# Supplementary material for: Older Lineages of Oribatid Mites in Mountain Ranges Have Broader Geographic Ranges and Exhibit More Generalistic Traits
Source: Ecol Evol. 2025 Feb 28;15(3):e71046. doi: 10.1002/ece3.71046 (PMC11871110; doi:10.1002/ece3.71046)
Supplement: Supplementary file 2 — Data S2. [file ECE3-15-e71046-s005.zip]

Archive with 7 entries (7 files):
- ECE371046-sup-0008-supinfo_14_species_18S_consensus_uploaded_to_NCBI.fasta
- ECE371046-sup-0009-supinfo_76and3_BEAST_Run06-Tree.nex
- ECE371046-sup-0010-supinfo_76and3_MAFFT_align_Gblocks_withgaps.fasta
- ECE371046-sup-0011-supinfo_Data___for_annotated_tree.csv
- ECE371046-sup-0012-supinfo_Data___range_size.csv
- ECE371046-sup-0013-supinfo_Data___trophic_variation.csv
- ECE371046-sup-0014-supinfo_Rscript.R
