# Supplementary material for: Older Lineages of Oribatid Mites in Mountain Ranges Have Broader Geographic Ranges and Exhibit More Generalistic Traits
Source: Ecol Evol. 2025 Feb 28;15(3):e71046. doi: 10.1002/ece3.71046 (PMC11871110; doi:10.1002/ece3.71046)
Supplement: Supplementary file 2 — Data S2. [file ECE3-15-e71046-s005.zip › ECE371046-sup-0008-supinfo_14_species_18S_consensus_uploaded_to_NCBI.fasta]

>Hemileius_initialis
GTGGTGACTCTGGATAACTATTGCTAATCGCATGGCCTATGAGCCGGCGATGAATCTTTC
AAGTGTCTGCCTTATCAACTGTCGATGGTAGGTTATGCGCCTACCATGGTTGTAACGGGT
AACGGGGAATCAGGGTTCGATTCCGGAGAGGGGGCATGAGAATTGGCCACCACATCCAAG
GAAGGCAGCAGGCGCGCAAATTACCCAATCCCAGAACGGGGAGGTATTGACGAAAAATAA
CAATACGGGACTCTTATGAGGCCCCGTAATTGGAATGAGAACAATCTAAATCCTTTAACG
AGGATCTATTAGAGGGCAAGTCTGGTGCCAGCAGCCGCGGTAATTCCAGCTCTAATAGCG
TATACTAAAGTTGTTGTGGTTAAAAAGCTCGGAGTTGGATCTCAGTTCTGGTCAGACGGT
CCACTTGCCAGTGGCTACTGTCTGGCCGAACACTTTATCGACTCTGTCTACGGTACTCTT
AACCGAGCGTCGTAGGCGATCGATACGTTTACTTTGAAAAAATTAGAGTGCTCAAAGCAG
GCTTTAAAAGCCCGAATAATGTTGCATGGAATAATGGAATAGGACCTCGGTTCTATTTTG
TTGGTCTTCGGAATCCGAGGTAATGATTAAGAGGGACAGACGGGGGCATTCGTATTGCGA
CGCTAGAGGTGAAATTCTTGGACCGTTGCAAGACGAACTAAAGCGAAGGCATTTGCCAAG
AATGTTTTCATTAATCAAGAACGAAAGTTAGCGGATCGAAGGCGATCAGATACCGCCCTA
GTGCTAACCATAAACGATGCCAACCAGTAATATGCCTGAGTTCCTTAAATGACTCGGCAT
GGGACTTCCGGGAAACCAAAGTCTTTCGGTTCCAGGGGAAGTATGGTTGCAAAGCTGAAA
CTTAAAGAAATTGACGGAAGGGCACCACCAGGAGTGGAGCCTGCGGCTTAATTTGACTCA
ACACGGGAAAACTCACCCGGCCCGGACACTGGAAGGATTGACAGATTGAGAGCTCTTTCT
TGATTCAGTGGGTGGTGGCGCATGGCCGTTCTTAGTTGGTGGAGTGATTTGTCTGGTTAA
TTCCGATAACGAACGAGACTCTAGCCTACTAAATAGATTGTCGGCTTACAAACGCCGGCA
AGACTTCTTAGAGGGACAGGCGGCGATTCAGCCGCACGAAACAGAGCAATAACAGGTCTG
TGATGCCCTTAGATGTCCGGGGCCGCACGCGCGCTACACTGAAGTGATCAACGCGCATTT
TGAAACCTACTCTGTCAAGAGTGGGAAACCCAATGAACCTTCTTCGTGATTGGGATTGTG
GTTTGTAATTATACCACATGAACGAGGAATTCCCAGTAAGCGCGAGTCATAAGCTCGCGT
TGATTACGTCCCTGCCCTTTGTACACACCGCCCGTCGCTACTACCGATTGAATGTTTTAG
TGAGGTCTTCGGACCGGCCGGCGCAGTCATTCTCGTAGTGACAGCGCTGTGTTTGGAAAG
ATGCCCAAACTTGAACATTTAGAGGAAGTAAAAGTCGTAACAAGGTTTCCGTAGGTGAAC
CTGCGGAAGGATCATTAA
>Phthiracarus_laevigatus
GCCATGCATGTCTAAGTACATGCCGAATTAAGGCGAAACCGCGAATGGCTCATTAAATCA
GTTACGGTTCCTTAGATATTGACTTTTTACATGGATAACTGTGGTAATTCTAGAGCTAAT
ACATGCACAAAAGCTTTGACCTTCAACGGAAAAAGCGCATTTATTAGACCAAGACCAATG
GGGTGCCTTAAACGGTGCCCCTAACGGTGGTGACTCTGAATAACTGTTGCTAATCGCATG
GCCTAAGTGCCGGCGATGAATCTTTCAAGTGTCTGCCTTATCAACTGTCGATGGTAGGTT
ATGCGCCTACCATGGTTGTAACGGGTAACGGGGAATCAGGGTTCGATTCCGGAGAGGGAG
CCTGAGAAACGGCTACCACATCCAAGGAAGGCAGCAGGCACGCAAATTACCCAATCCCAG
AACGGGGAGGTAGTGACGAAAAATAACAATACGAGACTCTTTTGAGGCCTCGTAATTGGA
ATGAGAACAATTTAAATCCTTTAACGAGGATCTATTGGAGGGCAAGTCTGGTGCCAGCAG
CCGCGGTAATTCCAGCTCCAATAGCGTATATTAAAGTTGTTGCGGTTAAAAAGCTCGTAG
TTGGATCTCAGTTCAAGCTATTCGGTCCACTTGCCAGTGGTTACTGTTTGGCTGAACACT
TTATCGAGTTGTCTCTTGGTGCTCTTTACCGAGTGTCATGAGCGATCGGTACGTTTACTT
TGAAAAAATTAGAGTGCTTAAAGCAGGCGTAACGCCCGAATAATGTTGCATGGAATAATG
GAATAGGACCTCGGTTCTATTTTGTTGGTCTTCGGAATCTGAGGTAATGATTAAGAGGGA
CAGACGGGGGCATTCGTATTGCGGCGCTAGAGGTGAAATTCTTGGACCGTCGCAAGACGA
ACTAAAGCGAAAGCATTTGCCAAGAATGTTTTCATTAATCAAGAACGAAAGTTAGAGGTT
CGAAGGCGATCAGATACCGCCCTAGTTCTAACCATAAACGATGCCAACCAGCAATCCGTC
TGAGTTCCTTAAATGACTCGACGGGCGGCTTCCGGGAAACCAAAGTTTTTCGGTTCCGGG
GGAAGTATGGTTGCAAAGCTGAAACTTAAAGGAATTGACGGAAGGGCACCACCAGGAGTG
GAGCCTGCGGCTTAATTTGACTCAACACGGGAAAACTCACCCGGCCCGGACACTGGAAGG
ATTGACAGATTGAGAGCTCTTTCTTGATTCAGTGGGTGGTGGTGCATGGCCGTTCTTAGT
TGGTGGAGCGATTTGTCTGGTTAATTCCGATAACGAACGAGACTCTAGCCTACTAAATAG
ATCGCCGGTTTACAAACATCGGTGAGACTTCTTAGAGGGACAGGCGGCGATTCAGCCGCA
CGAAACAGAGCAATAACAGGTCTGTGATGCCCTTAGATGTCCGGGGCCGCACGCGCGCTA
CACTGAAGTGATCAGCGTGCTTTTTAAGCCTACTCTGCCAAGAGTGGGAAACCCAATGAA
CCTTCTTCGTGATTGGGATAGGAGATTGTAATTATTCTCCTTGAACGAGGAATTCCCAGT
AAGCGCGAGTCATAAGCTCGCGTTGATTACGTCCCTGCCCTTTGTACACACCGCCCGTCG
CTACTACCGATTGAATGTTTTAGTGAGGTCTTCAGACTGGCCGGCGCAGCGGCTCTTGTG
GTTGCCGCGCTGTGTTTGGAAAGATGCCCAAACTTGAACATTTAGAGGAAGTAAAAGTCG
TAACAAGGTTTCCGTAGGTGAACCTGCGGAGGGGATCATTAA
>Phthiracarus_longulus
CGGTGCCCCTAACGGTGGTGACTCTGAATAACTGTTGCTAATCGCATGGCCTAAGTGCCG
GCGATGAATCTTTCAAGTGTCTGCCTTATCAACTGTCGATGGTAGGTTATGCGCCTACCA
TGGTTGTAACGGGTAACGGGGAATCAGGGTTCGATTCCGGAGAGGGAGCCTGAGAAACGG
CTACCACATCCAAGGAAGGCAGCAGGCACGCAAATTACCCAATCCCGGTACGGGGAGGTA
GTGACGAAAAATAACAATACGAGACTCTTTTGAGGCCTCGTAATTGGAATGAGAACAATT
TAAATCCTTTAACGAGGATCTATTGGAGGGCAAGTCTGGTGCCAGCAGCCGCGGTAATTC
CAGCTCCAATAGCGTATATTAAAGTTGTTGCGGTTAAAAAGCTCGTAGTTGGATCTCAGT
TCAAGCTATTCGGTCCACTTGCCAGTGGTTACTGTTTGGCTGAACACTTTATCGAGTTGT
CTCTTGGTGCTCTTTACCGAGTGTCATGAGCGATCGGTACGTTTACTTTGAAAAAATTAG
AGTGCTTAAAGCAGGCGTAACGCCCGAATAATGTTGCATGGAATAATGGAATAGGACCTC
GGTTCTATTTTGTTGGTCTTCGGAATCTGAGGTAATGATTAAGAGGGACAGACGGGGGCA
TTCGTATTGCGGCGCTAGAGGTGAAATTCTTGGACCGTCGCAAGACGAACTAAAGCGAAA
GCATTTGCCAAGAATGTTTTCATTAATCAAGAACGAAAGTTAGAGGTTCGAAGGCGATCA
GATACCGCCCTAGTTCTAACCATAAACGATGCCAACCAGCAATCCGTCTGAGTTCCTTAA
ATGACTCGACGGGCGGCTTCCGGGAAACCAAAGTTTTTCGGTTCCGGGGGAAGTATGGTT
GCAAAGCTGAAACTTAAAGGAATTGACGGAAGGGCACCACCAGGAGTGGAGCCTGCGGCT
TAATTTGACTCAACACGGGAAAACTCACCCGGCCCGGACACTGGAAGGATTGACAGATTG
AGAGCTCTTTCTTGATTCAGTGGGTGGTGGTGCATGGCCGTTCTTAGTTGGTGGAGCGAT
TTGTCTGGTTAATTCCGATAACGAACGAGACTCTAGCCTACTAAATAGATCGCCGGTTTA
CAAACATCGGTGAGACTTCTTAGAGGGACAGGCGGCGATTCAGCCGCACGAAACAGAGCA
ATAACAGGTCTGTGATGCCCTTAGATGTCCGGGGCCGCACGCGCGCTACACTGAAGTGAT
CAGCGTGCTTTTTAAGCCTACTCTGCCAAGAGTGGGAAACCCAATGAACCTTCTTCGTGA
TTGGGATAGGAGATTGTAATTATTCTCCTTGAACGAGGAATTCCCAGTAAGCGCGAGTCA
TAAGCTCGCGTTGATTACGTCCCTGCCCTTTGTACACACCGCCCGTCGCTACTACCGATT
GAATGTTTTAGTGAGGTCTTCAGACTGGCCGGCGCAGCGGCTCTTGTGGTTGCCGCGCTG
TGTTTGGAAAGATGCCCAAACTTGAACATTTAGAGGAAGTAAAAGTCGTAACAAGGTTTC
CGTAGGTGAACCTGCGGAAGGATCATTA
>Acrotritia_ardua
CAGTAGTCATATGCTGTCTCAAAGATTAAGCCATGCATGTCTAAGTACATGCCGTATTAA
GGCGAAACCGCGAATGGCTCATTAAATCAGTTTCGGTTCCTTAGATATTGACTATCTACA
TGGATAACTGTGGTAATTCTAGAGCTAATACATGCACAAAAGCTTCGACCTTTAAGGAAG
GAGCGCATTTATTAGAACAAGACCAATGGGGTTCCGCAAGGAGCCCCTAACTGTGGTGAC
TCTGGATAACTTTTGCTAATCGCATGGCCTATGAGCCGGCGATGAATCTTTCAAGTGTCT
GCCTTATCAACTGTCGATGGTAGGTTATGCGCCTACCATGGTTGTAACGGGTAACGGGGA
ATCAGGGTTCGATTCCGGAGAGGGAGCCTGAGAAACGGCTACCACATCCAAGGAAGGCAG
CAGGCACGCAAATTACCCAATCCCAGAACGGGGAGGTAGTGACGAAAAATAACAATACGG
GACTCTTATGAGGCCCCGTAATTGGAATGAGAACAATCTAAATCCTTTCGCGAGGATCTA
TTGGAGGGCAAGTCTGGTGCCAGCAGCCGCGGTAATTCCAGCTCCAATAGCGTATATTAA
AGTTGTTGCGGTTAAAAAGCTCGTAGTTGGATCTCAGTTCAAGCAATTCGGTCCACTTGC
CAGTGGTTACTGTTTTGCTGAACACTTTACTGAGTTGTCCTATGGTGCTCTTTACCGAGT
GCTGTAGGCGATCAGTACGTTTACTTTGAAAAAATTAGAGTGCTCAAAGCAGGCGTAACG
CCAGAATAATGTTGCATGGAATAATGGAATAGGACCTCGGTTCTATTTTGTTGGTCTTCG
GAATCTGAGGTAATGATTAAGAGGGACAGACGGGGGCATTCGTATTGCGGCGCTAGAGGT
GAAATTCTTGGACCGTCGCAAGACGAACTAAAGCGAAAGCATTTGCCAAGAATGTTTTCA
TTAATCAAGAACGAAAGTTAGAGGTTCGAAGGCGATCAGATACCGCCCTAGTTCTAACCA
TAAACGATGCCAACCAGCAATCCGTCTGAGTTCCTTAAATGACTCGACGGGCGGCTTCCG
GGAAACCAAAGTTTTTCGGTTCCGGGGGAAGTATGGTTGCAAAGCTGAAACTTAAAGGAA
TTGACGGAAGGGCACCACCAGGAGTGGAGCCTGCGGCTTAATTTGACTCAACACGGGAAA
ACTCACCCGGCCCGGACACTGGAAGGATTGACAGATTGAGAGCTCTTTCTTGATTCAGTG
GGTGGTGGTGCATGGCCGTTCTTAGTTGGTGGAGCGATTTGTCTGGTTAATTCCGATAAC
GAACGAGACTCTAGCCTACTAAATAGGTCACCGGTTTACAAACATCGGTGAAACTTCTTA
GAGGGACAGGCGGCGATTCAGCCGCACGAAACAGAGCAATAACAGGTCTGTGATGCCCTT
AGATGTCCGGGGCCGCACGCGCGCTACACTGAAGTGATCAGCGTGCTTTTTATGCCTACT
CTGCCAAGAGTGGGAAACCCAATGAACCTTCTTCGTGATTGGGATAGGGGATTGTAATTA
TTCCCCTTGAACGAGGAATTCCCAGTAAGCGCGAGTCATAAGCTCGCGTTGATTACGTCC
CTGCCCTTTGTACACACCGCCCGTCGCTACTACCGATTGAATGTTTTAGTGAGGTCTTCA
GACTGGCCGGTGCAACTGCTCTTGTAGTAGTAGCGCTGTGTTTGGAAAGATGCCCAAACT
TGAACATTTAGAGGAAGTAAAAGTCGTAACAAGGTTTCCGTAGGTGAACCTGCGGAAGGG
ATCATTAA
>Belba_compta
CAGTAGTCATATGCTGTCTCAAAGATTAAGCCATGCATGTCTAAGTACATGCCGTATTAA
GGCGAAACCGCGAATGGCTCATTAAATCAGTTACGGTTCCTTAGATGTTGACTATCTACA
TGGATAACTGTGGTAATTCTAGAGCTAATACATGCACAAAAGCTTCGACCTTAGCGGAAG
AAGCGCATTTATTAGACCAAGACCAATGGGGTTCTTCACGGAACTCCTTTATGTGGTGAC
TCTGGATAACTGTTGCTAATCGCATGGCCTATGAGCCGGCGATGAATCTTTCAAGTGTCT
GCCTTATCAACTGTCGATGGTAGGTTATGCGCCTACCATGGTTGTAACGGGTAACGGGGA
ATCAGGGTTCGATTCCGGAGAGGGAGCCTGAGAAACGGCTACCACATCCAAGGAAGGCAG
CAGGCACGCAAATTACCCAATCCCAGAACGGGGAGGTAGTGACGAAAAATAACAATACGG
GACTCTAATGAGGCCCCGTAATTGGAATGAGAACAATCTAAATCCTTTAACGAGGATCTA
TTGGAGGGCAAGTCTGGTGCCAGCAGCCGCGGTAATTCCAGCTCCAATAGCGTATATTAA
AGTTGTTGTGGTTAAAAAGCTCGTAGTTGGATCTCAGTTCGAGTCAGGCGGTCCACTTGC
CAGTGGTTACTGCTTGACTGAACACTTTATCGAGTTGTCCTATGGTGCTCTTCACCGAGT
GTCATAGGCGATCGGTACGTTTACTTTGAAAAAATTAGAGTGCTCAAAGCAGGCGTAACG
CCCGAATAATGTTGCATGGAATAATGGAATAGGACCTCGGTTCTATTTTGTTGGTCTTCG
GAATCTGAGGTAATGATTAAGAGGGACAGACGGGGGCATTCGTATTGCGGCGCTAGAGGT
GAAATTCTTGGACCGTCGCAAGACGAACTAAAGCGAAAGCATTTGCCAAGAATGTTTTCA
TTAATCAAGAACGAAAGTTAGAGGTTCGAAGGCGATCAGATACCGCCCTAGTTCTAACCA
TAAACGATGCCAACCAGTAATAAGCTTGAGTTCCTTAAATGACTCAGCTTGCGACTTCCG
GGAAACCAAAGTCTTTCGGTTCCAGGGGAAGTATGGTTGCAAAGCTGAAACTTAAAGAAA
TTGACGGAAGGGCACCACCAGGAGTGGAGCCTGCGGCTTAATTTGACTCAACACGGGAAA
ACTCACCCGGCCCGGACACTAGAAGGATTGACAGATTGAGAGCTCTTTCTTGATTTAGTG
GGTGGTGGTGCATGGCCGTTCTTAGTTGGTGGAGCGATTTGTCTGGTTAATTCCGATAAC
GAACGAGACTCTATCCTACTAAATAGATCGTTGGCTTACAAACGCTAGCGAGACTTCTTA
GAGGGACAGGCGGTGATTCAACCGCACGAAACAGAGCAATAACAGGTCTGTGATGCCCTT
AGATGTCCGGGGCCGCACGCGCGCTACACTGAAGTGATCAGCGTGCATTTTCAGCCTACT
CTGTCAAGAGTGGGAAACCCAATGAACCTTCTTCGTGATTGGGATAGGGGATTGTAATTA
TTTCCCTTGAACGAGGAATTCCCAGTAAGCGCGAGTCATAAGCTCGCGTTGATTACGTCC
CTGCCCTTTGTACACACCGCCCGTCGCTACTACCGATTGAATGTTTTAGTGAGGTCTTCG
GACTGGCCGGCTCAGCTATTCTCGTAGTGGCAGAGCTGTGTTTGGAAAGATGCCCAAACT
TGAACATTTAGAGGAAGTAAAAGTCGTAACAAGGTTTCCGTAGGTGAACCTGCGG
>Damaeus_sp1
AGTAGTCATATGCTTGTCTCAAAGATTAAGCCATGCATGTCTAAGTACATGCCGTATTAA
GGCGAAACCGCGAATGGCTCATTAAATCAGTTACGGTTCCTTAGATGTTGACTATCTACA
TGGATAACTGTGGTAATTCTAGAGCTAATACATGCCCAAAAGCTTCAACCTTAACGGGAG
AAGCGCATTTATTAGAACAAGACCAATGGGGTCCTTCACGGGACTCCTATTTGTGGTGAC
TCTGAATAACTTTAGCTAATCACATGGCCCATGTGCCGGTGATGAATCTTTCAAGTGTCT
GCCTTATCAACTGTCGATGGTAGGTTATGTGCCTACCATGGTTGTAACGGGTAACGGGGA
ATTAGGGTTCGATTCCGGAGAGGGAGCCTGAGAAACGGCTACCACATCCAAGGAAGGCAG
CAGGCACGCAAATTACCCAATCCCAGCACGGGGAGGTAGTGACGAAAAATAACAATACGG
GACTCTTATGAGGCCCCGTAATTGGAATGAGAACAATTTAAATCCTTTAACGAGGATCTA
TTGGAGGGCAAGTCTGGTGCCAGCAGCCGCGGTAATTCCAGCTCCAATAGCGTATATTAA
AGTTGTTGTGGTTAAAAAGCTCGTAGTTGGATCTCAGTTCGAGTCGGACGGTCCACTTGC
CAGTGGTTACTGTCCGATTGAACACTTTATCGGCTCGTCCTTTGGTGCTCTTCACCGAGT
GTCATAGGCGATCGATACGTTTACTTTGAAAAAATTAGAGTGCTCAAAGCAGGCTCATAG
CCCGAATAATGTTGCATGGAATAATGGAATAGGACCTCGGTTCTATTTTGTTGGTCTTCG
GAATCTGAGGTAATGATTAAGAGGGACAGACGGGGGCATTCGTATTGCGGCGCTAGAGGT
GAAATTCTTGGACCGTCGCAAGACGAACTAAAGCGAAAGCATTTGCCAAGAATGTTTTCA
TTAATCAAGAACGAAAGTCAGAGGTTCGAAGGCGATCAGATACCGCCCTAGTTCTGACCA
TAAACGATGCCAACCAGCAATTAGCCTGAGTTCCTTAAATGACTCGGCTGGCGGCTTCCG
GGAAACCAAAGTCTTTCGGTTCCAGGGGAAGTATGGTTGCAAAGCTGAAACTTAAAGAAA
TTGACGGAAGGGCACCACCAGGAGTGGAGCCTGCGGCTTAATTTGACTCAACACGGGAAA
ACTCACCCGGCCCGGACACTGGAAGGATTGACAGATTGAGAGCTCTTTCTTGATTCAGTG
GGTGGTGGTGCATGGCCGTTCTTAGTTGGTGGAGCGATTTGTCTGGTTAATTCCGATAAC
GAACGAGACTCTAGCCTACTAAATAGATCGTAGACTTACAAACGTTTGCGAGACTTCTTA
GAGGGACAGGCGGTGATTCAACCGCACGAAACAGAGCAATAACAGGTCTGTGATGCCCTT
AGATGTCCGGGGCCGCACGCGCGCTACACTGAAGTGATCAGCGTGCTTTTTTATCTCACT
CTGTCAAGAGCGAGTAACCCATTGAACCTTCTTCGTGATTGGGATAGGGGATTGTAATTA
TTCCCCTTGAACGAGGAATTCCCAGTAAGCGCGAGTCATAAGCTCGCGTTGATTACGTCC
CTGCCCTTTGTACACACCGCCCGTCGCTACTACCGATTGAATGTTTTAGTGAGGTCTTCG
GACCGGCCGACTCAGCTGCTCTCGTAGTAGCAGAGTTGTGTTTGGAAAGATGCCCAAACT
TGAACATTTAGAGGAAGTAAAAGTCGTAACAAGGTTTCCGTAGGTGAACCTGCGGAAGGG
ATCATTA
>Damaeus_sp2
GTACTTGCTTAATTAAGGCGAAACCGCGAATGGCTCATTAAATCAGTTACGGTTCCTTAG
ATGTTGACTATCTACATGGATAACTGTGGTAATTCTAGAGCTAATACATGCACAAAAGCT
TCAACCGTAGCGGAAGAAGCGCATTTATTAGAACAAGACTAATGGATTTCTTTACGGGAA
TCCTGATTGTGGTGACTCTGAATAACTTTTGCTAATCTCATGGCCTTAGAGCCGGAGATG
AATCTTTCAAGTGTCTGCCTTATCAACTGTCGATGGTAGGTTATGTGCCTACCATGGTTG
TAACGGGTAACGGGGAATTAGGGTTTGATTCCGGAGAGGGAGCCTGAGAAATGGCTACCA
CATCCAAGGAAGGCAGCAGGCACGCAAATTACCCAATCCCAGTACGGGGAGGTAGTGACG
AAAAATAACAATACGGGACTCTTATGAGGCCCCGTAATTGGAATGAGAACAATCTAAATC
CTTTAGCGAGGATCTATTGGAGGGCAAGTCTGGTGCCAGCAGCCGCGGTAATTCCAGCTC
CAATAGCGTATATTAAAGTTGTTGTGGTTAAAAAGCTCGTAGTTGGATCTCAGTTCTAGC
TCACTGGTCCTCTTGCCAGAGGTTACTAGTGTGCTGAACACTTTATCGAGTTGTCCTAAG
GTGCTCTTCACCGAGTGTCTTAGGTGATCGATACGTTTACTTTGAAAAAATTAGAGTGCT
CAAAGCAGGCATTTAGCCGGAATAATGTTGCATGGAATAATGGAATAGGACCTCGGTTCT
ATTTTGTTGGTCTTCGGAATCTGAGGTAATGATTAAGAGGGACAGACGGGGGCATTCGTA
TTGCGGCGCTAGAGGTGAAATTCTTGGACCGTCGCAAGACGAACTAAAGCGAAAGCATTT
GCCAAGAATGTTTTCATTAATCAAGAACGAAAGTTAGAGGTTCGAAGGCGATCAGATACC
GCCCTAGTTCTAACCATAAACGATGCCAACCAGTGATTATCATGATTTCCTTAAATGAAT
CTGATAGGAACTTTCGGGAAACCAAAGTGTTTCGGTTCCAGGGGAAGTATGGTTGCAAAG
CTGAAACTTAAAGAAATTGACGGAAGGGCACCACCAGGAGTGGAGCCTGCGGCTTAATTT
GACTCAACACGGGAAAACTCACCCGGCCCGGACACTGGAAGGATTGACAGATTGAGAGCT
CTTTCTTGATTCAGTGGGTGGTGGTGCATGGCCGTTCTTAGTTGGTGGAGCGATTTGTCT
GGTTAATTCCGATAACGAACGAGACTCTAGCCTACTAAATAGATCATTGAATTACAAACT
TCAATGAGACTTCTTAGAGGGACAGGCGGTGATTCAACCGCACGAAACAGAGCAATAACA
GGTCTGTGATGCCCTTAGATGTCCGGGGCCGCACGCGCGCTACACTGAAGTGATCAGCGT
GCATTTCTACCCTACTCTGACAGGAGCAGGAAACCCAATGAACCTTCTTCGTGATTGGGA
TAGAGGATTGTAATTTTTTCTCTTGAACGAGGAATTCCCAGTAAGCGTGAGTCATAAGCT
CGCGTTGATTACGTCCCTGCCCTTTGTACACACCGCCCGTCGCTACTACCGATTGAATGT
TTTAGTGAGGTCTTCAGACTGGCCGGTTCAGTCTCTCTCGTATTGACAGAGCTGTGCTTG
GAAAGATGCCCAAACTTGAACATTTAGAGGAAGTAAAAGTCGTAACAAGGTTTCCGTAGG
TGAACCTGCGGAAGGGATCATTAA
>Damaeus_sp4
AGTAGTCATATGCTTGTCTCAAAGATTAAGCCATGCATGTCTAAGTACATGCCGTATTAA
GGCGAAACCGCGAATGGCTCATTAAATCAGTTACGGTTCCTTAGATGTTGACTATCTACA
TGGATAACTGTGGTAATTCTAGAGCTAATACATGCACAAAAGCTTCGACCTTAGCGGAAG
AAGCGCATTTATTAGACCAAGACCAATGGGGTTCTTTACGGAACTCCTTAATGTGGTGAC
TCTGGATAACTGTTGCTAATCGCATGGCCTATGTGCCGGCGATGAATCTTTCAAGTGTCT
GCCTTATCAACTGTCGATGGTAGGTTATGTGCCTACCATGGTTGTAACGGGTAACGGGGA
ATAAGGGTTCTATTCCGGAGAGGGAGCCTGAGAAACGGCTACCACATCCAAGGAAGGCAG
CAGGCACGCAAATTACCCAATCCCAGAACGGGGAGGTAGTGACGAAAAATAACAATACGG
GACTCTTATGAGGCCCCGTAATTGGAATGAGAACAATCTAAATCCTTTAACGAGGATCTA
TTGGAGGGCAAGTCTGGTGCCAGCAGCCGCGGTAATTCCAGCTCCAATAGCGTATATTAA
AGTTGTTGTGGTTAAAAAGCTCGTAGTTGGATCTCAGTTCGAGTCAGTCGGTCCACTTGC
CAGTGGTTACTGACTGACTGAACACTTTATCGAGTTGCCCTATGGTGCTCTTCACCGAGT
GTCATAGGCGATCGGTACGTTTACTTTGAAAAAATTAGAGTGCTCAAAGCAGGCGTAACG
CCCGAATAATGTTGCATGGAATAATGGAATAGGACCTCGGTTCTATTTTGTTGGTCTTCG
GAATCTGAGGTAATGATTAAGAGGGACAGACGGGGGCATTCGTATTGCGGCGCTAGAGGT
GAAATTCTTGGACCGTCGCAAGACGAACTAAAGCGAAAGCATTTGCCAAGAATGTTTTCA
TTAATCAAGAACGAAAGTCAGAGGTTCGAAGGCGATCAGATACCGCCCTAGTTCTGACCA
TAAACGATGCCAACCAGTAATTAGCCTGAGTTCTTTAAATGACTCGGCTAGCGACTTCCG
GGAAACCAAAGTCTTTCGGTTCCAGGGGAAGTATGGTTGCAAAGCTGAAACTTAAAGAAA
TTGACGGAAGGGCACCACCAGGAGTGGAGCCTGCGGCTTAATTTGACTCAACACGGGAAA
ACTCACCCGGCCCGGACACTGGAAGGATTGACAGATTGAGAGCTCTTTCTTGATTCAGTG
GGTGGTGGTGCATGGCCGTTCTTAGTTGGTGGAGCGATTTGTCTGGTTAATTCCGATAAC
GAACGAGACTCTAGCCTACTAAATAGATCGTTGTTTTACAAACAACAGCGAGACTTCTTA
GAGGGACAGGCGGTGATTCAACCGCACGAAACAGAGCAATAACAGGTCTGTGATGCCCTT
AGATGTCCGGGGCCGCACGCGCGCTACACTGAAGTGATCAGCGTGCTTTATTAACCTAGT
CTGTCAAGACCAGGAAACCCAATGAACCTTCTTCGTGATTGGGATAGGAGATTGTAATTA
TTCTCCTTGAACGAGGAATTCCCAGTAAGCGCGAGTCATAAACTCGCGTTGATTACGTCC
CTGCCCTTTGTACACACCGCCCGTCGCTACTACCGATTGAATGTTTTAGTGAGGTCTTCA
GACTGGCCGACTCAGCTGCTCTCGTAGTAGCAGAGTTGTGTTTGGAAAGATGCCCAAACT
TGAACATTTAGAGGAAGTAAAAGTCGTAACAAGGTTTCCGTAGGTGAACCTGCGGAAGGA
TCA
>Heminothrus_targionii
CCAGTAGTCATATGCTTGTCTCAAAGATTAAGCCATGCATGTCTAAGTACATGCCGTATT
AAGGCGAAACCGCGAATGGCTCATTAAATCAGTTACGGTTCCTTAGATGTTGACTATCTA
CATGGATAACTGTGGTAATTCTAGAGCTAATACATGCACAAAAGCTTCGACCTTCGCGGA
AGAAGCGCATTTATTAGACCAAGACCAATGGGGTTCTTTACGGGACTCCTAAATGTGGTG
ACTCTGGATAACTGTTGCTAATCGCATGGCCTATGTGCCGGCGATGAATCTTTCAAGTGT
CTGCCTTATCAACTGTCGATGGTAGGTTATGCGCCTACCATGGTTGTAACGGGTAACGGG
GAATCAGGGTTCGGTTCCGGAGAGGGAGCCTGAGAAACGGCTACCACATCCAAGGAAGGC
AGCAGGCACGCAAATTACCCAATCCCAGAACGGGGAGGTAGTGACGAAAAATAACAATAC
GGGACTCTTATGAGGCCCCGTAATTGGAATGAGAACAATCTAAATCCTTTAACGAGGATC
TATTGGAGGGCAAGTCTGGTGCCAGCAGCCGCGGTAATTCCAGCTCCAATAGCGTATATT
AAAGTTGTTGTGGTTAAAAAGCTCGTAGTTGGATCTCAGTTCGAGTCAGGCGGTCCACTT
GCCAGTGGTTACTGCTTGACTGAACACTTTATCGAGTTGTCCTATGGTGCTCTTTACCGA
GTGTCATAGGCGATCGGTACGTTTACTTTGAAAAAATTAGAGTGCTCAAAGCAGGCGTAA
CGCCCGAATAATGTTGCATGGAATAATGGAATAGGACCTCGGTTCTATTTTGTTGGTCTT
CGGAATCTGAGGTAATGATTAAGAGGGACAGACGGGGGCATTCGTATTGCGGCGCTAGAG
GTGAAATTCTTGGACCGTCGCAAGACGAACTAAAGCGAAAGCATTTGCCAAGAATGTTTT
CATTAATCAAGAACGAAAGTTAGAGGTTCGAAGGCGATCAGATACCGCCCTAGTTCTAAC
CATAAACGATGCCAACCAGTAATCCGTCTGAGTTCCTTAAATGACTCGACGGGCGACTTC
CGGGAAACCAAAGTTTTTCGGTTCCAGGGGAAGTATGGTTGCAAAGCTGAAACTTAAAGA
AATTGACGGAAGGGCACCACCAGGAGTGGAGCCTGCGGCTTAATTTGACTCAACACGGGA
AAACTCACCCGGCCCGGACACTGGAAGGATTGACAGATTGAGAGCTCTTTCTTGATTCAG
TGGGTGGTGGTGCATGGCCGTTCTTAGTTGGTGGAGCGATTTGTCTGGTTAATTCCGATA
ACGAACGAGACTCTAGCCTACTAAATAGATCGTTGGCTTACAAACGCCAATGAGACTTCT
TAGAGGGACAGGCGGCGATTCAGCCGCACGAAACAGAGCAATAACAGGTCTGTGATGCCC
TTAGATGTCCGGGGCCGCACGCGCGCTACACTGAAGTGATCAGCGTGCATTCTCAGCCTA
CTCTGCCAAGAGTGGGAAACCCAATGAACCTTCTTCGTGATTGGGATAGGAGATTGTAAT
TATTCTCCTTGAACGAGGAATTCCCAGTAAGCGCGAGTCATAAGCTCGCGTTGATTACGT
CCCTGCCCTTTGTACACACCGCCCGTCGCTACTACCGATTGAATGTTTTAGTGAGGTCTT
CAGACTGGCCGGCGCAGCTGCTCTCGTAGTGGCAGCGCTGTGTTTGGGAAGATGCCCAAA
CTTGAACATTTAGAGGAAGTAAAAGTCGTAACAAGGTTTCCGTAGGTGAACCTGCGGAAG
GGATCATTAA
>Malaconothrus_pygmaeus
GTAGTCATATGCTTGTCTCAAAGATTAAGCCATGCATGTGTAAGTACATGCCGTATTAAG
GCGAAACCGCGAATGGCTCATTAAATCAGTTACGGTTCCTTAGATGTTGACTATCTACAT
GGATAACTGTGGTAATTCTAGAGCTAATACATGCACAAAAGCTTCGACCTTTAAGGAAGA
AGCGCATTTATTAGACCAAGACCAATGGGGTTCTTCACGGGACTCCTAAATGTGGTGACT
CTGGATAACTGTTGCTAATCGCATGGCCTATGTGCCGGCGATGAATCTTTCAAGTGTCTG
CCTTATCAACTGTCGATGGTAGGTTATGCGCCTACCATGGTTGTAACGGGTAACGGGGAA
TCAGGGTTCGATTCCGGAGAGGGAGCCTGAGAAACGGCTACCACATCCAAGGAAGGCAGC
AGGCACGCAAATTACCCAATCCCAGAACGGGGAGGTAGTGACGAAAAATAACAATACGGG
ACTCTTATGAGGCCCCGTAATTGGAATGAGAACAATCTAAATCCTTTAACGAGGATCTAT
TGGAGGGCAAGTCTGGTGCCAGCAGCCGCGGTAATTCCAGCTCCAATAGCGTATATTAAA
GTTGTTGTGGTTAAAAAGCTCGTAGTTGGATCTCAGTTCGAGTCAGGCGGTCCACTTGCC
AGTGGTTACTGCTTGACTGAACACTTTATCGAGTTGTCCTATGGTGCTCTTCACCGAGTG
TCATAGGCGATCGGTACGTTTACTTTGAAAAAATTAGAGTGCTCAAAGCAGGCGTAACGC
CCGAATAATGTTGCATGGAATAATGGAATAGGACCTCGGTTCTATTTTGTTGGTCTTCGG
AATCTGAGGTAATGATTAAGAGGGACAGACGGGGGCATTCGTATTGCGGCGCTAGAGGTG
AAATTCTTGGACCGTCGCAAGACGAACTAAAGCGAAAGCATTTGCCAAGAATGTTTTCAT
TAATCAAGAACGAAAGTTAGAGGTTCGAAGGCGATCAGATACCGCCCTAGTTCTAACCAT
AAACGATGCCAACCAGTAATCCGTCTGAGTTCCTTAAATGACTCGACGGGCGACTTCCGG
GAAACCAAAGTTTTTCGGTTCCAGGGGAAGTATGGTTGCAAAGCTGAAACTTAAAGGAAT
TGACGGAAGGGCACCACCAGGAGTGGAGCCTGCGGCTTAATTTGACTCAACACGGGAAAA
CTCACCCGGCCCGGACACTGGAAGGATTGACAGATTGAGAGCTCTTTCTTGATTCAGTGG
GTGGTGGTGCATGGCCGTTCTTAGTTGGTGGAGCGATTTGTCTGGTTAATTCCGATAACG
AACGAGACTCTAGCCTACTAAATAGATCGTCGGCTTACAAACGCCGATGAGACTTCTTAG
AGGGACAGGCGGCGATTCAGCCGCACGAAACAGAGCAATAACAGGTCTGTGATGCCCTTA
GATGTCCGGGGCCGCACGCGCGCTACACTGAAGTGATCAGCGTGCATTTTCAGCCTACTC
TGCCAAGAGTGGGAAACCCAATGAACCTTCTTCGTGATTGGGATAGGGGATTGTAATTAT
TCCCCTTGAACGAGGAATTCCCAGTAAGCGCGAGTCATAAGCTCGCGTTGATTACGTCCC
TGCCCTTTGTACACACCGCCCGTCGCTACTACCGATTGAATGTTTTAGTGAGGTCTTCAG
ACTGGCCGGTGCAGCTACTCTCGTAGTGGCAGCGCTGTGTTTGGGAAGATGCCCAAACTT
GAACATTTAGAGGAAGTAAAAAGTCGTAACAAGGTTTCCGTAGGTGAACCTGCGGAAGGG
ATCATTAAAA
>Nothrus_anauniensis
CAGTAGTCATATGCTTGTCTCAAAGATTAAGCCATGCATGTCTAAGTACATGCCGTATTA
AGGCGAAACCGCGAATGGCTCATTAAATCAGTTACGGTTCCTTAGATGTTGACTATCTAC
ATGGATAACTGTGGTAATTCTAGAGCTAATACATGCACAAAAGCTTCGACCTTTACGGAA
GAAGCGCATTTATTAGACCAAGACCAATGGGGTTCTTTACGGGACTCCTAAATGTGGTGA
CTCTGGATAACTGTTGCTAATCGCATGGCCTATGTGCCGGCGATGAATCTTTCAAGTGTC
TGCCTTATCAACTGTCGATGGTAGGTTATGCGCCTACCATGGTTGTAACGGGTAACGGGG
AATCAGGGTTCGATTCCGGAGAGGGAGCCTGAGAAACGGCTACCACATCCAAGGAAGGCA
GCAGGCACGCAAATTACCCAATCCCAGAACGGGGAGGTAGTGACGAAAAATAACAATACG
GGACTCTTATGAGGCCCCGTAATTGGAATGAGAACAATCTAAATCCTTTAACGAGGATCT
ATTGGAGGGCAAGTCTGGTGCCAGCAGCCGCGGTAATTCCAGCTCCAATAGCGTATATTA
AAGTTGTTGTGGTTAAAAAGCTCGTAGTTGGATCTCAGTTCGAGTCAGGCGGTCCACTTG
CCAGTGGTTACTGCTTGACTGAACACTTTATCGAGTTGTCCTATAGTGCTCTTCACCGAG
TGTTATAGGCGATCGGTACGTTTACTTTGAAAAAATTAGAGTGCTCAAAGCAGGCGTAAC
GCCCGAATAATGTTGCATGGAATAATGGAATAGGACCTCGGTTCTATTTTGTTGGTCTTC
GGAATCTGAGGTAATGATTAAGAGGGACAGACGGGGGCATTCGTATTGCGGCGCTAGAGG
TGAAATTCTTGGACCGTCGCAAGACGAACTAAAGCGAAAGCATTTGCCAAGAATGTTTTC
ATTAATCAAGAACGAAAGTTAGAGGTTCGAAGGCGATCAGATACCGCCCTAGTTCTAACC
ATAAACGATGCCAACCAGTAATCCGTCTGAGTTCCTTAAATGACTCGACGGGCGACTTCC
GGGAAACCAAAGTTTTTCGGTTCCAGGGGAAGTATGGTTGCAAAGCTGAAACTTAAAGGA
ATTGACGGAAGGGCACCACCAGGAGTGGAGCCTGCGGCTTAATTTGACTCAACACGGGAA
AACTCACCCGGCCCGGACACTGGAAGGATTGACAGATTGAGAGCTCTTTCTTGATTCAGT
GGGTGGTGGTGCATGGCCGTTCTTAGTTGGTGGAGCGATTTGTCTGGTTAATTCCGATAA
CGAACGAGACTCTAGCCTACTAAATAGATCGTCGGCTTACAAACGCCGATGAGACTTCTT
AGAGGGACAGGCGGCGATTCAGCCGCACGAAACAGAGCAATAACAGGTCTGTGATGCCCT
TAGATGTCCGGGGCCGCACGCGCGCTACACTGAAGTGATCAGCGTGCATTTTCAGCCTAC
TCTGCCAAGAGTGGGAAACCCAATGAACCTTCTTCGTGATTGGGATAGGGGATTGTAATT
ATTCCCCTTGAACGAGGAATTCCCAGTAAGCGCGAGTCATAAGCTCGCGTTGATTACGTC
CCTGCCCTTTGTACACACCGCCCGTCGCTACTACCGATTGAATGTTTTAGTGAGGTCTTC
AGACTGGCCGGCGCAGCTGCTCTCGTAGTGGCAGCGCTGTGTTTGGGAAGATGCCCAAAC
TTGAACATTTAGAGGAAGTAAAAGTCGTAACAAGGTTTCCGTAGGTGAACCTGCGG
>Parapyroppia_cornuta
AGTAGTCATATGCTGTCTCAAAGATTAAGCCATGCATGTCTAAGTACATGCCGTATTAAG
GCGAAACCGCGAATGGCTCATTAAATCAGTTACGGTTCCTTAGATGTTGACTATCTACAT
GGATAACTGTGGTAATTCTAGAGCTAATACATGCACAAAAGCTTCGACCTTAGCGGAAGA
AGCGCATTTATTAGACCAAGACCAATGGGGTTCTTTACGGAACTCCTATTTGTGGTGACT
CTGAATAACTATTGCTAATCGCATGGCCTATGTGCCGGCGATGAATCTTTCAAGTGTCTG
CCTTATCAACTGTCGATGGTAGGTTATGCGCCTACCATGGTTGTAACGGGTAACGGGGAA
TCAGGGTTCGATTCCGGAGAGGGAGCCTGAGAAACGGCTACCACATCCAAGGAAGGCAGC
AGGCACGCAAATTACCCAATCCCAGAACGGGGAGGTAGTGACGAAAAATAACAATACGGG
ACTCTTATGAGGCCCCGTAATTGGAATGAGAACAATCTAAATCCTTTAACGAGGATCTAT
TGGAGGGCAAGTCTGGTGCCAGCAGCCGCGGTAATTCCAGCTCCAATAGCGTATATTAAA
GTTGTTGTGGTTAAAAAGCTCGTAGTTGGATCTCAGTTCGAGTCAGGCGGTCCACTTGCC
AGTGGTTACTGCTTGACTGAACACTTTATCGAGTTGTCCTATGGTGCTCTTTACCGAGTG
TCATAGGCGATCGGTACGTTTACTTTGAAAAAATTAGAGTGCTCAAAGCAGGCGTAACGC
CCGAATAATGTTGCATGGAATAATAGAATAGGACCTCGGTTCTATTTTGTTGGTCTTCGG
AATCTGAGGTAATGATTAAGAGGGACAGACGGGGGCATTCGTATTGCGGCGCTAGAGGTG
AAATTCTTGGACCGTCGCAAGACGAACTAAAGCGAAAGCATTTGCCAAGAATGTTTTCAT
TAATCAAGAACGAAAGTTAGAGGTTCGAAGGCGATCAGATACCGCCCTAGTTCTAACCAT
AAACGATGCCAACCAGTAATAAGCCTGAGTTCCTTAAATGACTCGGCTTGTGACTTCCGG
GAAACCAAAGTCTTTCGGTTCCAGGGGAAGTATGGTTGCAAAGCTGAAACTTAAAGAAAT
TGACGGAAGGGCACCACCAGGAGTGGAGCCTGCGGCTTAATTTGACTCAACACGGGAAAA
CTCACCCGGCCCGGACACTGGAAGGATTGACAGATTGAGAGCTCTTTCTTGATTCAGTGG
GTGGTGGTGCATGGCCGTTCTTAGTTGGTGGAGCGATTTGTCTGGTTAATTCCGATAACG
AACGAGACTCTAGCCTACTAAATAGATCGTCGGCTTACAAACGCCGACGAGACTTCTTAG
AGGGACAGGCGGTGATTCAACCGCACGAAACAGAGCAATAACAGGTCTGTGATGCCCTTA
GATGTCCGGGGCCGCACGCGCGCTACACTGAAGTGATCAGCGCGCTTTTTCAGCCTACTC
TGTCAAGAGTGGGAAACCTAATGAACCTTCTTCGTGATTGGGATAGGGGATTGTAATTAT
TCCCCTTGAACGAGGAATTCCCAGTAAGCGCGAGTCATAAGCTCGCGTTGATTACGTCCC
TGCCCTTTGTACACACCGCCCGTCGCTACTACCGATTGAATGTTTTAGTGAGGTCTTCGG
ACTGGCCGGCGCAGCTATTCTTGTAGTGGCAGCGCTGTGTTTGGAAAGATGCCCAAACTT
GAACATTTAGAGGAAGTAAAAGTCGTAACAAGGTTTCCGTAGGTGAACCTGCGGAAGGGA
TCATTAA
>Phthiracarus_boresetosus
AGTAGTCATATGCTTGTCTCAAAGATTAAGCCATGCATGTCTAAGTACATGCCGAATTAA
GGCGAAACCGCGAATGGCTCATTAAATCAGTTACGGTTCCTTAGATATTGACTGTTTACA
TGGATAACTGTGGTAATTCTAGAGCTAATACATGCACAAAAGCTTTGACCTTCACGGAAA
AAGCGCATTTATTAGACCAAGACCAATGGGGTGCCTTACGGTGCCCCTAACGGTGGTGAC
TCTGAATAACTGTTGCTAATCGCATGGCCTAAGTGCCGGCGATGAATCTTTCAAGTGTCT
GCCTTATCAACTGTCGATGGTAGGTTATGCGCCTACCATGGTTGTAACGGGTAACGGGGA
ATCAGGGTTCGATTCCGGAGAGGGAGCCTGAGAAACGGCTACCACATCCAAGGAAGGCAG
CAGGCACGCAAATTACCCAATCCCGGTACGGGGAGGTAGTGACGAAAAATAACAATACGA
GACTCTTTTGAGGCCTCGTAATTGGAATGAGAACAATTTAAATCCTTTAACGAGGATCTA
TTGGAGGGCAAGTCTGGTGCCAGCAGCCGCGGTAATTCCAGCTCCAATAGCGTATATTAA
AGTTGTTGCGGTTAAAAAGCTCGTAGTTGGATCTCAGTTCAAGCTATTCGGTCCACTTGC
CAGTGGTTACTGTTTGGCTGAACACTTTATCGAGTTGTCTCTTGGTGCTCTTTACCGAGT
GTCATGAGCGATCGGTACGTTTACTTTGAAAAAATTAGAGTGCTTAAAGCAGGCGTAACG
CCCGAATAATGTTGCATGGAATAATGGAATAGGACCTCGGTTCTATTTTGTTGGTCTTCG
GAATCTGAGGTAATGATTAAGAGGGACAGACGGGGGCATTCGTATTGCGGCGCTAGAGGT
GAAATTCTTGGACCGTCGCAAGACGAACTAAAGCGAAAGCATTTGCCAAGAATGTTTTCA
TTAATCAAGAACGAAAGTTAGAGGTTCGAAGGCGATCAGATACCGCCCTAGTTCTAACCA
TAAACGATGCCAACCAGCAATCCGTCTGAGTTCCTTAAATGACTCGACGGGCGGCTTCCG
GGAAACCAAAGTTTTTCGGTTCCGGGGGAAGTATGGTTGCAAAGCTGAAACTTAAAGGAA
TTGACGGAAGGGCACCACCAGGAGTGGAGCCTGCGGCTTAATTTGACTCAACACGGGAAA
ACTCACCCGGCCCGGACACTGGAAGGATTGACAGATTGAGAGCTCTTTCTTGATTCAGTG
GGTGGTGGTGCATGGCCGTTCTTAGTTGGTGGAGCGATTTGTCTGGTTAATTCCGATAAC
GAACGAGACTCTAGCCTACTAAATAGATCGCCGGTTTACAAACATCGGTGAGACTTCTTA
GAGGGACAGGCGGCGATTCAGCCGCACGAAACAGAGCAATAACAGGTCTGTGATGCCCTT
AGATGTCCGGGGCCGCACGCGCGCTACACTGAAGTGATCAGCGTGCTTTCGTAAGCCTAC
TCTGCCAAGAGTGGGAAACCCAATGAACCTTCTTCGTGATTGGGATAGGAGATTGTAATT
ATTCTCCTTGAACGAGGAATTCCCAGTAAGCGCGAGTCATAAGCTCGCGTTGATTACGTC
CCTGCCCTTTGTACACACCGCCCGTCGCTACTACCGATTGAATGTTTTAGTGAGGTCTTC
AGACTGGCCGGCGCAGCGGCTCTTGTGGTTGCCGCGCTGTGTTTGGAAAGATGCCCAAAC
TTGAACATTTAGAGGAAGTAAAAGTCGTAACAAGGTTTCCGTAGGTGAACCTGCGGAAGG
GATCATTAAA
>Porobelba_spinosa
CAGTAGTCATATGCTTGTCTCAAAGATTAAGCCATGCATGTCTAAGTACATGCCGTATTA
AGGCGAAACCGCGAATGGCTCATTAAATCAGTTACGGTTCCTTAGATGTTGACTATCTAC
ATGGATAACTGTGGTAATTCTAGAGCTAATACATGCACAAAAGCTTCGACCTTAGCGGAA
GAAGCGCATTTATTAGACCAAGACCAATGGGGTTCTTAACGGAACTCCTTTATGTGGTGA
CTCTGGATAACTGTTGCTAATCGCATGGCCTATGAGCCGGCGATGAATCTTTCAAGTGTC
TGCCTTATCAACTGTCGATGGTAGGTTATGCGCCTACCATGGTTGTAACGGGTAACGGGG
AATCAGGGTTCGATTCCGGAGAGGGAGCCTGAGAAACGGCTACCACATCCAAGGAAGGCA
GCAGGCACGCAAATTACCCAATCCCAGAACGGGGAGGTAGTGACGAAAAATAACAATACG
GGACTCTTATGAGGCCCCGTAATTGGAATGAGAACAATCTAAATCCTTTAACGAGGATCT
ATTGGAGGGCAAGTCTGGTGCCAGCAGCCGCGGTAATTCCAGCTCCAATAGCGTATATTA
AAGTTGTTGTGGTTAAAAAGCTCGTAGTTGGATCTCAGTTCGAGTCAGGCGGTGCACTTG
CCAGTGCTTACTGCTTGACTGAACACTTTATCGAGTTGTCCTATGGTGCTCTTCACCGAG
TGTCATAGGCGATCGGTACGTTTACTTTGAAAAAATTAGAGTGCTCAAAGCAGGCGTAAC
GCCCGAATAATGTTGCATGGAATAATGGAATAGGACCTCGGTTCTATTTTGTTGGTCTTC
GGAATCTGAGGTAATGATTAAGAGGGACAGACGGGGGCATTCGTATTGCGGCGCTAGAGG
TGAAATTCTTGGACCGTCGCAAGACGAACTAAAGCGAAAGCATTTGCCAAGAATGTTTTC
ATTAATCAAGAACGAAAGTTAGAGGTTCGAAGGCGATCAGATACCGCCCTAGTTCTAACC
ATAAACGATGCCAACCAGTAATTAGCTTGAGTTCCTTAAATGACTCAGCTAGCGACTTCC
GGGAAACCAAAGTCTTTCGGTTCCAGGGGAAGTATGGTTGCAAAGCTGAAACTTAAAGAA
ATTGACGGAAGGGCACCACCAGGAGTGGAGCCTGCGGCTTAATTTGACTCAACACGGGAA
AACTCACCCGGCCCGGACACTGGAAGGATTGACAGATTGAGAGCTCTTTCTTGATTCAGT
GGGTGGTGGTGCATGGCCGTTCTTAGTTGGTGGAGCGATTTGTCTGGTTAATTCCGATAA
CGAACGAGACTCTAGCCTACTAAATAGATCGTTGTCTTACAAACGATAACGAGACTTCTT
AGAGGGACAGGCGGTGATTCAACCGCACGAAACAGAGCAATAACAGGTCTGTGATGCCCT
TAGATGTCCGGGGCAGCACGCGCGCTACACTGAAGTGATCAGCGTGCATTTTCAGCCTAC
TCTGTCAAGAGTGGGAAACCCAATGAACCTTCTTCGTGATTGGGATAGGGGATTGTAATT
ATTCCCCTTGAACGAGGAATTCCCAGTAAGCGCGAGTCATAAGCTCGCGTTGATTACGTC
CCTGCCCTTTGTACACACCGCCCGTCGCTACTACCGATTGAATGTTTTAGTGAGGTCTTC
AGACTGGCCGGCTCAGCTACTCTCGTAGTGGCAGAGCTGTGTTTGGAAAGATGCCCAAAC
TTGAACATTTAGAGGAAGTAAAAGTCGTAACAAGGTTTCCGTAGGTGAACCTGCGG
