# Supplementary material for: Older Lineages of Oribatid Mites in Mountain Ranges Have Broader Geographic Ranges and Exhibit More Generalistic Traits
Source: Ecol Evol. 2025 Feb 28;15(3):e71046. doi: 10.1002/ece3.71046 (PMC11871110; doi:10.1002/ece3.71046)
Supplement: Supplementary file 2 — Data S2. [file ECE3-15-e71046-s005.zip › ECE371046-sup-0009-supinfo_76and3_BEAST_Run06-Tree.nex]

#NEXUS
Begin taxa;
	Dimensions ntax=79;
		Taxlabels
			Asia_Changbai_Damaeus_sp1_XuePan_Damaeidae_BRACHYPYLINA
			Asia_Changbai_Damaeus_sp2_XuePan_Damaeidae_BRACHYPYLINA
			Asia_Changbai_Damaeus_sp4_XuePan_Damaeidae_BRACHYPYLINA
			Asia_Changbai_Eniochthonius_minutissimus_KR081609_Eniochthoniidae_ENARTHRONOTA
			Asia_Changbai_Heminothrus_targionii_XuePan_Crotoniidae_HOLOSOMATA
			Asia_Changbai_Malaconothrus_pygmaeus_XuePan_Nothridae_HOLOSOMATA
			Asia_Changbai_Nothrus_anauniensis_XuePan_Nothridae_HOLOSOMATA
			Asia_Changbai_Parapyroppia_cornuta_XuePan_Ceratoppiidae_BRACHYPYLINA
			Asia_Changbai_Phthiracarus_boresetosus_XuePan_Phthiracaridae_MIXONOMATA
			Asia_Changbai_Porobelba_spinosa_XuePan_Damaeidae_BRACHYPYLINA
			Asia_Changbai_Punctoribates_punctum_MH198175_Punctoribatidae_BRACHYPYLINA
			Asia_Changbai_Tectocepheus_velatus_EF093781_Tectocepheidae_BRACHYPYLINA
			Asia_NCBI_Maculobates_bruneiensis_AB818522_Liebstadiidae_BRACHYPYLINA
			Asia_NCBI_Nesiacarus_granulatus_JN585914_Lohmanniidae_ENARTHRONOTA
			Asia_NCBI_Protoribates_hakonensis_AB818528_Protoribatidae_BRACHYPYLINA
			Asia_NCBI_Scapheremaeus_nakanoshimensis_LC367334_Cymbaeremaeidae_BRACHYPYLINA
			Eurasia_AlpsChangbai_Acrotritia_ardua_XuePan_Euphthiracaridae_MIXONOMATA
			Eurasia_AlpsChangbai_Atropacarus_striculus_EF091416_Phthiracaridae_MIXONOMATA
			Eurasia_AlpsChangbai_Belba_compta_XuePan_Damaeidae_BRACHYPYLINA
			Eurasia_AlpsChangbai_Hypochthonius_rufulus_EF093784_Hypochthoniidae_ENARTHRONOT
			Eurasia_AlpsChangbai_Lepidozetes_singularis_EU432193_Ceratozetidae_BRACHYPYLINA
			Eurasia_AlpsChangbai_Nanhermannia_nana_KR081624_Nanhermanniidae_HOLOSOMATA
			Eurasia_AlpsChangbai_Oppiella_nova_KR081626_Oppiidae_BRACHYPYLINA
			Eurasia_AlpsChangbai_Platynothrus_peltifer_EF091422_Crotoniidae_HOLOSOMATA
			Eurasia_NCBI_Archoplophora_rostralis_JN585918_Mesoplophoridae_ENARTHRONOTA
			Eurasia_NCBI_Atopochthonius_artiodactylus_EU432216_Atopochthoniidae_ENARTHRONOT
			Eurasia_NCBI_Camisia_biurus_EF081302_Crotoniidae_HOLOSOMATA
			Eurasia_NCBI_Cepheus_latus_EU432206_Cepheusidae_BRACHYPYLINA
			Eurasia_NCBI_Cosmochthonius_lanatus_JN585919_Cosmochthoniidae_ENARTHRONOTA
			Eurasia_NCBI_Damaeobelba_minutissima_MH198179_Damaeidae_BRACHYPYLINA
			Eurasia_NCBI_Dissorhina_ornata_MH198181_Oppiidae_BRACHYPYLINA
			Eurasia_NCBI_Eueremaeus_oblongus_GQ864287_Eremaeidae_BRACHYPYLINA
			Eurasia_NCBI_Eulohmannia_ribagai_EU432211_Eulohmanniidae_MIXONOMATA
			Eurasia_NCBI_Gozmanyina_majesta_EU433993_Trichthoniidae_ENARTHRONOTA
			Eurasia_NCBI_Gymnodamaeus_bicostatus_KR081614_Gymnodamaeidae_BRACHYPYLINA
			Eurasia_NCBI_Humerobates_rostrolamellatus_EU432196_Humerobatidae_BRACHYPYLINA
			Eurasia_NCBI_Liebstadia_humerata_KR081620_Liebstadiidae_BRACHYPYLINA
			Eurasia_NCBI_Mainothrus_badius_EF081301_Trhypochthoniidae_HOLOSOMATA
			Eurasia_NCBI_Metabelba_papillipes_MH198180_Damaeidae_BRACHYPYLINA
			Eurasia_NCBI_Oromurcia_sudetica_EU432194_Ceratozetidae_BRACHYPYLINA
			Eurasia_NCBI_Pterochthonius_angelus_EU432214_Atopochthoniidae_ENARTHRONOTA
			Eurasia_NCBI_Rhysotritia_duplicata_EF091417_Euphthiracaridae_MIXONOMATA
			Eurasia_NCBI_Scapheremaeus_palustris_EU433989_Cymbaeremaeidae_BRACHYPYLINA
			Eurasia_NCBI_Scutovertex_sculptus_GQ864305_Scutoverticidae_BRACHYPYLINA
			Eurasia_NCBI_Sellnickochthonius_zelawaiensis_MH198174_Brachychthoniidae_ENARTHR
			Eurasia_NCBI_Xenillus_tegeocranus_KR081637_Xenillidae_BRACHYPYLINA
			Europe_Alps_Achipteria_coleoptrata_EF091418_Achipteriidae_BRACHYPYLINA
			Europe_Alps_Acrogalumna_longipluma_GQ864304_Galumnidae_BRACHYPYLINA
			Europe_Alps_Adoristes_ovatus_GQ864286_Liacaridae_BRACHYPYLINA
			Europe_Alps_Carabodes_coriaceus_EF093787_Carabodidae_BRACHYPYLINA
			Europe_Alps_Carabodes_labyrinthicus_KX397629_Carabodidae_BRACHYPYLINA
			Europe_Alps_Ceratoppia_bipilis_EU432204_Ceratoppiidae_BRACHYPYLINA
			Europe_Alps_Chamobates_pusillus_EU432188_Chamobatidae_BRACHYPYLINA
			Europe_Alps_Chamobates_voigtsi_EU432189_Chamobatidae_BRACHYPYLINA
			Europe_Alps_Damaeus_clavipes_KR081607_Damaeidae_BRACHYPYLINA
			Europe_Alps_Edwardzetes_edwardsi_MH198178_Ceratozetidae_BRACHYPYLINA
			Europe_Alps_Eupelops_plicatus_EF091419_Phenopelopidae_BRACHYPYLINA
			Europe_Alps_Galumna_lanceata_KX397630_Galumnidae_BRACHYPYLINA
			Europe_Alps_Hemileius_initialis_XuePan_Hemileiidae_BRACHYPYLINA
			Europe_Alps_Hermannia_gibba_EF091426_Hermanniidae_HOLOSOMATA
			Europe_Alps_Liacarus_coracinus_KR081619_Liacaridae_BRACHYPYLINA
			Europe_Alps_Phthiracarus_laevigatus_XuePan_Phthiracaridae_MIXONOMATA
			Europe_Alps_Phthiracarus_longulus_XuePan_Phthiracaridae_MIXONOMATA
			Europe_Alps_Steganacarus_applicatus_GQ864301_Phthiracaridae_MIXONOMATA
			Europe_Alps_Tectocepheus_minor_EF093778_Tectocepheidae_BRACHYPYLINA
			Europe_Alps_Tectocepheus_sarekensis_EF093776_Tectocepheidae_BRACHYPYLINA
			Europe_NCBI_Cymbaeremaeus_cymba_EU432201_Cymbaeremaeidae_BRACHYPYLINA
			Europe_NCBI_Dolicheremaeus_dorni_MG719344_Tetracondylidae_BRACHYPYLINA
			Europe_NCBI_Eupelops_hirtus_EF093783_Phenopelopidae_BRACHYPYLINA
			Europe_NCBI_Mycobates_parmeliae_EU432191_Punctoribatidae_BRACHYPYLINA
			Europe_NCBI_Odontocepheus_elongatus_EU432200_Carabodidae_BRACHYPYLINA
			Europe_NCBI_Oribatula_tibialis_EU433990_Oribatulidae_BRACHYPYLINA
			Europe_NCBI_Phauloppia_lucorum_EU432198_Oribatulidae_BRACHYPYLINA
			Europe_NCBI_Poroliodes_farinosus_EF203779_Neoliodidae_BRACHYPYLINA
			Europe_NCBI_Scheloribates_ascendens_EU432199_Scheloribatidae_BRACHYPYLINA
			Europe_NCBI_Trhypochthonius_silvestris_europaeus_HQ661380_Trhypochthoniidae_HOL
			Outgroup_Allothyrus_sp_AF018655_Holothyrida
			Outgroup_Amblyomma_boeroi_FJ464420_Ixodida
			Outgroup_Opilioacarus_texanus_AF115375_Opilioacarida
			;
End;
Begin trees;
	Translate
		1 Asia_Changbai_Damaeus_sp1_XuePan_Damaeidae_BRACHYPYLINA,
		2 Asia_Changbai_Damaeus_sp2_XuePan_Damaeidae_BRACHYPYLINA,
		3 Asia_Changbai_Damaeus_sp4_XuePan_Damaeidae_BRACHYPYLINA,
		4 Asia_Changbai_Eniochthonius_minutissimus_KR081609_Eniochthoniidae_ENARTHRONOTA,
		5 Asia_Changbai_Heminothrus_targionii_XuePan_Crotoniidae_HOLOSOMATA,
		6 Asia_Changbai_Malaconothrus_pygmaeus_XuePan_Nothridae_HOLOSOMATA,
		7 Asia_Changbai_Nothrus_anauniensis_XuePan_Nothridae_HOLOSOMATA,
		8 Asia_Changbai_Parapyroppia_cornuta_XuePan_Ceratoppiidae_BRACHYPYLINA,
		9 Asia_Changbai_Phthiracarus_boresetosus_XuePan_Phthiracaridae_MIXONOMATA,
		10 Asia_Changbai_Porobelba_spinosa_XuePan_Damaeidae_BRACHYPYLINA,
		11 Asia_Changbai_Punctoribates_punctum_MH198175_Punctoribatidae_BRACHYPYLINA,
		12 Asia_Changbai_Tectocepheus_velatus_EF093781_Tectocepheidae_BRACHYPYLINA,
		13 Asia_NCBI_Maculobates_bruneiensis_AB818522_Liebstadiidae_BRACHYPYLINA,
		14 Asia_NCBI_Nesiacarus_granulatus_JN585914_Lohmanniidae_ENARTHRONOTA,
		15 Asia_NCBI_Protoribates_hakonensis_AB818528_Protoribatidae_BRACHYPYLINA,
		16 Asia_NCBI_Scapheremaeus_nakanoshimensis_LC367334_Cymbaeremaeidae_BRACHYPYLINA,
		17 Eurasia_AlpsChangbai_Acrotritia_ardua_XuePan_Euphthiracaridae_MIXONOMATA,
		18 Eurasia_AlpsChangbai_Atropacarus_striculus_EF091416_Phthiracaridae_MIXONOMATA,
		19 Eurasia_AlpsChangbai_Belba_compta_XuePan_Damaeidae_BRACHYPYLINA,
		20 Eurasia_AlpsChangbai_Hypochthonius_rufulus_EF093784_Hypochthoniidae_ENARTHRONOT,
		21 Eurasia_AlpsChangbai_Lepidozetes_singularis_EU432193_Ceratozetidae_BRACHYPYLINA,
		22 Eurasia_AlpsChangbai_Nanhermannia_nana_KR081624_Nanhermanniidae_HOLOSOMATA,
		23 Eurasia_AlpsChangbai_Oppiella_nova_KR081626_Oppiidae_BRACHYPYLINA,
		24 Eurasia_AlpsChangbai_Platynothrus_peltifer_EF091422_Crotoniidae_HOLOSOMATA,
		25 Eurasia_NCBI_Archoplophora_rostralis_JN585918_Mesoplophoridae_ENARTHRONOTA,
		26 Eurasia_NCBI_Atopochthonius_artiodactylus_EU432216_Atopochthoniidae_ENARTHRONOT,
		27 Eurasia_NCBI_Camisia_biurus_EF081302_Crotoniidae_HOLOSOMATA,
		28 Eurasia_NCBI_Cepheus_latus_EU432206_Cepheusidae_BRACHYPYLINA,
		29 Eurasia_NCBI_Cosmochthonius_lanatus_JN585919_Cosmochthoniidae_ENARTHRONOTA,
		30 Eurasia_NCBI_Damaeobelba_minutissima_MH198179_Damaeidae_BRACHYPYLINA,
		31 Eurasia_NCBI_Dissorhina_ornata_MH198181_Oppiidae_BRACHYPYLINA,
		32 Eurasia_NCBI_Eueremaeus_oblongus_GQ864287_Eremaeidae_BRACHYPYLINA,
		33 Eurasia_NCBI_Eulohmannia_ribagai_EU432211_Eulohmanniidae_MIXONOMATA,
		34 Eurasia_NCBI_Gozmanyina_majesta_EU433993_Trichthoniidae_ENARTHRONOTA,
		35 Eurasia_NCBI_Gymnodamaeus_bicostatus_KR081614_Gymnodamaeidae_BRACHYPYLINA,
		36 Eurasia_NCBI_Humerobates_rostrolamellatus_EU432196_Humerobatidae_BRACHYPYLINA,
		37 Eurasia_NCBI_Liebstadia_humerata_KR081620_Liebstadiidae_BRACHYPYLINA,
		38 Eurasia_NCBI_Mainothrus_badius_EF081301_Trhypochthoniidae_HOLOSOMATA,
		39 Eurasia_NCBI_Metabelba_papillipes_MH198180_Damaeidae_BRACHYPYLINA,
		40 Eurasia_NCBI_Oromurcia_sudetica_EU432194_Ceratozetidae_BRACHYPYLINA,
		41 Eurasia_NCBI_Pterochthonius_angelus_EU432214_Atopochthoniidae_ENARTHRONOTA,
		42 Eurasia_NCBI_Rhysotritia_duplicata_EF091417_Euphthiracaridae_MIXONOMATA,
		43 Eurasia_NCBI_Scapheremaeus_palustris_EU433989_Cymbaeremaeidae_BRACHYPYLINA,
		44 Eurasia_NCBI_Scutovertex_sculptus_GQ864305_Scutoverticidae_BRACHYPYLINA,
		45 Eurasia_NCBI_Sellnickochthonius_zelawaiensis_MH198174_Brachychthoniidae_ENARTHR,
		46 Eurasia_NCBI_Xenillus_tegeocranus_KR081637_Xenillidae_BRACHYPYLINA,
		47 Europe_Alps_Achipteria_coleoptrata_EF091418_Achipteriidae_BRACHYPYLINA,
		48 Europe_Alps_Acrogalumna_longipluma_GQ864304_Galumnidae_BRACHYPYLINA,
		49 Europe_Alps_Adoristes_ovatus_GQ864286_Liacaridae_BRACHYPYLINA,
		50 Europe_Alps_Carabodes_coriaceus_EF093787_Carabodidae_BRACHYPYLINA,
		51 Europe_Alps_Carabodes_labyrinthicus_KX397629_Carabodidae_BRACHYPYLINA,
		52 Europe_Alps_Ceratoppia_bipilis_EU432204_Ceratoppiidae_BRACHYPYLINA,
		53 Europe_Alps_Chamobates_pusillus_EU432188_Chamobatidae_BRACHYPYLINA,
		54 Europe_Alps_Chamobates_voigtsi_EU432189_Chamobatidae_BRACHYPYLINA,
		55 Europe_Alps_Damaeus_clavipes_KR081607_Damaeidae_BRACHYPYLINA,
		56 Europe_Alps_Edwardzetes_edwardsi_MH198178_Ceratozetidae_BRACHYPYLINA,
		57 Europe_Alps_Eupelops_plicatus_EF091419_Phenopelopidae_BRACHYPYLINA,
		58 Europe_Alps_Galumna_lanceata_KX397630_Galumnidae_BRACHYPYLINA,
		59 Europe_Alps_Hemileius_initialis_XuePan_Hemileiidae_BRACHYPYLINA,
		60 Europe_Alps_Hermannia_gibba_EF091426_Hermanniidae_HOLOSOMATA,
		61 Europe_Alps_Liacarus_coracinus_KR081619_Liacaridae_BRACHYPYLINA,
		62 Europe_Alps_Phthiracarus_laevigatus_XuePan_Phthiracaridae_MIXONOMATA,
		63 Europe_Alps_Phthiracarus_longulus_XuePan_Phthiracaridae_MIXONOMATA,
		64 Europe_Alps_Steganacarus_applicatus_GQ864301_Phthiracaridae_MIXONOMATA,
		65 Europe_Alps_Tectocepheus_minor_EF093778_Tectocepheidae_BRACHYPYLINA,
		66 Europe_Alps_Tectocepheus_sarekensis_EF093776_Tectocepheidae_BRACHYPYLINA,
		67 Europe_NCBI_Cymbaeremaeus_cymba_EU432201_Cymbaeremaeidae_BRACHYPYLINA,
		68 Europe_NCBI_Dolicheremaeus_dorni_MG719344_Tetracondylidae_BRACHYPYLINA,
		69 Europe_NCBI_Eupelops_hirtus_EF093783_Phenopelopidae_BRACHYPYLINA,
		70 Europe_NCBI_Mycobates_parmeliae_EU432191_Punctoribatidae_BRACHYPYLINA,
		71 Europe_NCBI_Odontocepheus_elongatus_EU432200_Carabodidae_BRACHYPYLINA,
		72 Europe_NCBI_Oribatula_tibialis_EU433990_Oribatulidae_BRACHYPYLINA,
		73 Europe_NCBI_Phauloppia_lucorum_EU432198_Oribatulidae_BRACHYPYLINA,
		74 Europe_NCBI_Poroliodes_farinosus_EF203779_Neoliodidae_BRACHYPYLINA,
		75 Europe_NCBI_Scheloribates_ascendens_EU432199_Scheloribatidae_BRACHYPYLINA,
		76 Europe_NCBI_Trhypochthonius_silvestris_europaeus_HQ661380_Trhypochthoniidae_HOL,
		77 Outgroup_Allothyrus_sp_AF018655_Holothyrida,
		78 Outgroup_Amblyomma_boeroi_FJ464420_Ixodida,
		79 Outgroup_Opilioacarus_texanus_AF115375_Opilioacarida
;
tree TREE1 = (((((((((((((1[&height=1.0745721432269807E-13,height_95%_HPD={0.0,2.2737367544323206E-13},height_median=1.1368683772161603E-13,height_range={0.0,6.821210263296962E-13},length=57.41526360552292,length_95%_HPD={10.712248783382051,119.88026138316764},length_median=51.619257430391485,length_range={2.901953281240594,218.47432055223715},rate=4.5756513043154604E-4,rate_95%_HPD={7.4335404158…
End;
