# Supplementary material for: Older Lineages of Oribatid Mites in Mountain Ranges Have Broader Geographic Ranges and Exhibit More Generalistic Traits
Source: Ecol Evol. 2025 Feb 28;15(3):e71046. doi: 10.1002/ece3.71046 (PMC11871110; doi:10.1002/ece3.71046)
Supplement: Supplementary file 2 — Data S2. [file ECE3-15-e71046-s005.zip › ECE371046-sup-0010-supinfo_76and3_MAFFT_align_Gblocks_withgaps.fasta]

>Europe_NCBI_Poroliodes_farinosus_EF203779_Neoliodidae_BRACHYPYLINA
-------AAATCAGTTACGGTTCCTTAGATGTTGACTATCTACATGGATAACTGTGGTAATTCTAGAGCTAATACATGCA
CAAAAGCTGGAAGAAGCGCATTTATTAGACCAAGACCAATGGGGTGTGGTGACTCTGGATAACTGTTTATGTGCCGGCCA
TGAATCTTTCAAGTGTCTGCCTTATCAACTGTCGATGGTAGGTTATGCGCCTACCATGGTTGTAACGGGTAACCGGGAAT
CACGCTTCGATTCCGGAGAGGGAGCCTGAGAAACGGCTACTACATCCAAGGAAGGCAGCAGGCACACCAATTACCCAATT
CTAGCACAGAGAGGTAGTGACGAAAAATAACAATACGGGACTCTTATGAGGCCCCGTAATTGGAATGAGAACAATCTAAA
TCCTTTAACGAGGATCTATTGGAGGGCAAGTCTGGTGCCAGCAGCCGCGGTAATTCCAGCTCCAATAGCGTATATTAAAG
TTGTTGTGGTTAAAAAGCTCGTAGTTGGATCTCAGAGACGGTCCACTTGCCAGTGGTTGTGCTCTTCACCGAGGTGATCG
GTACGTTTACTTTGAAAAAATTAGAGTGCTCAAAGCAGGCGGCCCGAATAATGTTGCATGGAATAATGGAATAGGACCTC
GGTTCTATTTTGTTGGTCTTCGGAATCTGAGGTAATGATTAAGAGGGACAGACGGGGGCATTCGTATTGCGGCGCTAGAG
GTGAAATTCTTGGACCGTCGCAAGACGAACTAAAGCGAAAGCATTTGCCAAGAATGTTTTCATTAATCAAGAACGAAAGT
TAGAGGTTCGAAGGCGATCAGATACCGCCCTAGTTCTAACCATAAACGATGCCAACCAGTAATGTCTGAGTTCCTTAAAT
GACTCGTTCCGGGAAACCAAAGTTCTTCGGTTCCAGGGGAAGTATGGTTGCAAAGCTGAAACTTAAAGAAATTGACGGAA
GGGCACCACCAGGAGTGGAGCCTGCGGCTTAATTTGACTCAACACGGGAAAACTCACCCGGCCCGGACACTGGGAGGATT
GACAGATTGAGAGCTCTTTCTTGATTTGGTGGGTGGTGGTGCATGGCCGTTCTTAGTTGGTGGAGCGATTTGTCTGGTTA
ATTCCGATAACGAACGAGACTCTAGCCTACTAAATAGATCGGACTTCTTAGAGGGACAGGCGGTGATTCAACCGCACGAA
ACAGAGCAATAACAGGTCTGTGATGCCCTTAGATGTCCGGGGCCGCACGCGCGCTACACTGAAGTGATCAGCGTGCATAT
TCAGCCTACTCTGTCAAGAGTGGGAAACCCAATGAACCTTCTTCGTGATTGGGATAGGGGATTGTAATTATTCCCCTTGA
ACGAGGAATTCCCAGTAAGCGCGAGTCA----------------------------------------------------
--------------------------------------------------

>Eurasia_NCBI_Cepheus_latus_EU432206_Cepheusidae_BRACHYPYLINA
GCTCATTAAATCAGTTACGGTTCCTTAGATGTTGACTATCTACATGGATAACTGTGGTAATTCTAGAGCTAATACATGCA
CAAAAGCTGGAAGAAGCGCATTTATTAGACCAAGACCAATGGGGTGTGGTGACTCTGGATAACTATTTATGTGCCGGCGA
TGAATCTTTCAAGTGTCTGCCTTATCAACTGTCGATGGTAGGTTATGCGCCTACCATGGTTGTAACGGGTAACGGGGAAT
TAGGGTTCGATTCCGGAGAGGGAGCCTGAGAAACGGCTACCACATCCAAGGAAGGCAGCAGGCACGCAAATTACCCAATC
CCAGAACGGGGAGGTAGTGACGAAAAATAACAATACGGGACTCTTATGAGGCCCCGTAATTGGAATGAGAACAATCTAAA
TCCTTTAACGAGGATCTATTGGAGGGCAAGTCTGGTGCCAGCAGCCGCGGTAATTCCAGCTCCAATAGCGTATATTAAAG
TTGTTGTGGTTAAAAAGCTCGTAGTTGAATCTCAGAGGCGGTCCACTTGCCAGTGGTTGTGCTCTTCACCGAGGCGATCG
GTACGTTTACTTTGAAAAAATTAGAGTGCTCAAAGCAGGCGGCCCGAATAATGTTGCATGGAATAATGGAATAGGACCTC
GGTTCTATTTTGTTGGTCTTCGGAATCTGAGGTAATGATTAAGAGGGACAGACGGGGGCATTCGTATTGCGGCGCTAGAG
GTGAAATTCTTGGACCGTCGCAAGACGAACTAAAGCGAAAGCATTTGCCAAGAATGTTTTCATTAATCAAGAACGAAAGT
TAGAGGTTCGAAGGCGATCAGATACCGCCCTAGTTCTAACCATAAACGATGCCAACCAGTAATGTCTGAGTTCCTTAAAT
GACTCGTTCCGGGAAACCAAAGTCTTTCGGTTCCAGGGGAAGTATGGTTGCAAAGCTGAAACTTAAAGAAATTGACGGAA
GGGCACCACCAGGAGTGGAGCCTGCGGCTTAATTTGACTCAACACGGGAAAACTCACCCGGCCCGGACACTGGAAGGATT
GACAGATTGAGAGCTCTTTCTTGATTCAGTGGGTGGTGGTGCATGGCCGTTCTTAGTTGGTGGAGCGATTTGTCTGGTTA
ATTCCGATAACGAACGAGACTCTAGCCTACTAAATAGATCGGACTTCTTAGAGGGACAGGCGGTGATTCAACCGCACGAA
ACAGAGCAATAACAGGTCTGTGATGCCCTTAGATGTCCGGGGCCGCACGCGCGCTACACTGAAGTGATCAGCGTGCATTT
TCAGCCTACTCTGTCAAGAGTGGGAAACCCAATGAACCTTCTTCGTGATTGGGATAGGGGATTGTAATTATTCCCCTTGA
ACGAGGAATTCCCAGTAAGCGCGAGTCATAAGCTCGCGTTGATTACGTCCCTGCCCTTTGTACACACCGCCCGTCGCTAC
TACCGATTGAATGTTTTAGTGAGGTCTTCGGACTGGCCGGCGCAGCTATT

>Europe_Alps_Ceratoppia_bipilis_EU432204_Ceratoppiidae_BRACHYPYLINA
GCTCATTAAATCAGTTACGGTTCCTTAGATGTTGACTATCTACATGGATAACTGTGGTAATTCTAGAGCTAATACATGCA
CAAAAGCTGGAAGAAGCGCATTTATTAGACCAAGACCAATGGGGTGTGGTGACTCTGGATAACTGTTTATGTGCCGGCGA
TGAATCTTTCAAGTGTCTGCCTTATCAACTGTCGATGGTAGGTTATGCGCCTACCATGGTTGTAACGGGTAACGGGGAAT
CAGGGTTCGATTCCGGAGAGGGAGCCTGAGAAACGGCTACCACATCCAAGGAAGGCAGCAGGCACGCAAATTACCCAATC
CCAGAACGGGGAGGTAGTGACGAAAAATAACAATACGGGACTCTTATGAGGCCCCGTAATTGGAATGAGAACAATTTAAA
TCCTTTAACGAGGATCTATTGGAGGGCAAGTCTGGTGCCAGCAGCCGCGGTAATTCCAGCTCCAATAGCGTATATTAAAG
TTGTTGTGGTTAAAAAGCTCGTAGTTGGATCTCAGAGGCGGTCCACTTGCCAGTGGTTGTGCTCTTCACCGAGGCGATCG
ATACGTTTACTTTGAAAAAATTAGAGTGCTCAAAGCAGGCGGCCCGAATAATGTTGCATGGAATAATGGAATAGGACCTC
GGTTCTATTTTGTTGGTCTTCGGAATCTGAGGTAATGATTAAGAGGGACAGACGGGGGCATTCGTATTGCGGCGCTAGAG
GTGAAATTCTTGGACCGTCGCAAGACGAACTAAAGCGAAAGCATTTGCCAAGAATGTTTTCATTAATCAAGAACGAAAGT
TAGAGGTTCGAAGGCGATCAGATACCGCCCTAGTTCTAACCATAAACGATGCCAACCAGTGATGCCTGAGTTCCTTAAAT
GACTCGTTCCGGGAAACCAAAGTCTTTCGGTTCCAGGGGAAGTATGGTTGCAAAGCTGAAACTTAAAGAAATTGACGGAA
GGGCACCACCAGGAGTGGAGCCTGCGGCTTAATTTGACTCAACACGGGAAAACTCACCCGGCCCGGACACTGGAAGGATT
GACAGATTGAGAGCTCTTTCTTGATTCAGTGGGTGGTGGTGCATGGCCGTTCTTAGTTGGTGGAGCGATTTGTCTGGTTA
ATTCCGATAACGAACGAGACTCTAGCCTACTAAATAGATCGGACTTCTTAGAGGGACAGGCGGTGATTCAACCGCACGAA
ACAGAGCAATAACAGGTCTGTGATGCCCTTAGATGTCCGGGGCCGCACGCGCGCTACACTGAAGTGATCAGCGTGCATTT
TCAGCCTACTCTGTCAAGAGTGGGAAACCCAATGAACCTTCTTCGTGATTGGGATAGGGGATTGTAATTATTCCCCTTGA
ACGAGGAATTCCCAGTAAGCGCGAGTCATAAGCTCGCGTTGATTACGTCCCTGCCCTTTGTACACACCGCCCGTCGCTAC
TACCGATTGAATGTTTTAGTGAGGTCTTCGGACTGGCCGGCGCAGCTATT

>Asia_Changbai_Parapyroppia_cornuta_XuePan_Ceratoppiidae_BRACHYPYLINA
GCTCATTAAATCAGTTACGGTTCCTTAGATGTTGACTATCTACATGGATAACTGTGGTAATTCTAGAGCTAATACATGCA
CAAAAGCTGGAAGAAGCGCATTTATTAGACCAAGACCAATGGGGTGTGGTGACTCTGAATAACTATTTATGTGCCGGCGA
TGAATCTTTCAAGTGTCTGCCTTATCAACTGTCGATGGTAGGTTATGCGCCTACCATGGTTGTAACGGGTAACGGGGAAT
CAGGGTTCGATTCCGGAGAGGGAGCCTGAGAAACGGCTACCACATCCAAGGAAGGCAGCAGGCACGCAAATTACCCAATC
CCAGAACGGGGAGGTAGTGACGAAAAATAACAATACGGGACTCTTATGAGGCCCCGTAATTGGAATGAGAACAATCTAAA
TCCTTTAACGAGGATCTATTGGAGGGCAAGTCTGGTGCCAGCAGCCGCGGTAATTCCAGCTCCAATAGCGTATATTAAAG
TTGTTGTGGTTAAAAAGCTCGTAGTTGGATCTCAGAGGCGGTCCACTTGCCAGTGGTTGTGCTCTTTACCGAGGCGATCG
GTACGTTTACTTTGAAAAAATTAGAGTGCTCAAAGCAGGCGGCCCGAATAATGTTGCATGGAATAATAGAATAGGACCTC
GGTTCTATTTTGTTGGTCTTCGGAATCTGAGGTAATGATTAAGAGGGACAGACGGGGGCATTCGTATTGCGGCGCTAGAG
GTGAAATTCTTGGACCGTCGCAAGACGAACTAAAGCGAAAGCATTTGCCAAGAATGTTTTCATTAATCAAGAACGAAAGT
TAGAGGTTCGAAGGCGATCAGATACCGCCCTAGTTCTAACCATAAACGATGCCAACCAGTAATGCCTGAGTTCCTTAAAT
GACTCGTTCCGGGAAACCAAAGTCTTTCGGTTCCAGGGGAAGTATGGTTGCAAAGCTGAAACTTAAAGAAATTGACGGAA
GGGCACCACCAGGAGTGGAGCCTGCGGCTTAATTTGACTCAACACGGGAAAACTCACCCGGCCCGGACACTGGAAGGATT
GACAGATTGAGAGCTCTTTCTTGATTCAGTGGGTGGTGGTGCATGGCCGTTCTTAGTTGGTGGAGCGATTTGTCTGGTTA
ATTCCGATAACGAACGAGACTCTAGCCTACTAAATAGATCGGACTTCTTAGAGGGACAGGCGGTGATTCAACCGCACGAA
ACAGAGCAATAACAGGTCTGTGATGCCCTTAGATGTCCGGGGCCGCACGCGCGCTACACTGAAGTGATCAGCGCGCTTTT
TCAGCCTACTCTGTCAAGAGTGGGAAACCTAATGAACCTTCTTCGTGATTGGGATAGGGGATTGTAATTATTCCCCTTGA
ACGAGGAATTCCCAGTAAGCGCGAGTCATAAGCTCGCGTTGATTACGTCCCTGCCCTTTGTACACACCGCCCGTCGCTAC
TACCGATTGAATGTTTTAGTGAGGTCTTCGGACTGGCCGGCGCAGCTATT

>Eurasia_AlpsChangbai_Belba_compta_XuePan_Damaeidae_BRACHYPYLINA
GCTCATTAAATCAGTTACGGTTCCTTAGATGTTGACTATCTACATGGATAACTGTGGTAATTCTAGAGCTAATACATGCA
CAAAAGCTGGAAGAAGCGCATTTATTAGACCAAGACCAATGGGGTGTGGTGACTCTGGATAACTGTTTATGAGCCGGCGA
TGAATCTTTCAAGTGTCTGCCTTATCAACTGTCGATGGTAGGTTATGCGCCTACCATGGTTGTAACGGGTAACGGGGAAT
CAGGGTTCGATTCCGGAGAGGGAGCCTGAGAAACGGCTACCACATCCAAGGAAGGCAGCAGGCACGCAAATTACCCAATC
CCAGAACGGGGAGGTAGTGACGAAAAATAACAATACGGGACTCTAATGAGGCCCCGTAATTGGAATGAGAACAATCTAAA
TCCTTTAACGAGGATCTATTGGAGGGCAAGTCTGGTGCCAGCAGCCGCGGTAATTCCAGCTCCAATAGCGTATATTAAAG
TTGTTGTGGTTAAAAAGCTCGTAGTTGGATCTCAGAGGCGGTCCACTTGCCAGTGGTTGTGCTCTTCACCGAGGCGATCG
GTACGTTTACTTTGAAAAAATTAGAGTGCTCAAAGCAGGCGGCCCGAATAATGTTGCATGGAATAATGGAATAGGACCTC
GGTTCTATTTTGTTGGTCTTCGGAATCTGAGGTAATGATTAAGAGGGACAGACGGGGGCATTCGTATTGCGGCGCTAGAG
GTGAAATTCTTGGACCGTCGCAAGACGAACTAAAGCGAAAGCATTTGCCAAGAATGTTTTCATTAATCAAGAACGAAAGT
TAGAGGTTCGAAGGCGATCAGATACCGCCCTAGTTCTAACCATAAACGATGCCAACCAGTAATGCTTGAGTTCCTTAAAT
GACTCATTCCGGGAAACCAAAGTCTTTCGGTTCCAGGGGAAGTATGGTTGCAAAGCTGAAACTTAAAGAAATTGACGGAA
GGGCACCACCAGGAGTGGAGCCTGCGGCTTAATTTGACTCAACACGGGAAAACTCACCCGGCCCGGACACTAGAAGGATT
GACAGATTGAGAGCTCTTTCTTGATTTAGTGGGTGGTGGTGCATGGCCGTTCTTAGTTGGTGGAGCGATTTGTCTGGTTA
ATTCCGATAACGAACGAGACTCTATCCTACTAAATAGATCGGACTTCTTAGAGGGACAGGCGGTGATTCAACCGCACGAA
ACAGAGCAATAACAGGTCTGTGATGCCCTTAGATGTCCGGGGCCGCACGCGCGCTACACTGAAGTGATCAGCGTGCATTT
TCAGCCTACTCTGTCAAGAGTGGGAAACCCAATGAACCTTCTTCGTGATTGGGATAGGGGATTGTAATTATTTCCCTTGA
ACGAGGAATTCCCAGTAAGCGCGAGTCATAAGCTCGCGTTGATTACGTCCCTGCCCTTTGTACACACCGCCCGTCGCTAC
TACCGATTGAATGTTTTAGTGAGGTCTTCGGACTGGCCGGCTCAGCTATT

>Europe_NCBI_Trhypochthonius_silvestris_europaeus_HQ661380_Trhypochthoniidae_HOL
-----------CAGTTACGGTTCCTTAGATGTTGACTATCTACATGGATAACTGTGGTAATTCTAGAGCTAATACATGCA
CAAAAGCTGGAAGAAGCGCATTTATTAGAACAAGACCAATGGGTTGTGGTGACTCTGGATAACTGTTTATGTGCCGGCGA
TGAATCTTTCAAGTGTCTGCCTTATCAACTGTCGATGGTAGGTTATGCGCCTACCATGGTTGTAACGGGTAACGGGGAAT
CAGGGTTCGATTCCGGAGAGGGAGCCTGAGAAACGGCTACCACATCCAAGGAAGGCAGCAGGCACGCAAATTACCCAATC
CCAGAACGGGGAGGTAGTGACGAAAAATAACAATACGGGACTCTTATGAGGCCCCGTAATTGGAATGAGAACAATCTAAA
TCCTTTAACGAGGATCTATTGGAGGGCAAGTCTGGTGCCAGCAGCCGCGGTAATTCCAGCTCCAATAGCGTATATTAAAG
TTGTTGTGGTTAAAAAGCTCGTAGTTGGATCTCAGAGGCGGTCCACTTGCCAGTGGTTGTGCTCTTTACCGAGGCGATCG
GTACGTTTACTTTGAAAAAATTAGAGTGCTCAAAGCAGGCGGCCCGAATAATGTTGCATGGAATAATGGAATAGGATCTC
GGTTCTATTTTGTTGGTCTTCGGAATCTGAGGTAATGATTAAGAGGGACAGACGGGGGCATTCGTATTGCGGCGCTAGAG
GTGAAATTCTTGGACCGTCGCAAGACGAACTAAAGCGAAAGCATTTGCCAAGAATGTTTTCATTAATCAAGAACGAAAGT
TAGAGGTTCGAAGGCGATCAGATACCGCCCTAGTTCTAACCATAAACGATGCCAACCAGTAATGTCTGAGTTCCTTAAAT
GACTCGTTCCGGGAAACCAAAGTTTTTCGGTTCCAGGGGAAGTATGGTTGCAAAGCTGAAACTTAAAGAAATTGACGGAA
GGGCACCACCAGGAGTGGAGCCTGCGGCTTAATTTGACTCAACACGGGAAAACTCACCCGGCCCGGACACTGGAAGGATT
GACAGATTGAGAGCTCTTTCTTGATTCAGTGGGTGGTGGTGCATGGCCGTTCTTAGTTGGTGGAGCGATTTGTCTGGTTA
ATTCCGATAACGAACGAGACTCTAGCCTACTAAATAGATCGGACTTCTTAGAGGGACAGGCGGCGATTCAGCCGCACGAA
ACAGAGCAATAACAGGTCTGTGATGCCCTTAGATGTCCGGGGCCGCACGCGCGCTACACTGAAGTGATCAGCGTGCATTC
TCAGCCTACTCTGCCAAGAGTGGGAAACCCAATGAACCTTCTTCGTGATTGGGATAGGGGATTGTAATTATTCCCCTTGA
ACGAGGAATTCCCAGTAAGCGCGAGTCATAAGCTCGCGTTGATTACGTCCCTGCCCTTTGTACACACCGCCCGTCGCTAC
TACCGATTGAATGTTTTAGTGAGGTCTTCAGACTGGCCGGCGCAGCTGCT

>Eurasia_AlpsChangbai_Platynothrus_peltifer_EF091422_Crotoniidae_HOLOSOMATA
GCTCATTAAATCAGTTACGGTTCCTTAGATGTTGACTATCTACATGGATAACTGTGGTAATTCTAGAGCTAATACATGCA
CAAAAGCTGGAAGAAGCGCATTTATTAGAACAAGACCAATGGGGTGTGGTGACTCTGGATAACTGTTTATGTGCCGGCGA
TGAATCTTTCAAGTGTCTGCCTTATCAACTGTCGATGGTAGGTTATGCGCCTACCATGGTTGTAACGGGTAACGGGGAAT
CAGGGTTCGGTTCCGGAGAGGGAGCCTGAGAAACGGCTACCACATCCAAGGAAGGCAGCAGGCACGCAAATTACCCAATC
CCAGAACGGGGAGGTAGTGACGAAAAATAACAATACGGGACTCTTATGAGGCCCCGTAATTGGAATGAGAACAATCTAAA
TCCTTTAACGAGGATCTATTGGAGGGCAAGTCTGGTGCCAGCAGCCGCGGTAATTCCAGCTCCAATAGCGTATATTAAAG
TTGTTGTGGTTAAAAAGCTCGTAGTTGGATCTCAGAGGCGGTCCACTTGCCAGTGGTTGTGCTCTTTACCGAGGCGATCG
GTACGTTTACTTTGAAAAAATTAGAGTGCTCAAAGCAGGCGGCCCGAATAATGTTGCATGGAATAATGGAATAGGACCTC
GGTTCTATTTTGTTGGTCTTCGGAATCTGAGGTAATGATTAAGAGGGACAGACGGGGGCATTCGTATTGCGGCGCTAGAG
GTGAAATTCTTGGACCGTCGCAAGACGAACTAAAGCGAAAGCATTTGCCAAGAATGTTTTCATTAATCAAGAACGAAAGT
TAGAGGTTCGAAGGCGATCAGATACCGCCCTAGTTCTAACCATAAACGATGCCAACCAGTAATGTCTGAGTTCCTTAAAT
GACTCGTTCCGGGAAACCAAAGTTTTTCGGTTCCAGGGGAAGTATGGTTGCAAAGCTGAAACTTAAAGAAATTGACGGAA
GGGCACCACCAGGAGTGGAGCCTGCGGCTTAATTTGACTCAACACGGGAAAACTCACCCGGCCCGGACACTGGAAGGATT
GACAGATTGAGAGCTCTTTCTTGATTCAGTGGGTGGTGGTGCATGGCCGTTCTTAGTTGGTGGAGCGATTTGTCTGGTTA
ATTCCGATAACGAACGAGACTCTAGCCTACTAAATAGATCGGACTTCTTAGAGGGACAGGCGGCGATTCAGCCGCACGAA
ACAGAGCAATAACAGGTCTGTGATGCCCTTAGATGTCCGGGGCCGCACGCGCGCTACACTGAAGTGATCAGCGTGCATTC
TCAGCCTACTCTGCCAAGAGTGGGAAACCCAATGAACCTTCTTCGTGATTGGGATAGGAGATTGTAATTATTCTCCTTGA
ACGAGGAATTCCCAGTAAGCGCGAGTCATAAGCTCGCGTTGATTACGTCCCTGCCCTTTGTACACACCGCCCGTCGCTAC
TACCGATTGAATGTTTTAGTGAGGTCTTCAGACTGGCCGGCGCAGCTGCT

>Eurasia_NCBI_Camisia_biurus_EF081302_Crotoniidae_HOLOSOMATA
GCTCATTAAATCAGTTACGGTTCCTTAGATGTTGACTATCTACATGGATAACTGTGGTAATTCTAGAGCTAATACATGCA
CAAAAGCTGGAAGAAGCGCATTTATTAGACCAAGACCAATGGGGTGTGGTGACTCTGGATAACTGTTTATGTGCCGGCGA
TGAATCTTTCAAGTGTCTGCCTTATCAACTGTCGATGGTAGGTTATGCGCCTACCATGGTTGTAACGGGTAACGGGGAAT
CAGGGTTCGATTCCGGAGAGGGAGCCTGAGAAACGGCTACCACATCCAAGGAAGGCAGCAGGCACGCAAATTACCCAATC
CCAGAACGGGGAGGTAGTGACGAAAAATAACAATACGGGACTCTTATGAGGCCCCGTAATTGGAATGAGAACAATTTAAA
TCCTTTAACGAGGATCTATTGGAGGGCAAGTCTGGTGCCAGCAGCCGCGGTAATTCCAGCTCCAATAGCGTATATTAAAG
TTGTTGTGGTTAAAAAGCTCGTAGTTGGATCTCAGAGGCGGTCCACTTGCCAGTGGTTGTGCTCTTCACCGAGGCGATCG
GTACGTTTACTTTGAAAAAATTAGAGTGCTCAAAGCAGGCGGCCCGAATAATGTTGCATGGAATAATGGAATAGGACCTT
GGTTCTATTTTGTTGGTCTTCGGAATCTAAGGTAATGATTAAGAGGGACAGACGGGGGCATTCGTATTGCGGCGCTAGAG
GTGAAATTCTTGGACCGTCGCAAGACGAACTAAAGCGAAAGCATTTGCCAAGAATGTTTTCATTAATCAAGAACGAAAGT
TAGAGGTTCGAAGGCGATCAGATACCGCCCTAGTTCTAACCATAAACGATGCCAACCAGTAATGTCTGAGTTCCTTAAAT
GACTCGTTCCGGGAAACCAAAGTTTTTCGGTTCCAGGGGTAGTATGGTTGCAAAGCTGAAACTTAAAGAAATTGACGGAA
GGGCACCACCAGGAGTGGAGCCTGCGGCTTAATTTGACTCAACACGGGAAAACTCACCCGGCCCGGACACTGGAAGGATT
GACAGATTGAGAGCTCTTTCTTGATTCAGTGGGTGGTGGTGCATGGCCGTTCTTAGTTGGTGGAGCGATTTGTCTGGTTA
ATTCCGATAACGAACGAGACTCTAGCCTACTAAATAGATCGGACTTCTTAGAGGGACAGGCGGCGATTCAGCCGCACGAA
ACAGAGCAATAACAGGTCTGTGATGCCCTTAGATGTCCGGGGCCGCACGCGCGCTACACTGAAGTGATCAGCGTGCATTC
TCAGCCTACTCTGCCAAGAGTGGGAAACCCAATGAACCTTCTTCGTGATTGGGATAGGAGATTGTAATTATTCTCCTTGA
ACGAGGAATTCCCAGTAAGCGCGAGTCATAAGCTCGCGTTGATTACGTCCCTGCCCTTTGTACACACCGCCCGTCGCTAC
TACCGATTGAATGTTTTAGTGAGGTCTTCAGACTGGCCGGCGCAGCTGCT

>Asia_Changbai_Heminothrus_targionii_XuePan_Crotoniidae_HOLOSOMATA
GCTCATTAAATCAGTTACGGTTCCTTAGATGTTGACTATCTACATGGATAACTGTGGTAATTCTAGAGCTAATACATGCA
CAAAAGCTGGAAGAAGCGCATTTATTAGACCAAGACCAATGGGGTGTGGTGACTCTGGATAACTGTTTATGTGCCGGCGA
TGAATCTTTCAAGTGTCTGCCTTATCAACTGTCGATGGTAGGTTATGCGCCTACCATGGTTGTAACGGGTAACGGGGAAT
CAGGGTTCGGTTCCGGAGAGGGAGCCTGAGAAACGGCTACCACATCCAAGGAAGGCAGCAGGCACGCAAATTACCCAATC
CCAGAACGGGGAGGTAGTGACGAAAAATAACAATACGGGACTCTTATGAGGCCCCGTAATTGGAATGAGAACAATCTAAA
TCCTTTAACGAGGATCTATTGGAGGGCAAGTCTGGTGCCAGCAGCCGCGGTAATTCCAGCTCCAATAGCGTATATTAAAG
TTGTTGTGGTTAAAAAGCTCGTAGTTGGATCTCAGAGGCGGTCCACTTGCCAGTGGTTGTGCTCTTTACCGAGGCGATCG
GTACGTTTACTTTGAAAAAATTAGAGTGCTCAAAGCAGGCGGCCCGAATAATGTTGCATGGAATAATGGAATAGGACCTC
GGTTCTATTTTGTTGGTCTTCGGAATCTGAGGTAATGATTAAGAGGGACAGACGGGGGCATTCGTATTGCGGCGCTAGAG
GTGAAATTCTTGGACCGTCGCAAGACGAACTAAAGCGAAAGCATTTGCCAAGAATGTTTTCATTAATCAAGAACGAAAGT
TAGAGGTTCGAAGGCGATCAGATACCGCCCTAGTTCTAACCATAAACGATGCCAACCAGTAATGTCTGAGTTCCTTAAAT
GACTCGTTCCGGGAAACCAAAGTTTTTCGGTTCCAGGGGAAGTATGGTTGCAAAGCTGAAACTTAAAGAAATTGACGGAA
GGGCACCACCAGGAGTGGAGCCTGCGGCTTAATTTGACTCAACACGGGAAAACTCACCCGGCCCGGACACTGGAAGGATT
GACAGATTGAGAGCTCTTTCTTGATTCAGTGGGTGGTGGTGCATGGCCGTTCTTAGTTGGTGGAGCGATTTGTCTGGTTA
ATTCCGATAACGAACGAGACTCTAGCCTACTAAATAGATCGGACTTCTTAGAGGGACAGGCGGCGATTCAGCCGCACGAA
ACAGAGCAATAACAGGTCTGTGATGCCCTTAGATGTCCGGGGCCGCACGCGCGCTACACTGAAGTGATCAGCGTGCATTC
TCAGCCTACTCTGCCAAGAGTGGGAAACCCAATGAACCTTCTTCGTGATTGGGATAGGAGATTGTAATTATTCTCCTTGA
ACGAGGAATTCCCAGTAAGCGCGAGTCATAAGCTCGCGTTGATTACGTCCCTGCCCTTTGTACACACCGCCCGTCGCTAC
TACCGATTGAATGTTTTAGTGAGGTCTTCAGACTGGCCGGCGCAGCTGCT

>Asia_Changbai_Nothrus_anauniensis_XuePan_Nothridae_HOLOSOMATA
GCTCATTAAATCAGTTACGGTTCCTTAGATGTTGACTATCTACATGGATAACTGTGGTAATTCTAGAGCTAATACATGCA
CAAAAGCTGGAAGAAGCGCATTTATTAGACCAAGACCAATGGGGTGTGGTGACTCTGGATAACTGTTTATGTGCCGGCGA
TGAATCTTTCAAGTGTCTGCCTTATCAACTGTCGATGGTAGGTTATGCGCCTACCATGGTTGTAACGGGTAACGGGGAAT
CAGGGTTCGATTCCGGAGAGGGAGCCTGAGAAACGGCTACCACATCCAAGGAAGGCAGCAGGCACGCAAATTACCCAATC
CCAGAACGGGGAGGTAGTGACGAAAAATAACAATACGGGACTCTTATGAGGCCCCGTAATTGGAATGAGAACAATCTAAA
TCCTTTAACGAGGATCTATTGGAGGGCAAGTCTGGTGCCAGCAGCCGCGGTAATTCCAGCTCCAATAGCGTATATTAAAG
TTGTTGTGGTTAAAAAGCTCGTAGTTGGATCTCAGAGGCGGTCCACTTGCCAGTGGTTGTGCTCTTCACCGAGGCGATCG
GTACGTTTACTTTGAAAAAATTAGAGTGCTCAAAGCAGGCGGCCCGAATAATGTTGCATGGAATAATGGAATAGGACCTC
GGTTCTATTTTGTTGGTCTTCGGAATCTGAGGTAATGATTAAGAGGGACAGACGGGGGCATTCGTATTGCGGCGCTAGAG
GTGAAATTCTTGGACCGTCGCAAGACGAACTAAAGCGAAAGCATTTGCCAAGAATGTTTTCATTAATCAAGAACGAAAGT
TAGAGGTTCGAAGGCGATCAGATACCGCCCTAGTTCTAACCATAAACGATGCCAACCAGTAATGTCTGAGTTCCTTAAAT
GACTCGTTCCGGGAAACCAAAGTTTTTCGGTTCCAGGGGAAGTATGGTTGCAAAGCTGAAACTTAAAGGAATTGACGGAA
GGGCACCACCAGGAGTGGAGCCTGCGGCTTAATTTGACTCAACACGGGAAAACTCACCCGGCCCGGACACTGGAAGGATT
GACAGATTGAGAGCTCTTTCTTGATTCAGTGGGTGGTGGTGCATGGCCGTTCTTAGTTGGTGGAGCGATTTGTCTGGTTA
ATTCCGATAACGAACGAGACTCTAGCCTACTAAATAGATCGGACTTCTTAGAGGGACAGGCGGCGATTCAGCCGCACGAA
ACAGAGCAATAACAGGTCTGTGATGCCCTTAGATGTCCGGGGCCGCACGCGCGCTACACTGAAGTGATCAGCGTGCATTT
TCAGCCTACTCTGCCAAGAGTGGGAAACCCAATGAACCTTCTTCGTGATTGGGATAGGGGATTGTAATTATTCCCCTTGA
ACGAGGAATTCCCAGTAAGCGCGAGTCATAAGCTCGCGTTGATTACGTCCCTGCCCTTTGTACACACCGCCCGTCGCTAC
TACCGATTGAATGTTTTAGTGAGGTCTTCAGACTGGCCGGCGCAGCTGCT

>Eurasia_NCBI_Mainothrus_badius_EF081301_Trhypochthoniidae_HOLOSOMATA
GCTCATTAAATCAGTTACGGTTCCTTAGATGTTGACTATCTACATGGATAACTGTGGTAATTCTAGAGCTAATACATGCA
CAAAAGCTGGAAGAAGCGCATTTATTAGACCAAGACCAATGGGGAGTGGTGACTCTGGATAACTGTTTATGTGCCGGCGA
TGAATCTTTCAAGTGTCTGCCTTATCAACTGTCGATGGTAGGTTATGCGCCTACCATGGTTGTAACGGGTAACGGGGAAT
CAGGGTTCGATTCCGGAGAGGGAGCCTGAGAAACGGCTACCACATCCAAGGAAGGCAGCAGGCACGCAAATTACCCAATC
CCAGAACGGGGAGGTAGTGACGAAAAATAACAATACGGGACTCTTATGAGGCCCCGTAATTGGAATGAGAACAATCTAAA
TCCTTTAACGAGGATCTATTGGAGGGCAAGTCTGGTGCCAGCAGCCGCGGTAATTCCAGCTCCAATAGCGTATATTAAAG
TTGTTGTGGTTAAAAAGCTCGTAGTTGGATCTCAGAGGCGGTCCACTTGCCAGTGGTTGTGCTCTTCACCGAGGCGATCG
GTACGTTTACTTTGAAAAAATTAGAGTGCTCAAAGCAGGCGGCCCGAATAATGTTGCATGGAATAATGGAATAGGATCTC
GGTTCTATTTTGTTGGTCTTCGGAATCTGAGGTAATGATTAAGAGGGACAGACGGGGGCATTCGTATTGCGGCGCTAGAG
GTGAAATTCTTGGACCGTCGCAAGACGAACTAAAGCGAAAGCATTTGCCAAGAATGTTTTCATTAATCAAGAACGAAAGT
TAGAGGTTCGAAGGCGATCAGATACCGCCCTAGTTCTAACCATAAACGATGCCAACCAGTAATGTCTGAGTTCCTTAAAT
GACTCGTTCCGGGAAACCAAAGTTTTTCGGTTCCAGGGGAAGTATGGTTGCAAAGCTGAAACTTAAAGAAATTGACGGAA
GGGCACCACCAGGAGTGGAGCCTGCGGCTTAATTTGACTCAACACGGGAAAACTCACCCGGCCCGGACACTGGAAGGATT
GACAGATTGAGAGCTCTTTCTTGATTCAGTGGGTGGTGGTGCATGGCCGTTCTTAGTTGGTGGAGCGATTTGTCTGGTTA
ATTCCGATAACGAACGAGACTCTAGCCTACTAAATAGATCGGACTTCTTAGAGGGACAGGCGGCGATTCAGCCGCACGAA
ACAGAGCAATAACAGGTCTGTGATGCCCTTAGATGTCCGGGGCCGCACGCGCGCTACACTGAAGTGATCAGCGTGCATTC
TCAGCCTACTCTGCCAAGAGTGGGAAACCCAATGAACCTTCTTCGTGATTGGGATAGGGGATTGTAATTATTCCCCTTGA
ACGAGGAATTCCCAGTAAGCGCGAGTCATAAGCTCGCGTTGATTACGTCCCTGCCCTTTGTACACACCGCCCGTCGCTAC
TACCGATTGAATGTTTTAGTGAGGTCTTCAGACTGGCCGGCGCAGCTGCT

>Asia_Changbai_Malaconothrus_pygmaeus_XuePan_Nothridae_HOLOSOMATA
GCTCATTAAATCAGTTACGGTTCCTTAGATGTTGACTATCTACATGGATAACTGTGGTAATTCTAGAGCTAATACATGCA
CAAAAGCTGGAAGAAGCGCATTTATTAGACCAAGACCAATGGGGTGTGGTGACTCTGGATAACTGTTTATGTGCCGGCGA
TGAATCTTTCAAGTGTCTGCCTTATCAACTGTCGATGGTAGGTTATGCGCCTACCATGGTTGTAACGGGTAACGGGGAAT
CAGGGTTCGATTCCGGAGAGGGAGCCTGAGAAACGGCTACCACATCCAAGGAAGGCAGCAGGCACGCAAATTACCCAATC
CCAGAACGGGGAGGTAGTGACGAAAAATAACAATACGGGACTCTTATGAGGCCCCGTAATTGGAATGAGAACAATCTAAA
TCCTTTAACGAGGATCTATTGGAGGGCAAGTCTGGTGCCAGCAGCCGCGGTAATTCCAGCTCCAATAGCGTATATTAAAG
TTGTTGTGGTTAAAAAGCTCGTAGTTGGATCTCAGAGGCGGTCCACTTGCCAGTGGTTGTGCTCTTCACCGAGGCGATCG
GTACGTTTACTTTGAAAAAATTAGAGTGCTCAAAGCAGGCGGCCCGAATAATGTTGCATGGAATAATGGAATAGGACCTC
GGTTCTATTTTGTTGGTCTTCGGAATCTGAGGTAATGATTAAGAGGGACAGACGGGGGCATTCGTATTGCGGCGCTAGAG
GTGAAATTCTTGGACCGTCGCAAGACGAACTAAAGCGAAAGCATTTGCCAAGAATGTTTTCATTAATCAAGAACGAAAGT
TAGAGGTTCGAAGGCGATCAGATACCGCCCTAGTTCTAACCATAAACGATGCCAACCAGTAATGTCTGAGTTCCTTAAAT
GACTCGTTCCGGGAAACCAAAGTTTTTCGGTTCCAGGGGAAGTATGGTTGCAAAGCTGAAACTTAAAGGAATTGACGGAA
GGGCACCACCAGGAGTGGAGCCTGCGGCTTAATTTGACTCAACACGGGAAAACTCACCCGGCCCGGACACTGGAAGGATT
GACAGATTGAGAGCTCTTTCTTGATTCAGTGGGTGGTGGTGCATGGCCGTTCTTAGTTGGTGGAGCGATTTGTCTGGTTA
ATTCCGATAACGAACGAGACTCTAGCCTACTAAATAGATCGGACTTCTTAGAGGGACAGGCGGCGATTCAGCCGCACGAA
ACAGAGCAATAACAGGTCTGTGATGCCCTTAGATGTCCGGGGCCGCACGCGCGCTACACTGAAGTGATCAGCGTGCATTT
TCAGCCTACTCTGCCAAGAGTGGGAAACCCAATGAACCTTCTTCGTGATTGGGATAGGGGATTGTAATTATTCCCCTTGA
ACGAGGAATTCCCAGTAAGCGCGAGTCATAAGCTCGCGTTGATTACGTCCCTGCCCTTTGTACACACCGCCCGTCGCTAC
TACCGATTGAATGTTTTAGTGAGGTCTTCAGACTGGCCGGTGCAGCTACT

>Eurasia_AlpsChangbai_Nanhermannia_nana_KR081624_Nanhermanniidae_HOLOSOMATA
GCTCATTAAATCAGTTACGGTTCCTTAGATGTTGACTATCTACATGGATAACTGTGGTAATTCTAGAGCTAATACATGCA
CAAAAGCTGGAAGAAGCGCATTTATTAGACCAAGACCAATGGGGTGTGGTGACTCTGGATAACTGTTTATGTGCCGGCGA
TGAATCTTTCAAGTGTCTGCCTTATCAACTGTCGATGGTAGGTTATGCGCCTACCATGGTTGTAACGGGTAACGGGGAAT
CAGGGTTCGATTCCGGAGAGGGAGCCTGAGAAACGGCTACCACATCCAAGGAAGGCAGCAGGCACGCAAATTACCCAATC
CCAGAACGGGGAGGTAGTGACGAAAAATAACAATACGGGACTCTTATGAGGCCCCGTAATTGGAATGAGAACAATTTAAA
TCCTTTAACGAGGATCTATTGGAGGGCAAGTCTGGTGCCAGCAGCCGCGGTAATTCCAGCTCCAATAGCGTATATTAAAG
TTGTTGTGGTTAAAAAGCTCGTAGTTGGATCTCAGAGGCGGTCCACTTGCCAGTGGTTGTGCTCTTCACCGAGGTGACCG
GTACGTTTACTTTGAAAAAATTAGAGTGCTCAAAGCAGGCGGCCCGAATAATGTTGCATGGAATAATGGAATAGGATCTC
GGTTCTATTTTGTTGGTCTTCGGAATTTGAGGTAATGATTAAGAGGGACAGACGGGGGCATTCGTATTGCGGCGCTAGAG
GTGAAATTCTTGGACCGTCGCAAGACGAACTAAAGCGAAAGCATTTGCCAAGAATGTTTTCATTAATCAAGAACGAAAGT
TAGAGGTTCGAAGGCGATCAGATACCGCCCTAGTTCTAACCATAAACGATGCCAACCAGTAATGTCTGAGTTCCTTAAAT
GACTCGTTCCGGGAAACCAAAGTTTTTAGGTTCCAGGGGAAGTATGTTTGCAAAGATGAAACTTAAAGAAATTGACGGAA
GGGCACCACCAGGAGTGGAGCCTGCGGCTTAATTTGACTCAACACGGGAAAACTCACCCGGCCCGGACACTGGAAGGATT
GACAGATTGAGAGCTCTTTCTTGATTCAGTGGGTGGTGGTGCATGGCCGTTCTTAGTTGGTGGAGCGATTTGTCTGGTTA
ATTCCGATAACGAACGAGACTCTAGCCTACTAAATAGATCGGACTTCTTAGAGGGACAGGCGGCGATTCAGCCGCACGAA
ACAGAGCAATAACAGGTCTGTGATGCCCTTAGATGTCCGGGGCCGCACGCGCGCTACACTGAAGTGATCAGCGTGCATTT
TCAGCCTACTCTGCCAAGAGTGGGAAACCCAATGAACCTTCTTCGTGATTGGGATAGGAGATTGTAATTATTCTCCTTGA
ACGAGGAATTCCCAGTAAGCGCGAGTCATAAGCTCGCGTTGATTACGTCCCTGCCCTTTGTACACACCGCCCGTCGCTAC
TACCGATTGAATGTTTTAGTGAGGTCTTCAGACTGGCCGGCGCAGCTGCT

>Asia_Changbai_Porobelba_spinosa_XuePan_Damaeidae_BRACHYPYLINA
GCTCATTAAATCAGTTACGGTTCCTTAGATGTTGACTATCTACATGGATAACTGTGGTAATTCTAGAGCTAATACATGCA
CAAAAGCTGGAAGAAGCGCATTTATTAGACCAAGACCAATGGGGTGTGGTGACTCTGGATAACTGTTTATGAGCCGGCGA
TGAATCTTTCAAGTGTCTGCCTTATCAACTGTCGATGGTAGGTTATGCGCCTACCATGGTTGTAACGGGTAACGGGGAAT
CAGGGTTCGATTCCGGAGAGGGAGCCTGAGAAACGGCTACCACATCCAAGGAAGGCAGCAGGCACGCAAATTACCCAATC
CCAGAACGGGGAGGTAGTGACGAAAAATAACAATACGGGACTCTTATGAGGCCCCGTAATTGGAATGAGAACAATCTAAA
TCCTTTAACGAGGATCTATTGGAGGGCAAGTCTGGTGCCAGCAGCCGCGGTAATTCCAGCTCCAATAGCGTATATTAAAG
TTGTTGTGGTTAAAAAGCTCGTAGTTGGATCTCAGAGGCGGTGCACTTGCCAGTGCTTGTGCTCTTCACCGAGGCGATCG
GTACGTTTACTTTGAAAAAATTAGAGTGCTCAAAGCAGGCGGCCCGAATAATGTTGCATGGAATAATGGAATAGGACCTC
GGTTCTATTTTGTTGGTCTTCGGAATCTGAGGTAATGATTAAGAGGGACAGACGGGGGCATTCGTATTGCGGCGCTAGAG
GTGAAATTCTTGGACCGTCGCAAGACGAACTAAAGCGAAAGCATTTGCCAAGAATGTTTTCATTAATCAAGAACGAAAGT
TAGAGGTTCGAAGGCGATCAGATACCGCCCTAGTTCTAACCATAAACGATGCCAACCAGTAATGCTTGAGTTCCTTAAAT
GACTCATTCCGGGAAACCAAAGTCTTTCGGTTCCAGGGGAAGTATGGTTGCAAAGCTGAAACTTAAAGAAATTGACGGAA
GGGCACCACCAGGAGTGGAGCCTGCGGCTTAATTTGACTCAACACGGGAAAACTCACCCGGCCCGGACACTGGAAGGATT
GACAGATTGAGAGCTCTTTCTTGATTCAGTGGGTGGTGGTGCATGGCCGTTCTTAGTTGGTGGAGCGATTTGTCTGGTTA
ATTCCGATAACGAACGAGACTCTAGCCTACTAAATAGATCGGACTTCTTAGAGGGACAGGCGGTGATTCAACCGCACGAA
ACAGAGCAATAACAGGTCTGTGATGCCCTTAGATGTCCGGGGCAGCACGCGCGCTACACTGAAGTGATCAGCGTGCATTT
TCAGCCTACTCTGTCAAGAGTGGGAAACCCAATGAACCTTCTTCGTGATTGGGATAGGGGATTGTAATTATTCCCCTTGA
ACGAGGAATTCCCAGTAAGCGCGAGTCATAAGCTCGCGTTGATTACGTCCCTGCCCTTTGTACACACCGCCCGTCGCTAC
TACCGATTGAATGTTTTAGTGAGGTCTTCAGACTGGCCGGCTCAGCTACT

>Eurasia_NCBI_Metabelba_papillipes_MH198180_Damaeidae_BRACHYPYLINA
GCTCATTAAATCAGTTACGGTTCCTTAGATGTTGACTATCTACATGGATAACTGTGGTAATTCTAGAGCTAATACATGCA
CAAACGCTGGAAGAAGCGCATTTATTAGACCAAGACCAATGGGGTGTGGTGACTCTGAATAACTTTTTATGAGCCGGCGA
TGAATCTTTCAAGTGTCTGCCTTATCAACTGTCGATGGTAGGTTATGCGCCTACCATGGTTGTAACGGGTAACGGGGAAT
CAGGGTTCGATTCCGGAGAGGGAGCCTGAGAAACGGCTACCACATCCAAGGAAGGCAGCAGGCACGCAAATTACCCAATC
CCAGAACGGGGAGGTAGTGACGAAAAATAACAATACGGGACTCTTATGAGGCCCCGTAATTGGAATGAGAACAATCTAAA
TCCTTTAACGAGGATCTATTGGAGGGCAAGTCTGGTGCCAGCAGCCGCGGTAATTCCAGCTCCAATAGCGTATATTAAAG
TTGTTGTGGTTAAAAAGCTCGTAGTTGGATCTCAGAGGCGGTCCACTTGCCAGTGGCTGTGCTCTTCACCGAGGCGATCG
GTACGTTTACTTTGAAAAAATTAGAGTGCTCAAAGCAGGCGGCCCGAATAATGTTGCATGGAATAATGGAATAGGACCTC
GGTTCTATTTTGTTGGTCTTCGGAATCTGAGGTAATGATTAAGAGGGACAGACGGGGGCATTCGTATTGCGGCGCTAGAG
GTGAAATTCTTGGACCGTCGCAAGACGAACTAAAGCGAAAGCATTTGCCAAGAATGTTTTCATTAATCAAGAACGAAAGT
TAGAGGTTCGAAGGCGATCAGATACCGCCCTAGTTCTAACCATAAACGATGCCAACCAGTAATGCTTGAGTTCCTTAAAT
GACTCATTCCGGGAAACCAAAGTCTTTCGGTTCCAGGGGAAGTATGGTTGCAAAGCTGAAACTTAAAGAAATTGACGGAA
GGGCACCACCAGGAGTGGAGCCTGCGGCTTAATTTGACTCAACACGGGAAAACTCACCCGGCCCGGACACTGGAAGGATT
GACAGATTGAGAGCTCTTTCTTGATTCAGTGGGTGGTGGTGCATGGCCGTTCTTAGTTGGTGGAGCGATTTGTCTGGTTA
ATTCCGATAACGAACGAGACTCTAGCCTACTAAATAGATCGGACTTCTTAGAGGGACAGGCGGTGATTCAACCGCACGAA
ACAGAGCAATAACAGGTCTGTGATGCCCTTAGATGTCCGGGGCCGCACGCGCGCTACACTGAAGTGATCAGCGTGCATTT
TCAGCCTACTCTGCCAAGAGTGGGAAACCCAATGAACCTTCTTCGTGATTGGGATAGGAGATTGTAATTATTCTCCTTGA
ACGAGGAATTCCCAGTAAGCGCGAGTCATAAGCTCGCGTTGATTACGTCCCTGCCCTTTGTACACACCGCCCGTCGCTAC
TACCGATTGAATGTTTTAGTGAGGTCTTCGGACTGGCCGGCTCAGCTGCT

>Eurasia_NCBI_Damaeobelba_minutissima_MH198179_Damaeidae_BRACHYPYLINA
GCTCATTAAATCAGTTACGGTTCCTTAGATGTTGACTATCTACATGGATAACTGTGGTAATTCTAGAGCTAATACATGCA
CAAAAGCTGGAAGAAGCGCATTTATTAGACCAAGACCAATGGGGTGTGGTGACTCTGGATAACTATTTATGAGCCGGCGA
TGAATCTTTCAAGTGTCTGCCTTATCAACTGTCGATGGTAGGTTATGCGCCTACCATGGTTGTAACGGGTAACGGGGAAT
TAGGGTTCGATTCCGGAGAGGGAGCCTGAGAAACGGCTACCACATCCAAGGAAGGCAGCAGGCACGCAAATTACCCAATC
CCAGAACGGGGAGGTAGTGACGAAAAATAACAATACGGGACTCTTATGAGGCCCCGTAATTGGAATGAGAACAATCTAAA
TCCTTTAGCGAGGATCTATTGGAGGGCAAGTCTGGTGCCAGAAGCCGCGGCAATTCCAGCTCCAATAGCGTACATTAAAG
TTGTTGTGGTTAAAAAGCTCGTAGTTGGATCTCAGAGGCGGT-CACTTGCCAGTGGTTGTGCTCTTCACCGAGGCGATCG
GAACGTTTACTTTGAAAAAATTAGAGTGCTCAAAGCAGGCGGCCCGAATAATGTTGCATGGAATAATGGAATAGGACCTC
GGTTCTATTTTGTTGGTCTTCGGAATCTGAGGTAATGATTAAGAGGGACAGACGGGGGCATTCGTATTGCGGCGCTAAAG
GTGAAATTCTTGGACCGTCGCAAGACGAACTAAAGCGAAAGCATTTGCCAAGAATGTTTTCTTTAATCAAGAACGAAAGT
TAGAGGTTCGAAGGCGATCAGATACCGCCCTAGTTCTAACCATAAACGATGCCAACCAGTAATGCTTGAGTTCCTTAAAT
GACTCATTCCGGGAAACCAAAGTCTTTCGGTTCCAGGGGAAGTATGGTTGCAAAGCTGAAACTTAAAGAAATTGACGGAA
GGGCACCACCAGGAGTGGAGCCTGCGGCTTAATTTGACTCAACACGGGAAAACTCACCCGGCCCGGACACTGGAAGGATT
GACAGATTGAGAGCTCTTTCTTGATTCAGTGGGTGGTGGTGCATGGCCGTTCTTAGTTGGTGGAGCGATTTGTCTGGTTA
ATTCCGATAACGAACGAGACTCTAGCCTACTAAATAGATCGGACTTCTTAGAGGGACAGGCGGTGATTCAACCGCACGAA
ACAGAGCAATAACAGGTCTGTGATGCCCTTAGATGTCCGGGGCCGCACGCGCGCTACACTGAAGTGATCAGCGTGCATTT
TCAGCCTACTCTGTCAAGAGTGGGAAACCCAATGAACCTTCTTCGTGATTGGGATAGGGGATTGTAATTATTCCCCTTGA
ACGAGGAATTCCCAGTAAGCGCGAGTCATAAGCTCGCGTTGATTACGTCCCTGCCCTTTGTACACACCGCCCGTCGCTAC
TACCGATTGAATGTTTTAGTGAGGTCTTCAGACTGGCCGGCTCAGCTACT

>Europe_Alps_Adoristes_ovatus_GQ864286_Liacaridae_BRACHYPYLINA
--TCATTAAATCAGTTACGGTTCCTTAGATGTTGACTATCTACATGGATAACTGTGGTAATTCTAGAGCTAATACATGCA
CAAAAGCTGGAAGAAGCGCATTTATTAGACCAAGACCAATGGGGTGTGGTGACTCTGTATAACTATTTATGTGCCGGCGA
TGAATCTTTCAAGTGTCTGCCTTATCAACTGTCGATGGTAGGCTATGCGCCTACCATGGTTGTAACGGGTAACGGGGAAT
CAGGGTTCGATTCCGGAGAGGGAGCCTGAGAAACGGCTACCACATCCAAGGAAGGCAGCAGGCACGCAAATTACCCAATC
CCAGAACGGGGAGGTAGTGACGAAAAATAACAATACGGGACTCTTATGAGGCCCCGTAATTGGAATGAGAACAATCTAAA
TCCTTTAACGAGGATCTATTGGAGGGCAAGTCTGGTGCCAGCAGCCGCGGTAATTCCAGCTCCAATAGCGTATATTAAAG
TTGTTGTGGTTAAAAAGCTCGTAGTTGGATCTCAGAGGTGGTCCACTTGCCAGTGGTTGTGCTCTTCACCGAGGCGATCG
ATACGTTTACTTTGAAAAAATTAGAGTGCTCAAAGCAGGCGGCCCGAATAATGTTGCATGGAATAATGGAATAGGACCTC
GGTTCTATTTTGTTGGTCTTCGGAATCTGAGGTAATGATTAAGAGGGACAGACGGGGGCATTCGTATTGCGGCGCTAGAG
GTGAAATTCTTGGACCGTCGCAAGACGAACTAAAGCGAAAGCATTTGCCAAGAATGTTTTCATTAATCAAGAACGAAAGT
TAGAGGTTCGAAGGCGATCAGATACCGCCCTAGTTCTAACCATAAACGATGCCGACCAGTAATAGCTGAGTTCCTTAAAT
GACTCGTTCCGGGAAACCAAAGTCTTTCGGTTCCAGGGGAAGTATGGTTGCAAAGCTGAAACTTAAAGAAATTGACGGAA
GGGCACCACCAGGAGTGGAGCCTGCGGCTTAATTTGACTCAACACGGGAAAACTCACCCGGCCCGGACACTGGAAGGATT
GACAGATTGAGAGCTCTTTCTTGATTCAGTGGGTGGTGGTGCATGGCCGTTCTTAGTTGGTGGAGTGATTTGTCTGGTTA
ATTCCGATAACGAACGAGACTCTAGCCTACTAAATAGATTGGACTTCTTAGAGGGACAGGCGGTGATTCAACCGCACGAA
ACAGAGCAATAACAGGTCTGTGATGCCCTTAGATGTCCGGGGCCGCACGCGCGCTACACTGAAGTGATCAGCGTGCTTTT
TCAGCCTACTCTGTCAAGAGTGGGAAACCCAATGAACCTTCTTCGTGATTGGGATAGGGGATTGTAATTATTCCCCTTGA
ACGAGGAATTCCCAGTAAGCGCGAGTCATAAGCTCGCGTTGATTACGTCCCTGCCCTTTGTACACACCGCCCGTCGCTAC
TACCGATTGAATGTTTTAGTGAGGTCTTCGGACTGGCCGGTTCAGCTACT

>Eurasia_NCBI_Xenillus_tegeocranus_KR081637_Xenillidae_BRACHYPYLINA
GCTCATTAAATCAGTTACGGTTCCTTAGATGTTGACTATTTACATGGATAACTGTGGTAATTCTAGAGCTAATACATGCA
CAAAAGCTGGAAGAAGCGCATTTATTAGACCAAGACCAATGGGGTGTGGTGACTCTGTATAACTATTTATGTGCCGGCGA
TGAATCTTTCAAGTGTCTGCCTTATCAACTGTCGATGGTAGGCTATGCGCCTACCATGGTTGTAACGGGTAACGGGGAAT
CAGGGTTCGATTCCGGAGAGGGAGCCTGAGAAACGGCTACCACATCCAAGGAAGGCAGCAGGCACGCAAATTACCCAATC
CCAGAACGGGGAGGTAGTGACGAAAAATAACAATACGGGACTCTTATGAGGCCCCGTAATTGGAATGAGAACAATCTAAA
TCCTTTAACGAGGATCTATTGGAGGGCAAGTCTGGTGCCAGCAGCCGCGGTAATTCCAGCTCCAATAGCGTATATTAAAG
TTGTTGTGGTTAAAAAGCTCGTAGTTGGATCTCAGAGGTGGTCCACTTGCCAGTGGTTGTGCTCTTCACCGAGGCGATCG
ATACGTTTACTTTGAAAAAATTAGAGTGCTCAAAGCAGGCGGCCCGAATAATGTTGCATGGAATAATGGAATAGGACCTC
GGTTCTATTTTGTTGGTCTTCGGAATCTGAGGTAATGATTAAGAGGGACAGACGGGGGCATTCGTATTGCGGCGCTAGAG
GTGAAATTCTTGGACCGTCGCAAGACGAACTAAAGCGAAAGCATTTGCCAAGAATGTTTTCATTAATCAAGAACGAAAGT
TAGAGGTTCGAAGGCGATCAGATACCGCCCTAGTTCTAACCATAAACGATGCCGACCAGTAATAGCTGAGTTCCTTAAAT
GACTCGTTCCGGGAAACCAAAGTCTTTCGGTTCCAGGGGAAGTATGGTTGCAAAGCTGAAACTTAAAGAAATTGACGGAA
GGGCACCACCAGGAGTGGAGCCTGCGGCTTAATTTGACTCAACACGGGAAAACTCACCCGGCCCGGACACTGGAAGGATT
GACAGATTGAGAGCTCTTTCTTGATTCAGTGGGTGGTGGTGCATGGCCGTTCTTAGTTGGTGGAGTGATTTGTCTGGTTA
ATTCCGATAACGAACGAGACTCTAGCCTACTAAATAGATTGGACTTCTTAGAGGGACAGGCGGTGATTCAACCGCACGAA
ACAGAGCAATAACAGGTCTGTGATGCCCTTAGATGTCCGGGGCCGCACGCGCGCTACACTGAAGTGATCAGCGTGCTTTT
TCAGCCTACTCTGTCAAGAGTGGGAAACCCAATGAACCTTCTTCGTGATTGGGATAGGGGATTGTAATTATTCCCCTTGA
ACGAGGAATTCCCAGTAAGCGCGAGTCATAAGCTCGCGTTGATTACGTCCCTGCCCTTTGTACACACCGCCCGTCGCTAC
TACCGATTGAATGTTTTAGTGAGGTCTTCGGACTGGCCGGTTCAGCTACT

>Europe_Alps_Liacarus_coracinus_KR081619_Liacaridae_BRACHYPYLINA
GCTCATTAAATCAGTTACGGTTCCTTAGATGTTGACTATCTACATGGATAACTGTGGTAATTCTAGAGCTAATACATGCA
CAAAAGCTGGAAGAAGCGCATTTATTAGACCAAGACCAATGGGGTGTGGTGACTCTGAATAACTTTATATGTGCCGGCGA
TGAATCTTTCAAGTGTCTGCCTTATCAACTGTCGATGGTAGGCTATGCGCCTACCATGGTTGTAACGGGTAACGGGGAAT
CAGGGTTCGATTCCGGAGAGGGAGCCTGAGAAACGGCTACCACATCCAAGGAAGGCAGCAGGCACGCAAATTACCCAATC
CCAGAACGGGGAGGTAGTGACGAAAAATAACAATACGGGACTCTTATGAGGCCCCGTAATTGGAATGACAACAATCTAAA
TCCTTTAACGAGGATCTATTGGAGGGCAAGTCTGGTGCCAGCAGCCGCGGTAATTCCAGCTCCAATAGCGTATATTAAAG
TTGTTGTGGTTAAAAAGCTCGTAGTTGGATCTCAGAGGTGGTCCACTTGCCAGTGGTTGTGCTCTTCACCGAAGCGATCG
ATACGTTTACTTTGAAAAAATTAGAGTGCTCAAAGCAGGCGGCCCGAATAATGTTGCATGGAATAATGGAATAGGACCTC
GGTTCTATTTTGTTGGTCTTCGGAATCTGAGGTAATGATTAAGAGGGACAGACGGGGGCATTCGTATTGCGGCGCTAGAG
GTGAAATTCTTGGACCGTCGCAAGACGAACTAAAGCGAAAGCATTTGCCAAGAATGTTTTCTTTAATCAAGAACGAAAGT
TAGAGGTTCGAAGGCGATCAGATACCGCCCTAGTTCTAACCATAAACGATGCCGACCAGTGATGACTGAGTTCCTTAAAT
GACTCGTTCCGGGAAACCAAAGTCTTTCGGTTCCAGGGGAAGTATGGTTGCAAAGCTGAAACTTAAAGAAATTGACGGAA
GGGCACCACCAGGAGTGGAGCCTGCGGCTTAATTTGACTCAACACGGGAAAACTCACCCGGCCCGGACACTGGAAGGATT
GACAGATTGAGAGCTCTTTCTTGATTCAGTGGGTGGTGGTGCATGGCCGTTCTTAGTTGGTGGAGTGATTTGTCTGGTTA
ATTCCGATAACGAACGAGACTCTAGCCTACTAAATAGATTGGACTTCTTAGAGGGACAGGCGGTGATTCAACCGCACGAA
ACAGAGCAATAACAGGTCTGTGATGCCCTTAGATGTCCGGGGCCGCACGCGCGCTACACTGAAGTGATCAGCGTGCTTTT
TCAGCCTACTCTGTCAAGAGTGGGAAACCCAATGAACCTTCTTCGTGATTGGGATAGGGGATTGTAATTGTTCCCCTTGA
ACGAGGAATTCCCAGTAAGCGCGAGTCATAAGCTCGCGTTGATTACGTCCCTGCCCTTTGTACACACCGCCCGTCGCTAC
TACCGATTGAATGTTTTAGTGAGGTCTTCGGACTGGCCGGTTCAGCTATT

>Eurasia_NCBI_Gymnodamaeus_bicostatus_KR081614_Gymnodamaeidae_BRACHYPYLINA
GCTCATTAAATCAGTTACGGTTCCTTAGATGTTGACTATCTACATGGATAACTGTGGTAATTCTAGAGCTAATACATGCA
CAAAAGCTGGAAGAAGCGCATTTATTAGACCAAGACCAATGGGGTGTGGTGACTCTGGATAACTGTTTATGAGCCGGCGA
TGAATCTTTCAAGTGTCTGCCTTATCAACTGTCGATGGTAGGTTATGCGCCTACCATGGTTGTAACGGGTAACGGGGAAT
CAGGGTTCGATTCCGGAGAGGGAGCCTGAGAAACGGCTACCACATCCAAGGAAGGCAGCAGGCACGCAAATTACCCAATC
CCAGAACGGGGAGGTAGTGACGAAAAATAACAATACGGGACTCTTATGAGGCCCCGTAATTGGAATGAGAACAATCTAAA
TCCTTTAACGAGGATCTATTGGAGGGCAAGTCTGGTGCCAGCAGCCGCGGTAATTCCAGCTCCAATAGCGTATATTAAAG
TTGTTGTTGTTAAAAAGCTCGTAGTTGGATCTCAGAGGCGGTCCACTTGCCAGTGGCTGTGCTCTTCACCGATCTGACCG
ATACGTTTACTTTGAAAAAATTAGAGTGCTCAAAGCAGGCGGCCCGAATAATGTTGCATGGAATAATGGAATAGGACCTC
GGTTCTATTTTGTTGGTCTTCGGAATCTGAGGTAATGATTAAGAGGGACAGACGGGGGCATTCGTATTGCGGCGCTAGAG
GTGAAATTCTTGGACCGTCGCAAGACGAACTAAAGCGAAAGCATTTGCCAAGAATGTTTTCATTAATCAAGAACGAAAGT
TAGAGGTTCGAAGGCGATCAGATACCGCCCTAGTTCTAACCATAAACGATGCCAACCAGTACTGTCTGAGTTCCTTAAAT
GACTCGTTCCGGGAAACCAAAGTCTTTCGGTTCAAGGGGAAGTATGGTTGCAAAGCTGAAACTTAAAGAAATTGACGGAA
GGGCACCACCAGGAGTGGAGCCTGCGGCTTAATTTGACTCAACACGGGAAAACTCACCCGGCCCGGACACTGGAAGGATT
GACAGATTGAGAGCTCTTTCTTGATTCAGTGGGTGGTGGTGCATGGCCGTTCTTAGTTGGTGGAGCGATTTGTCTGGTTA
ATTCCGATAACGAACGAGACTCTAGCCTACTAAATAGGTCGGACTTCTTAGAGGGACAGGCGGTGATTCAACCGCACGAA
ACAGAGCAATAACAGGTCTGTGATGCCCTTAGATGTCCGGGGCCGCACGCGCGCTACACTGAAGTGATCAGCGTGCATTT
TCAGCCTACTCTGTCAAGAGTGGGAAACCCAATGAACCTTCTTCGTGATTGGGATAGGGGATTGTAATTATTCCCCTTGA
ACGAGGAATTCCCAGTAAGCGCGAGTCATAAGCTCGCGTTGATTACGTCCCTGCCCTTTGTACACACCGCCCGTCGCTAC
TACCGATTGAATGTTTTAGTGAGGTCTTCAGACTGGCCGGTGCAGCCATT

>Eurasia_NCBI_Eueremaeus_oblongus_GQ864287_Eremaeidae_BRACHYPYLINA
--TCATTAAATCAGTTACGGTTCCTTAGATGTTGACTATCTACATGGATAACTGTGGTAATTCTAGAGCTAATACATGCA
CAAAAGCTGGAAGAAGCGCATTTATTAGAACAAGACCAACGGGGAGTGGTGACTCTGGATAACTGTTTAAGAGCCGGCGA
TGAATCTTTCAAGTGTCTGCCTTATCAACTGTCGATGGTAGGTTATGCGCCTACCATGGTTGTAACGGGTAACGGGGAAT
TAGGGTTCGATTCCGGAGAGGGAGCCTGAGAAACGGCTACCACATCCAAGGAAGGCAGCAGGCACGCAAATTACCCAATC
CCAGAACGGGGAGGTAGTGACGAAAAATAACAATACGGGACTCTTATGAGGCCCCGTAATTGGAATGAGAACAATCTAAA
TCCTTTAACGAGGATCTATTGGAGGGCAAGTCTGGTGCCAGCAGCCGCGGTAATTCCAGCTCCAATAGCGTATATTAAAG
TTGTTGTGGTTAAAAAGCTCGTAGTTGGATCTCAGAGGCGGTCCACTTGCCAGTGGTTGTGCTCTTCACCGAGGCGATCG
GTACGTTTACTTTGAAAAAATTAGAGTGCTCAAAGCAGGCCGCCCGAATAATGTTGCATGGAATAATGGAATAGGACCTC
GGTTCTATTTTGTTGGTCTTCGGAATCTGAGGTAATGATTAAGAGGGACAGACGGGGGCATTCGTATTGCGGCGCTAGAG
GTGAAATTCTTGGACCGCTGCAAGACGAACTAAAGCGAAAGCATTTGCCAAGAATGTTTTCATTAATCAAGAACGAAAGT
TAGAGGTTCGAAGGCGATCAGATACCGCCCTAGTTCTAACCATAAACGATGCCAACCAGTAATGCCTGAGTTCCTTAAAT
GACTCGTTCCGGGAAACCAAAGTCTTTCGGTTCCAGGGGAAGTATGGTTGCAAAGCTGAAACTTAAAGAAATTGACGGAA
GGGCACCACCAGGAGTGGAGCCTGCGGCTTAATTTGACTCAACACGGGAAAACTCACCCGGCCCGGACACTGGAAGGATT
GACAGATTGAGAGCTCTTTCTTGATTCAGTGGGTGGTGGTGCATGGCCGTTCTTAGTTGGTGGAGCGATTTGTCTGGTTA
ATTCCGATAACGAACGAGACTCTAGCCTACTAAATAGATCGCACTTCTTAGAGGGACAGGCGGCGATTCAGCCGCACGAA
ACAGAGCAATAACAGGTCTGTGATGCCCTTAGATGTCCGGGGCCGCACGCGCGCTACACTGAAGTGATCAGCGTGCTTTT
CAAGCCTACTCTGTCAAGAGTGGGAAACCCAATGAACCTTCTTCGTGATTGGGATAGGGGATTGTAATTATTCCCCTTGA
ACGAGGAATTCCCAGTAAGCGCGAGTCATAAGCTCGCGTTGATTACGTCCCTGCCCTTTGTACACACCGCCCGTCGCTAC
TACCGATTGAATGTTTTAGTGAGGTCTTCAGACTGGCCGGCGCAGCTATT

>Asia_Changbai_Damaeus_sp4_XuePan_Damaeidae_BRACHYPYLINA
GCTCATTAAATCAGTTACGGTTCCTTAGATGTTGACTATCTACATGGATAACTGTGGTAATTCTAGAGCTAATACATGCA
CAAAAGCTGGAAGAAGCGCATTTATTAGACCAAGACCAATGGGGTGTGGTGACTCTGGATAACTGTTTATGTGCCGGCGA
TGAATCTTTCAAGTGTCTGCCTTATCAACTGTCGATGGTAGGTTATGTGCCTACCATGGTTGTAACGGGTAACGGGGAAT
AAGGGTTCTATTCCGGAGAGGGAGCCTGAGAAACGGCTACCACATCCAAGGAAGGCAGCAGGCACGCAAATTACCCAATC
CCAGAACGGGGAGGTAGTGACGAAAAATAACAATACGGGACTCTTATGAGGCCCCGTAATTGGAATGAGAACAATCTAAA
TCCTTTAACGAGGATCTATTGGAGGGCAAGTCTGGTGCCAGCAGCCGCGGTAATTCCAGCTCCAATAGCGTATATTAAAG
TTGTTGTGGTTAAAAAGCTCGTAGTTGGATCTCAGAGTCGGTCCACTTGCCAGTGGTTGTGCTCTTCACCGAGGCGATCG
GTACGTTTACTTTGAAAAAATTAGAGTGCTCAAAGCAGGCGGCCCGAATAATGTTGCATGGAATAATGGAATAGGACCTC
GGTTCTATTTTGTTGGTCTTCGGAATCTGAGGTAATGATTAAGAGGGACAGACGGGGGCATTCGTATTGCGGCGCTAGAG
GTGAAATTCTTGGACCGTCGCAAGACGAACTAAAGCGAAAGCATTTGCCAAGAATGTTTTCATTAATCAAGAACGAAAGT
CAGAGGTTCGAAGGCGATCAGATACCGCCCTAGTTCTGACCATAAACGATGCCAACCAGTAATGCCTGAGTTCTTTAAAT
GACTCGTTCCGGGAAACCAAAGTCTTTCGGTTCCAGGGGAAGTATGGTTGCAAAGCTGAAACTTAAAGAAATTGACGGAA
GGGCACCACCAGGAGTGGAGCCTGCGGCTTAATTTGACTCAACACGGGAAAACTCACCCGGCCCGGACACTGGAAGGATT
GACAGATTGAGAGCTCTTTCTTGATTCAGTGGGTGGTGGTGCATGGCCGTTCTTAGTTGGTGGAGCGATTTGTCTGGTTA
ATTCCGATAACGAACGAGACTCTAGCCTACTAAATAGATCGGACTTCTTAGAGGGACAGGCGGTGATTCAACCGCACGAA
ACAGAGCAATAACAGGTCTGTGATGCCCTTAGATGTCCGGGGCCGCACGCGCGCTACACTGAAGTGATCAGCGTGCTTTA
TTAACCTAGTCTGTCAAGACCAGGAAACCCAATGAACCTTCTTCGTGATTGGGATAGGAGATTGTAATTATTCTCCTTGA
ACGAGGAATTCCCAGTAAGCGCGAGTCATAAACTCGCGTTGATTACGTCCCTGCCCTTTGTACACACCGCCCGTCGCTAC
TACCGATTGAATGTTTTAGTGAGGTCTTCAGACTGGCCGACTCAGCTGCT

>Asia_Changbai_Damaeus_sp1_XuePan_Damaeidae_BRACHYPYLINA
GCTCATTAAATCAGTTACGGTTCCTTAGATGTTGACTATCTACATGGATAACTGTGGTAATTCTAGAGCTAATACATGCC
CAAAAGCTGGGAGAAGCGCATTTATTAGAACAAGACCAATGGGGTGTGGTGACTCTGAATAACTTTACATGTGCCGGTGA
TGAATCTTTCAAGTGTCTGCCTTATCAACTGTCGATGGTAGGTTATGTGCCTACCATGGTTGTAACGGGTAACGGGGAAT
TAGGGTTCGATTCCGGAGAGGGAGCCTGAGAAACGGCTACCACATCCAAGGAAGGCAGCAGGCACGCAAATTACCCAATC
CCAGCACGGGGAGGTAGTGACGAAAAATAACAATACGGGACTCTTATGAGGCCCCGTAATTGGAATGAGAACAATTTAAA
TCCTTTAACGAGGATCTATTGGAGGGCAAGTCTGGTGCCAGCAGCCGCGGTAATTCCAGCTCCAATAGCGTATATTAAAG
TTGTTGTGGTTAAAAAGCTCGTAGTTGGATCTCAGGGACGGTCCACTTGCCAGTGGTTGTGCTCTTCACCGAGGCGATCG
ATACGTTTACTTTGAAAAAATTAGAGTGCTCAAAGCAGGCTGCCCGAATAATGTTGCATGGAATAATGGAATAGGACCTC
GGTTCTATTTTGTTGGTCTTCGGAATCTGAGGTAATGATTAAGAGGGACAGACGGGGGCATTCGTATTGCGGCGCTAGAG
GTGAAATTCTTGGACCGTCGCAAGACGAACTAAAGCGAAAGCATTTGCCAAGAATGTTTTCATTAATCAAGAACGAAAGT
CAGAGGTTCGAAGGCGATCAGATACCGCCCTAGTTCTGACCATAAACGATGCCAACCAGCAATGCCTGAGTTCCTTAAAT
GACTCGTTCCGGGAAACCAAAGTCTTTCGGTTCCAGGGGAAGTATGGTTGCAAAGCTGAAACTTAAAGAAATTGACGGAA
GGGCACCACCAGGAGTGGAGCCTGCGGCTTAATTTGACTCAACACGGGAAAACTCACCCGGCCCGGACACTGGAAGGATT
GACAGATTGAGAGCTCTTTCTTGATTCAGTGGGTGGTGGTGCATGGCCGTTCTTAGTTGGTGGAGCGATTTGTCTGGTTA
ATTCCGATAACGAACGAGACTCTAGCCTACTAAATAGATCGGACTTCTTAGAGGGACAGGCGGTGATTCAACCGCACGAA
ACAGAGCAATAACAGGTCTGTGATGCCCTTAGATGTCCGGGGCCGCACGCGCGCTACACTGAAGTGATCAGCGTGCTTTT
TTATCTCACTCTGTCAAGAGCGAGTAACCCATTGAACCTTCTTCGTGATTGGGATAGGGGATTGTAATTATTCCCCTTGA
ACGAGGAATTCCCAGTAAGCGCGAGTCATAAGCTCGCGTTGATTACGTCCCTGCCCTTTGTACACACCGCCCGTCGCTAC
TACCGATTGAATGTTTTAGTGAGGTCTTCGGACCGGCCGACTCAGCTGCT

>Europe_Alps_Damaeus_clavipes_KR081607_Damaeidae_BRACHYPYLINA
GCTCATTAAATCAGTTACGGTTCCTTAGATGTTGACTATTTACATGGATAACTGTGGTAATTCTAGAGCTAATACATGCA
CAAAAGCTGGAAGAAGCGCATTTATTAGACCAAGACCAATGGGGTGTGGTGACTCTGAATAACTTTTTATGTGCCGGCGA
TGAATCTTTCAAGTGTCTGCCTTATCAACTGTCGATGGTAGGTTATGCGCCTACCATGGTTGTAACGGGTAACGGGGAAT
CAGGGTTCGATTCCGGAGAGGGAGCCTGAGAAACGGCTACCACATCCAAGGAAGGCAGCAGGCACGCAAATTACCCAATC
CCAGCACGGGGAGGTAGTGACGAAAAATAACAATACGGGACTCTTATGAGGCCCCGTAATTGGAATGAGAACAATCTAAA
TCCTTTAACGAGGATCTATTGGAGGGCAAGTCTGGTGCCAGCAGCCGCGGTAATTCCAGCTCCAATAGCGTATATTAAAG
TTGTTGTGGTTAAAAAGCTCGTAGTTGGATCTCAGAGGCGGTCCACTTGCCAGTGGTTGTGCTCTTCACCGAGGCGATCG
ATACGTTTACTTTGAAAAAATTAGAGTGCTCAAAGCAGGCGGCCCGAATAATGTTGCATGGAATAATGGAATAGGACCTC
GGTTCTATTTTGTTGGTCTTCGGAATCTGAGGTAATGATTAAGAGGGACAGACGGGGGCATTCGTATTGCGGCGCTAGAG
GTGAAATTCTTGGACCGTCGCAAGACGAACTAAAGCGAAAGCATTTGCCAAGAATGTTTTCATTAATCAAGAACGAAAGT
CAGAGGTTCGAAGGCGATCAGATACCGCCCTAGTTCTGACCATAAACGATGCCAACCAGTAATGCCTGAGTTCCTTAAAT
GACTCGTTCCGGGAAACCAAAGTCTTTCGGTTCCAGGGGAAGTATGGTTGCAAAGCTGAAACTTAAAGAAATTGACGGAA
GGGCACCACCAGGAGTGGAGCCTGCGGCTTAATTTGACTCAACACGGGAAAACTCACCCGGCCCGGACACTGGAAGGATT
GACAGATTGAGAGCTCTTTCTTGATTCAGTGGGTGGTGGTGCATGGCCGTTCTTAGTTGGTGGAGCGATTTGTCTGGTTA
ATTCCGATAACGAACGAGACTCTAGCCTACTAAATAGATCGGACTTCTTAGAGGGACAGGCGGTGATTCAACCGCACGAA
ACAGAGCAATAACAGGTCTGTGATGCCCTTAGATGTCCGGGGCCGCACGCGCGCTACACTGAAGTGATCAGCGTGCTTTT
TCAACTCACTCTGTCAAGAGCGAGTAACCCATTGAACCTTCTTCGTGATTGGGATAGGGGATTGTAATTATTCCCCTTGA
ACGAGGAATTCCCAGTAAGCGCGAGTCATAAGCTCGCGTTGATTACGTCCCTGCCCTTTGTACACACCGCCCGTCGCTAC
TACCGATTGAATGTTTTAGTGAGGTCTTCAGACTGGCCGACTCAGCTGTT

>Asia_Changbai_Punctoribates_punctum_MH198175_Punctoribatidae_BRACHYPYLINA
----------TCAGTTACGGTTCCTTAGATGTTGACTATCTACATGGATAACTGTGGTAATTCTAGAGCTAATACATGCA
CAAAAGCTGGAAGAAGCGCATTTATTAGACCAAGACCAATGGGGTGTGGTGACTCTGGATAACTATTTATGTGCCGGCGA
TGAATCTTTCAAGTGTCTGCCTTATCAACTGTCGATGGTAGGTTATGCGCCTACCATGGTTGTAACGGGTAACGGGGAAT
TAGGGTTCGATTCCGGAGAGGGAGCCTGAGAAACGGCTACCACATCCAAGGAAGGCAGCAGGCACGCAAATTACCCAATC
CCAGAACGGGGAGGTAGTGACGAAAAATAACAATACGGGACTCTTATGAGGCCCCGTAATTGGAATGAGAACAATCTAAA
TCCTTTAACGAGGATCTATTGGAGGGCAAGTCTGGTGCCAGCAGCCGCGGTAATTCCAGCTCCAATAGCGTATATTAAAG
TTGTTGTTGTTAAAAAGCTCGTAGTTGGATCTCAGAGACGGTCCACTTGCCAGTGGTTGTGCTCTTCACCGAGGCGATCG
ATACGTTTACTTTGAAAAAATTAGAGTGCTCAAAGCAGGCGGCCCGAATAATGTTGCATGGAATAATGGAATAGGACCTC
GGTTCTATTTTGTTGGTCTTCGGAATCTGAGGTAATGATTAAGAGGGACAGACGGGGGCATTCGTATTGCGACGCTAGAG
GTGAAATTCTTGGACCGTTGCAAGACGAACTAAAGCGAAGGCATTTGCCAAGAATGTATTCATTAATCAAGAACGAAAGT
TAGCGGATCGAAGGCGATCAGATACCGCCCTAGTGCTAACCATAAACGATGCCAACCAGTAATGCCTGAGTTCTTTAAAT
GACTCGTTCCGGGAAACCAAAGTCTTTCGGTTCAAGGGGAAGTATGGTTGCAAAGCTGAAACTTAAAGAAATTGACGGAA
GGGCACCACCAGGAGTGGAGCCTGCGGCTTAATTTGACTCAACACGGGAAAACTCACCCGGCCCGGACACTGGAAGGATT
GACAGATTGAGAGCTCTTTCTTGATTCAGTGGGTGGTGGTGCATGGCCGTTCTTAGTTGGTGGAGTGATTTGTCTGGTTA
ATTCCGATAACGAACGAGACTCTAGCCTACTAAATAGATCGGACTTCTTAGAGGGACAGGCGGTGATTCAACCGCACGAA
ACAGAGCAATAACAGGTCTGTGATGCCCTTAGATGTCCGGGGCCGCACGCGCGCTACACTGAAGTGATCAGCGTGCATTC
TATGCCTACTCTGTCAAGAGTGGGAAACCCAATGAACCTTCTTCGTGATTGGGATAGGAGATTGTAATTATTCTCCTTGA
ACGAGGAATTCCCAGTAAGCGCGAGTCATAAGCTCGCGTTGATTACGTCCCTGCCCTTTGTACACACCGCCCGTCGCTAC
TACCGATTGAATGTTTTAGTGAGGTCTTCGGACTGGCCGGTG--------

>Europe_Alps_Chamobates_pusillus_EU432188_Chamobatidae_BRACHYPYLINA
GCTCATTAAATCAGTTACGGTTCCTTTGATGTTGACTATCTACATGGATAACTGTGGTAATTCTAGAGCTAATACATGCA
CAAAAGCTGGAAGAAGCGCATTTATTAGACCAAGACCAATGGGGTGTGGTGACTCTGGATAACTATTTATGAGCCGGCGA
TGAATCATTCAAGTGTCTGCCTTATCAACTGTCGATGGTAGGTTATGCGCCTACCATGGTTGTAACGGGTAACGGGGAAT
TAGGGTTCGATTCCGGAGAGGGAGCCTGAGAAACGGCTACCACATCCAAGGAAGGCAGCAGGCACGCAAATTACCCAATC
CCAGAACGGGGAGGTAGTGACGAAAAATAACAATACGGGACTCTTATGAGGCCCCGTAATTGGAATGAGAACAATCTAAA
TCCTTTAACGAGGATCTATTGGAGGGCAAGTCTGGTGCCAGCAGCCGCGGTAATTCCAGCTCCAATAGCGTATATTAAAG
TTGTTGTTGTTAAAAAGCTCGTAGTTGGATCTCAGAGTCGGTCCACTTGCCAGTGGTTGTATTCTTTACCGAGGCGATCG
ATACGTTTACTTTGAAAAAATTAGAGTGCTCAAAGCAGGCGGCCCGAATAATGTTGCATGGAATAATGGAATAGGACCTC
GGTTCTATTTTGTTGGTCTTCGGAATCTGAGGTAATGATTAAGAGGGACAGACGGGGGCATTCGTATTGCGACGCTAGAG
GTGAAATTCTTGGACCGTTGCAAGACGAACTAAAGCGAAGGCATTTGCCAAGAATGTTTTCATTAATCAAGAACGAAAGT
TAGCGGATCGAAGGCGATCAGATACCGCCCTAGTGCTAACCATAAACGATGCCAACCAGTAATGCCTGAGTTCCTTAAAT
GACTCGTTCCGGGAAACCAAAGTCTTTCGGTTCAAGGGGAAGTATGGTTGCAAAGCTGAAACTTAAAGAAATTGACGGAA
GGGCACCACCAGGAGTGGAGCCTGCGGCTTAATTTGACTCAACACGGGAAAACTCACCCGGCCCGGACACTGGAAGGATT
GACAGATTGAGAGCTCTTTCTTGATTCAGTGGGTGGTGGTGCATGGCCGTTCTTAGTTGGTGGAGTGATTTGTCTGGTTA
ATTCCGATAACGAACGAGACTCTAGCCTACTAAATAGATTGGACTTCTTAGAGGGACAGGCGGTGATTCAACCGCACGAA
ACAGAGCAATAACAGGTCTGTGATGCCCTTAGATGTCCGGGGCCGCACGCGCGCTACACTGAAGTGATCAGCGTGCATTC
TATGCCTACTCTGTCAAGAGTGGGAAACCCAATGAACCTTCTTCGTGATTGGGATAGGAGATTGTAATTATTCTCCTTGA
ACGAGGAATTCCCAGTAAGCGCGAGTCATAAGCTCGCGTTGATTACGTCCCTGCCCTTTGTACACACCGCCCGTCGCTAC
TACCGATTGAATGTTTTAGTGAGGTCTTCGGACTGGCCGGCGCAGCCATT

>Europe_Alps_Chamobates_voigtsi_EU432189_Chamobatidae_BRACHYPYLINA
GCTCATTAAATCAGTTACGGTTCCTTTGATGTTGACTATCTACATGGATAACTGTGGTAATTCTAGAGCTAATACATGCA
CAAAAGCTGGAAGAAGCGCATTTATTAGACCAAGACCAATGGGGTGTGGTGACTCTGGATAACTATTTATGAGCCGGCGA
TGAATCATTCAAGTGTCTGCCTTATCAACTGTCGATGGTAGGTTATGCGCCTACCATGGTTGTAACGGGTAACGGGGAAT
TAGGGTTCGATTCCGGAGAGGGAGCCTGAGAAACGGCTACCACATCCAAGGAAGGCAGCAGGCACGCAAATTACCCAATC
CCAGAACGGGGAGGTAGTGACGAAAAATAACAATACGGGACTCTTATGAGGCCCCGTAATTGGAATGAGAACAATCTAAA
TCCTTTAACGAGGATCTATTGGAGGGCAAGTCTGGTGCCAGCAGCCGCGGTAATTCCAGCTCCAATAGCGTATATTAAAG
TTGTTGTTGTTAAAAAGCTCGTAGTTGGATCTCAGAAACGGTCCACTTGCCAGTGGTTGTGCTCTTTACCGAGGCGATCG
ATACGTTTACTTTGAAAAAATTAGAGTGCTCAAAGCAGGCGGCCCGAATAATGTTGCATGGAATAATGGAATAGGACCTC
GGTTCTATTTTGTTGGTCTTCGGAATCTGAGGTAATGATTAAGAGGGACAGACGGGGGCATTCGTATTGCGACGCTGGAG
GTGAAATTCTTGGACCGTTGCAAGACGAACTAAAGCGAAGGCATTTGCCAAGAATGTTTTCATTAATCAAGAACGAAAGT
TAGCGGATCGAAGGCGATCAGATACCGCCCTAGTGCTAACCATAAACGATGCCAACCAGTAATGCCTGAGTTCCTTAAAT
GACTCGTTCCGGGAAACCAAAGTCTTTCGGTTCAAGGGGAAGTATGGTTGCAAAGCTGAAACTTAAAGAAATTGACGGAA
GGGCACCACCAGGAGTGGAGCCTGCGGCTTAATTTGACTCAACACGGGAAAACTCACCCGGCCCGGACACTGGAAGGATT
GACAGATTGAGAGCTCTTTCTTGATTCAGTGGGTGGTGGTGCATGGCCGTTCTTAGTTGGTGGAGTGATTTGTCTGGTTA
ATTCCGATAACGAACGAGACTCTAGCCTACTAAATAGATTGGACTTCTTAGAGGGACAGGCGGTGATTCAACCGCACGAA
ACAGAGCAATAACAGGTCTGTGATGCCCTTAGATGTCCGGGGCCGCACGCGCGCTACACTGAAGTGATCAGCGTGCATTC
TATGCCTACTCTGTCAAGAGTGGGAAACCCAATGAACCTTCTTCGTGATTGGGATAGGAGATTGTAATTATTCTCCTTGA
ACGAGGAATTCCCAGTAAGCGCGAGTCATAAGCTCGCGTTGATTACGTCCCTGCCCTTTGTACACACCGCCCGTCGCTAC
TACCGATTGAATGTTTTAGTGAGGTCTTCGGACTGGCCGGCGCAGCCATT

>Europe_NCBI_Mycobates_parmeliae_EU432191_Punctoribatidae_BRACHYPYLINA
GCTCATTAAATCAGTTACGGTTCCTTAGATGTTGACTATCTACATGGATAACTGTGGTAATTCTAGAGCTAATACATGCA
CAAAAGCTGGAAGAAGCGCATTTATTAGACCAAGACCAATGGGGTGTGGTGACTCTGGATAACTATTTATGAGCCGGCGA
TGAATCTTTCAAGTGTCTGCCTTATCAACTGTCGATGGTAGGTTATGCGCCTACCATGGTTGTAACGGGTAACGGGGAAT
TAGGGTTCGATTCCGGAGAGGGAGCCTGAGAAACGGCTACCACATCCAAGGAAGGCAGCAGGCACGCAAATTACCCAATC
CCAGAACGGGGAGGTAGTGACGAAAAATAACAATACGGGACTCTTATGAGGCCCCGTAATTGGAATGAGAACAATCTAAA
TCCTTTAACGAGGATCTATTGGAGGGCAAGTCTGGTGCCAGCAGCCGCGGTAATTCCAGCTCCAATAGCGTATATTAAAG
TTGTTGTTGTTAAAAAGCTCGTAGTTGGATCTCAGAGACGGTCCACTTGCCAGTGGTTGTGCTCTTCACCGAGGCGATCG
ATACGTTTACTTTGAAAAAATTAGAGTGCTCAAAGCAGGCGGCCCGAATAATGTTGCATGGAATAATGGAATAGGACCTC
GGTTCTATTTTGTTGGTCTTCGGAATCTGAGGTAATGATTAAGAGGGACAGACGGGGGCATTCGTATTGCGACGCTAGAG
GTGAAATTCTTGGACCGTTGCAAGACGAACTAAAGCGAAGGCATTTGCCAAGAATGTTTTCATTAATCAAGAACGAAAGT
TAGCGGATCGAAGGCGATCAGATACCGCCCTAGTGCTAACCATAAACGATGCCAACCAGTAATGCCTGAGTTCCTTAAAT
GACTCGTTCCGGGAAACCAAAGTCTTTCGGTTCAAGGGGAAGTATGGTTGCAAAGCTGAAACTTAAAGAAATTGACGGAA
GGGCACCACCAGGAGTGGAGCCTGCGGCTTAATTTGACTCAACACGGGAAAAGTCACCCGGCCCGGACGCTGGAAGGATT
GACAGATTGAGAGCTCTTTCTTGATTCAGTGGGTGGTGGTGCATGGCCGTTCTTAGTTGGTGGAGTGATTTGTCTGGTTA
ATTCCGATAACGAACGAGACTCTAGCCTACTAAATAGATTGGACTTCTTAGAGGGACAGGCGGTGATTCAACCGCACGAA
ACAGAGCAATAACAGGTCTGTGATGCCCTTAGATGTCCGGGGCCGCACGCGCGCTACACTGAAGTGATCAGCGTGCATTC
TATGCCTACTCTGTCAAGAGTGGGAAACCCAATGAACCTTCTTCGTGATTGGGATAGGAGATTGTAATTATTCTCCTTGA
ACGAGGAATTCCCAGTAAGCGCGAGTCATAAGCTCGCGTTGATTACGTCCCTGCCCTTTGTACACACCGCCCGTCGCTAC
TACCGATTGAATGTTTTAGTGAGGTCTTCGGACTGGCCGGTGCAGCCATT

>Europe_Alps_Edwardzetes_edwardsi_MH198178_Ceratozetidae_BRACHYPYLINA
GCTCATTAAATCAGTTACGGTTCCTTAGATGTTGACTATCTACATGGATAACTGTGGTAATTCTAGAGCTAATACGTGCC
CAAAAGCTGGAAGAAGCGCATTTATTAGACCAAGACCAATGGGGGGTGGTGACTCTGAATAACTATTTATGAGCCGGCGA
TGAATCTTTCAAGTGTCTGCCTTATCAACTGTCGATGGTAGGTTATGCGCCTACCATGGTTGTAACGGGTAACGGGGAAT
CAGGGTTCGATTCCGGAGAGGGAGCCTGAGAAACGGCTACCACATCCAAGGAAGGCAGCAGGCACGCAAATTACCCAATC
CCAGAACGGGGAGGTAGTGACGAAAAATAACAATACGGGACTCTTATGAGGCCCCGTAATTGGAATGAGAACAATCTAAA
TCCTTTAACGAGGATCTATTGGAGGGCAAGTCTGGTGCCAGCAGCCGCGGTAATTCCAGCTCCAATAGCGTATATTAAAG
TTGTTGTTGTTAAAAAGCTCGTAGTTGGATCTCAGAGACGGTCCACTTGCCAGTGGTTGTGCTCTTCACCGAGGCGATCG
ATACGTTTACTTTGAAAAAATTAGAGTGCTCAAAGCAGGCGGCCCGAATAATGTTGCATGGAATAATGGAATAGGACCTC
GGTTCTATTTTGTTGGTCTTCGGAATCTGAGGTAATGATTAAGAGGGACAGACGGGGGCATTCGTATTGCGACGCTAGAG
GTGAAATTCTTGGACCGTTGCAAGACGAACTAAAGCGAAGGCATTTGCCAAGAATGTTTTCATTAATCAAGAACGAAAGT
TAGCGGATCGAAGGCGATCAGATACCGCCCTAGTGCTAACCATAAACGATGCCAACCAGTAATGCCTGAGTTCTTTAAAT
GACTCGTTCCGGGAAACCAAAGTCTTTCGGTTCAAGGGGAAGTATGGTTGCAAAGCTGAAACTTAAAGAAATTGACGGAA
GGGCACCACCAGGAGTGGAGCCTGCGGCTTAATTTGACTCAACACGGGAAAACTCACCCGGCCCGGACACTGGAAGGATT
GACAGATTGAGAGCTCTTTCTTGATTCAGTGGGTGGTGGTGCATGGCCGTTCTTAGTTGGTGGAGTGATTTGTCTGGTTA
ATTCCGATAACGAACGAGACTCTAGCCTACTAAATAGATCGGACTTCTTAGAGGGACAGGCGGTGATTCAACCGCACGAA
ACAGAGCAATAACAGGTCTGTGATGCCCTTAGATGTCCGGGGCCGCACGCGCGCTACACTGAAGTGATCAGCGTGCATTA
TATGCCTACTCTGTCAAGAGTGGGAAACCCAATGAACCTTCTTCGTGATTGGGATAGGAGATTGTAATTATTCTCCTTGA
ACGAGGAATTCCCAGTAAGCGCGAGTCATAAGCTCGCGTTGATTACGTCCCTGCCCTTTGTACACACCGCCCGTCGCTAC
TACCGATTGAATGTTTTAGTGAGGTCTTCGGACTGGCCGGTGCAGCCATT

>Eurasia_AlpsChangbai_Lepidozetes_singularis_EU432193_Ceratozetidae_BRACHYPYLINA
GCTCATTAAATCAGTTACGGTTCCTTAGATGTTGACTATCTACATGGATAACTGTGGTAATTCTAGAGCTAATACATGCA
CAAAAGCTGGAAGAAGCGCATTTATTAGACCAAGACCAATGGGGTGTGGTGACTCTGGATAACTATTTATGTGCCGGCGA
TGAATCTTTCAAGTGTCTGCCTTATCAACTGTCGATGGTAGGTTATGCGCCTACCATGGTTGTAACGGGTAACGGGGAAT
CAGGGTTCGATTCCGGAGAGTGGGCCTGAGAAACGGCCAACACATCCAAGGAAGGCAGCAGGCACGCAAATTACCCAATC
CCAGAACGGGGAGGTAGTGACGAAAAATAACAATACGGGACTCTTATGAGGCCCCGTAATTGGAATGAGAACAATCTAAA
TCCTTTAACGAGGATCTATTGGAGGGCAAGTCTGGTGCCAGCAGCCGCGGTAATTCCAGCTCCAATAGCGTATATTAAAG
TTGTTGTTGTTAAAAAGCTCGTAGTTGGATCTCAGTAGCGGTCCACTTGCCAGTGGTTGTGCTCTTCACCGAGGCGATCG
ATACGTTTACTTTGAAAAAATTAGAGTGCTCAAAGCAGGCGGCCCGAATAATGTTGCATGGAATAATGGAATAGGACCTC
GGTTCTATTTTGTTGGTCTTCGGAATCTGAGGTAATGATTAAGAGGGACAGACGGGGGCATTCGTATTGCGACGCTAGAG
GTGAAATTCTTGGACCGTTGCAAGACGAACTAAAGCGAAGGCATTTGCCAAGAATGTTTTCATTAATCAAGAACGAAAGT
TAGCGGATCGAAGGCGATCAGATACCGCCCTAGTGCTAACCATAAACGATGCCAACCAGTAATGCCTGAGTTCCTTAAAT
GACTCGTTCCGGGAAACCAAAGTCTTTCGGTTCAAGGGGAAGTATGGTTGCAAAGCTGAAACTTAAAGAAATTGACGGAA
GGGCACCACCAGGAGTGGAGCCTGCGGCTTAATTTGACTCAACACGGGAAAACTCACCCGGCCCGGACACTGGAAGGATT
GACAGATTGAGAGCTCTTTCTTGATTCAGTGGGTGGTGGTGCATGGCCGTTCTTAGTTGGTGGAGTGATTTGTCTGGTTA
ATTCCGATAACGAACGAGACTCTAGCCTACTAAATAGATCGGACTTCTTAGAGGGACAGGCGGTGATTCAACCGCACGAA
ACAGAGCAATAACAGGTCTGTGATGCCCTTAGATGTCCGGGGCCGCACGCGCGCTACACTGAAGTGATCAGCGTGCATTT
TATGCCTACTCTGTCAAGAGTGGGAAACCCAATGAACCTTCTTCGTGATTGGGATAGGAGATTGTAATTATTCTCCTTGA
ACGAGGAATTCCCAGTAAGCGCGAGTCATAAGCTCGCGTTGATTACGTCCCTGCCCTTTGTACACACCGCCCGTCGATAC
TACCGATTGAATGTTTTAGTGAGGTCTTTGGACTGGCCGGTGCAGCCATT

>Eurasia_NCBI_Oromurcia_sudetica_EU432194_Ceratozetidae_BRACHYPYLINA
GCTCATTAAATCAGTTACGGTTCCTTAGATGTTGACTATCTACATGGATAACTGTGGTAATTCTAGAGCTAATACATGCA
CAAAAGCTGGAAGAAGCGCATTTATTAGACCAAGACCAATGGGGTGTGGTGACTCTGGATAACTATTTATGTGCCGGCGA
TGAATCTTTCAAGTGTCTGCCTTATCAACTGTCGATGGTAGGTTATGCGCCTACCATGGTTGTAACGGGTAACGGGGAAT
CAGGGTTCGATTCCGGAGAGTGGGCCTGAGAAACGGCCAACACATCCAAGGAAGGCAGCAGGCACGCAAATTACCCAATC
CCAGAACGGGGAGGTAGTGACGAAAAATAACAATACGGGACTCTTATGAGGCCCCGTAATTGGAATGAGAACAATCTAAA
TCCTTTAACGAGGATCTATTGGAGGGCAAGTCTGGTGCCAGCAGCCGCGGTAATTCCAGCTCCAATAGCGTATATTAAAG
TTGTTGTTGTTAAAAAGCTCGTAGTTGGATCTCAGAAGCGGTCCACTTGCCAGTGGTTGTGCTCTTCACCGAGGCGATCG
ATACGTTTACTTTGAAAAAATTAGAGTGCTCAAAGCAGGCGGCCCGAATAATGTTGCATGGAATAATGGAATAGGACCTC
GGTTCTATTTTGTTGGTCTTCGGAATCTGAGGTAATGATTAAGAGGGACAGACGGGGGCATTCGTATTGCGACGCTAGAG
GTGAAATTCTTGGACCGTTGCAAGACGAACTAAAGCGAAGGCATTTGCCAAGAATGTTTTCATTAATCAAGAACGAAAGT
TAGCGGATCGAAGGCGATCAGATACCGCCCTAGTGCTAACCATAAACGATGCCAACCAGTAATGCCTGAGTTCCTTAAAT
GACTCGTTCCGGGAAACCAAAGTCTTTCGGTTCAAGGGGAAGTATGGTTGCAAAGCTGAAACTTAAAGAAATTGACGGAA
GGGCACCACCAGGAGTGGAGCCTGCGGCTTAATTTGACTCAACACGGGAAAACTCACCCGGCCCGGACACTGGAAGGATT
GACAGATTGAGAGCTCTTTCTTGATTCAGTGGGTGGTGGTGCATGGCCGTTCTTAGTTGGTGGAGTGATTTGTCTGGTTA
ATTCCGATAACGAACGAGACTCTAGCCTACTAAATAGATCGGACTTCTTAGAGGGACAAACGGTGATTCAACCGTACGAA
ACAGAGCAATAACAGGTCTGTGATGCCCTTAGATGTCCGGGGCCGCACGCGCGCTACACTGAAGTGATCAGCGTGCATTT
TATGCCTACTCTGTCAAGAGTGGGAAACCCAATGAACCTTCTTCGTGATTGGGATAGGAGATTGTAATTATTCTCCTTGA
ACGAGGAATTCCCAGTAAGCGCGAGTCATAAGCTCGCGTTGATTACGTCCCTGCCCTTTGTACACACCGCCCGTCGCTAC
TACCGATTGAATGTTTTAGTGAGGTCTTTGGACTGGCCGGTGCAGCCATT

>Europe_Alps_Eupelops_plicatus_EF091419_Phenopelopidae_BRACHYPYLINA
GCTCATTAAATCAGTTACGGTTCCTTAGATGTTGACTATCTACATGGATAACTGTGGTAATTCTAGAGCTAATACATGCA
CAAAAGCTGGAAAAAGCGCATTTATTAGAACAAGACCAATGGGGTGTGGTGACTCTGGATAACTATTTATGTGCCGGCGA
TGAATCTTTCAAGTGTCTGCCTTATCAACTGTCGATGGTAGGTTATGCGCCTACCATGGTTGTAACGGGTAACGGGGAAT
AAGGGTTCGATTCCGGAGAGGGAGCCTGAGAAACGGCTACCACATCCAAGGAAGGCAGCAGGCACGCAAATTACCCAATC
CCAGAACGGGGAGGTAGTGACGAAAAATAACAATACGGGACTCTTATGAGGCCCCGTAATTGGAATGAGAACAATCTAAA
TCC-TTAACGAGGATCTATTGGAGGGCAAGTCTGGTGCCAGCAGCCGCGGTAATTCCAGCTCCAATAGCGTATATTAAAG
TTGTTGTTGTTAAAAAGCTCGTAGTTGGATCTCAGTAGCGGTCCACTTGCCAGTGGTTGTGCTCTTCACCGAGGCGATCG
ATACGTTTACTTTGAAAAAATTAGAGTGCTCAAAGCAGGCGGCCCGAATAATGTTGCATGGAATAATGGAATAGGACCTC
GGTTCTATTTTGTTGGTCTTCGGAATCTGAGGTAATGATTAAGAGGGACAGACGGGGGCATTCGTATTGCGACGCTAGAG
GTGAAATTCTTGGACCGTTGCAAGACGAACTAAAGCGAAGGCATTTGCCAAGAATGTTTTCATTAATCAAGAACGAAAGT
TAGCGGATCGAAGGCGATCAGATACCGCCCTAGTGCTAACCATAAACGATGCCAACCAGTAATGCCTGAGTTCTTTAAAT
GACTCGTTCCGGGAAACCAAAGTCTTTCGGTTCAAGGGGAAGTATGGTTGCAAAGCTGAAACTTAAAGAAATTGACGGAA
GGGCACCACCAGGAGTGGAGCCTGCGGCTTAATTTGACTCAACACGGGAAAACTCACCCGGCCCGGACACTGGAAGGATT
GACAGATTGAGAGCTCTTTCTTGATTCAGTGGGTGGTGGTGCATGGCCGTTCTTAGTTGGTGGAGTGATTTGTCTGGTTA
ATTCCGATAACGAACGAGACTCTAGCCTACTAAATAGATCGGACTTCTTAGAGGGACAGGCGGTGATTCAACCGCACGAA
ACAGAGCAATAACAGGTCTGTGATGCCCTTAGATGTCCGGGGCCGCACGCGCGCTACACTGAAGTGATCAGCGTGCATTA
TATGCCTACTCTGTCAAGAGTGGGAAACCCAATGAACCTTCTTCGTGATTGGGATAGGAGATTGTAATTATTCTCCTTGA
ACGAGGAATTCCCAGTAAGCGCGAGTCATAAGCTCGCGTTGATTACGTCCCTGCCCTTTGTACACACCGCCCGTCGCTAC
TACCGATTGAATGTTTTAGTGAGGTCTTCGGACTGGCCGGTGCAGCCATT

>Eurasia_NCBI_Humerobates_rostrolamellatus_EU432196_Humerobatidae_BRACHYPYLINA
GCTCATTAAATCAGTTACGGTTCCTTAGATGTTGACTATCTACATGGATAACTGTGGTAATTCTAGAGCTAATACATGCA
CAAAAGCTGGAAGAAGCGCATTTATTAGACCAAGACCAATGGGGTGTGGTGACTCTGGATAACTATTTATGAGCCGGCGA
TGAATCTTTCAAGTGTCTGCCTTATCAACTGTCGATGGTAGGTTATGCGCCTACCATGGTTGTAACGGGTAACGGGGAAT
TAGGGTTCGATTCCGGAGAGGGAGCCTGAGAAACGGCTACCACATCCAAGGAAGGCAGCAGGCACGCAAATTACCCAATC
CCAGAACGGGGAGGTAGTGACGAAAAATAACAATACGGGACTCTTATGAGGCCCCGTAATTGGAATGAGAACAATCTAAA
TCCTTTAACGAGGATCTATTGGAGGGCAAGTCTGGTGCCAGCAGCCGCGGTAATTCCAGCTCCAATAGCGTATATTAAAG
TTGTTGTTGTTAAAAAGCTCGTAGTTGGATCTCAGAGACGGTCCACTTGCCAGTGGTTGTGCTCTTCGCCGAGGCGATCG
ATACGTTTACTTTGAAAAAATTAGAGTGCTCAAAGCAGGCGGCCCGAATAATGTTGCATGGAATAATGGAATAGGACCTC
GGTTCTATTTTGTTGGTCTTCGGAATCTGAGGTAATGATTAAGAGGGACAGACGGGGGCATTCGTATTGCGACGCTAGAG
GTGAAATTCTTGGACCGTTGCAAGACGAACTAAAGCGAAGGCATTTGCCAAGAATGTTTTCATTAATCAAGAACGAAAGT
TAGCGGATCGAAGGCGATCAGATACCGCCCTAGTGCTAACCATAAACGATGCCAACCAGTAATGCCTGAGTTCCTTAAAT
GACTCGTTCCGGGAAACCAAAGTGTTTCGGTTCAAGGGGAAGTATGGTTGCAAAGCTGAAACTTAAAGAAATTGACGGAA
GGGCACCACCAGGAGTGGAGCCTGCGGCTTAATTTGACTCAACACGGGAAAACTCACCCGGCCCGGACACTGGAAGGATT
GACAGATTGAGAGCTCTTTCTTGATTCAGTGGGTGGTGGTGCATGGCCGTTCTTAGTTGGTGGAGTGATTTGTCTGGTTA
ATTCCGATAACGAACGAGACCTTATCCTACTAAATAGTGCATACTTCTTAGAGGGACAGGCGGTGATTCAACCGCACGAA
ACAAGGCAATAACAGGTCTGTGATGCCCTTAGATGTCCGGGGCCGCACGCGCGCTACACTGAAGTGATCAGCGTGCTTTC
TATGCCTACTCTGACAAGAGTGGGAAACCCCATGAACCTTCTTCGTGATTGGGATAGGAGATTGTAATTATTCTCCTTGA
ACGAGGAATTCCCAGTAAGCGCGAGTCATAAGCTCGCGTTGATTACGTCCCTGCCCTTTGTACACACCGCCCGTCGCTAC
TACCGATTGAATGTTTTAGTGAGGTCTTCGGACTGGCCGGTGCAGCCATT

>Europe_NCBI_Eupelops_hirtus_EF093783_Phenopelopidae_BRACHYPYLINA
GCTCATTAAATCAGTTACGGTTCCTTAGATGTTGACTATCTACATGGATAACTGTGGTAATTCTAGAGCTAATACATGCA
CAAAAGCTGGAAAAAGCGCATTTATTAGAACAAGACCAATGGGGTGTGGTGACTCTGGATAACTATTTATGTGCCGGCGA
TGAATCTTTCAAGTGTCTGCCTTATCAACTGTCGATGGTAGGTTATGCGCCTACCATGGTTGTAACGGGTAACGGGGAAT
AAGGGTTCGATTCCGGAGAGGGAGCCTGAGAAACGGCTACCACATCCAAGGAAGGCAGCAGGCACGCAAATTACCCAATC
CCAGAACGGGGAGGTAGTGACGAAAAATAACAATACGGGACTCTTATGAGGCCCCGTAATTGGAATGAGAACAATCTAAA
TCCTTTAACGAGGATCTATTGGAGGGCAAGTCTGGTGCCAGCAGCCGCGGTAATTCCAGCTCCAATAGCGTATATTAAAG
TTGTTGTTGTTAAAAAGCTCGTATTTGGATCTCAGTAGCGGTCCACTTGCCAGTGGTTGTGCTCTTCACCGAGGCGATCG
ATACGTTTACTTTGAAAAAATTAGAGTGCTCAAAGCAGGCGGCCCGAATAATGTTGCATGGAATAATGGAATAGGACCTC
GGTKCTATTTTGTTGGTCTTCGGAATCTGAGGTAATGATTAAGAGGGACAGACGGGGGAATTCGTATTGCGACGCTAGAG
GTGAAATTCTTGGACCGTTGCAAGACGAACTAAAGCGAAGGTATTTGCCAAGAATGTTTTCATTAATCAGGAACKAAAGT
TAGCGGATCGAAGGCGATCAGATACCGCCCTAGTGCTAACCGTAAACGATGCCAACCATTAATGCCTGAGTTCTTTAAAT
GACTCGTTCCGGGAAACCAAAGTCTTTCGGTTCAAGGGGAAGTATGGTTGCAAAGCTGAAACTTAAAGAAATTGACGGAA
GGGCACCACCAGGAGTGGATCCTGCGGCTTAATTTGACTCATCACGGGAAAACTCACCCGGGCCGGACACTGGAAGGATT
GACAGATTGAGAGCTCTTTCTTGATTCCGTGGGTGGTGGTGCATGGCCGTTCTTAGTTGGTGGAGTGATTTGTCTGGTTA
AKTCCGATAACGAACGAGACTCTAGCCTACTAAATAGATCGGACTTCTTAGAGGGACAGGCGGTGATTCAACCGCACGAA
ACAGAGCAATAACAGGTCTGTGATGCCCTTAGATGTCCGGGGCCGCACGCGCGCTACACTGAAGTGATCAGCGTGCATTA
TATGCCTACTCTGTCAAGAGTGGGAAACCCAATGAACCTTCTTCGTGATTGGGATAGGAGATTGTAATTATTCTCCTTGA
ACGAGGAATTCCCAGTAAGCGCGAGTCATAAGCTCGCGTTGATTACGTCCCTGCCCTTTGTACACACCGCCCGTCGCTAC
TACCGATTGAATGTTTTAGTGAGGTCTTCGGACTGGCCGGTGCAGCCATT

>Europe_Alps_Acrogalumna_longipluma_GQ864304_Galumnidae_BRACHYPYLINA
----------TCAGTTACGGTTCCTTAGATGTTGACTATCTACATGGATAACTGTGGTAATTCTAGAGCTAATACATGCC
CAAAAGCTGGAAGAAGCGCATTTATTAGACTAAGACCAATGGGGTGTGGTGACTCTGGATAACTTTTTGTGAGCCGGCGA
TGAATCTTTCAAGTGTCTGCCTTATCAACTGTCGATGGTAGGTTATGCGCCTACCATGGTTGTAACGGGTAACGGGGAAT
TAGGGTTCGATTCCGGAGAGGGAGCCTGAGAAACGGCTACCACATCCAAGGAAGGCAGCAGGCACGCAAATTACCCAATC
CCAGAACGGGGAGGTAGTGACGAAAAATAACAATACGAGACTCTTTTGAGGCCTCGTAATTGGAATGAGAACAGTCTAAA
TCCTTTAACGAGGATCTATTGGAGGGCAAGTCTGGTGCCAGCAGCCGCGGTAATTCCAGCTCCAATAGCGTATATTAAAG
TTGTTGAAGTTAAAAAGCTCGTAGTTGGATCTCAGAGGCGGTCCACTTGCCAGTGGTTGTGCTCTTCGCCGAAGCGATCG
ATACGTTTACTTTGAAAAAATTAGAGTGCTCAAAGCAGGCGGCCCGAATAATGTTGCATGGAATAATGGAATAGGACCTC
GGTTCTATTTTGTTGGTCTTCGGAATCTGAGGTAATGATTAAGAGGGACAGACGGGGGCATTCGTATTGCGACGCTAGAG
GTGAAATTCTTGGACCGTTGCAAGACGAACTAAAGCGAAGGCATTTGCCAAGAATGTTTTCATTAATCAAGAACGAAAGT
TAGCGGATCGAAGGCGATCAGATACCGCCCTAGTGCTAACCATAAACGATGCCAACCAGTAATGCCTGAGTTCCTTAAAT
GACTCGTTCCGGGAAACCAAAGTCTTTCGGTTCTTGGGGAAGTATGGTTGCAAAGCTGAAACTTAAAGAAATTGACGGAA
GGGCACCACCAGGAGTGGAGCCTGCGGCTTAATTTGACTCAACACGGGAAAACTCACCCGGCCCGGACACTGGAAGGATT
GACAGATTGAGAGCTCTTTCTTGATTCAGTGGGTGGTGGTGCATGGCCGTTCTTAGTTGGTGGAGTGATTTGTCTGGTTA
ATTCCGATAACGAACGAGACTCTAGCCTACTAAATAGATCGGACTTCTTAGAGGGACAGGCGGTGATTCAACCGCACGAA
ACAGAGCAATAACAGGTCTGTGATGCCCTTAGATGTCCGGGGCCGCACGCGCGCTACACTGAAGTGATCAGCGTGCATTT
CATGCCTACTCTGTCAAGAGTGGGAAACCCAATGAACCTTCTTCGTGATTGGGATAGGAGATTGTAATTGTTCTCCTTGA
ACGAGGAATTCCCAGTAAGCGCGAGTCATAAGCTCGCGTTGATTACGTCCCTGCCCTTTGTACACACCGCCCGTCGCTAC
TACCGATTGAATGTTTTAGTGAGGTCTTCGGACTGGCCGGTGCAGCCATT

>Europe_Alps_Galumna_lanceata_KX397630_Galumnidae_BRACHYPYLINA
GCTCATTAAATCAGTTACGGTTCCTTAGATGTTGACTATCTACATGGATAACTGTGGTAATTCTAGAGCTAATACATGCA
CAAAAGCTGGAAGAAGCGCATTTATTAGACTAAGACCAATGGGGTGTGGTGACTCTGGATAACTTTTTATGAGCCGGCGA
TGAATCTTTCAAGTGTCTGCCTTATCAACTGTCGATGGTAGGTTATGCGCCTACCATGGTTGTAACGGGTAACGGGGAAT
TAGGGTTCGATTCCGGAGAGGGAGCCTGAGAAACGGCTACCACATCCAAGGAAGGCAGCAGGCACGCAAATTACCCAATC
CCAGAACGGGGAGGTAGTGACGAAAAATAACAATACGGGACTCTTTTGAGGCCCCGTAATTGGAATGAGAACAGTCTAAA
TCCTTTAACGAGGATCTATTGGAGGGCAAGTCTGGTGCCAGCAGCCGCGGTAATTCCAGCTCCAATAGCGTATATTAAAG
TTGTTGAAGTTAAAAAGCTCGTAGTTGGATCTCAGAGACGGTCCACTTGCCAGTGGCTGTGCTCTTCGCCGAGGCGATCG
ATACGTTTACTTTGAAAAAATTAGAGTGCTCAAAGCAGGCGGCCCGAATAATGTTGCATGGAATAATGGAATAGGACCTC
GGTTCTATTTTGTTGGTCTTCGGAATCTGAGGTAATGATTAAGAGGGACAGACGGGGGCATTCGTATTGCGACGCTAGAG
GTGAAATTCTTGGACCGTTGCAAGACGAACTAAAGCGAAGGCATTTGCCAAGAATGTTTTCATTAATCAAGAACGAAAGT
TAGCGGATCGAAGGCGATCAGATACCGCCCTAGTGCTAACCATAAACGATGCCAACCAGTAATGCCTGAGTTCCTTAAAT
GACTCGTTCCGGGAAACCAAAGTCTTTCGGTTCTTGGGGAAGTATGGTTGCAAAGCTGAAACTTAAAGAAATTGACGGAA
GGGCACCACCAGGAGTGGAGCCTGCGGCTTAATTTGACTCAACACGGGAAAACTCACCCGGCCCGGACACTGGAAGGATT
GACAGATTGAGAGCTCTTTCTTGATTCAGTGGGTGGTGGTGCATGGCCGTTCTTAGTTGGTGGAGTGATTTGTCTGGTTA
ATTCCGATAACGAACGAGACTCTAGCCTACTAAATAGATCGGACTTCTTAGAGGGACAGGCGGTGATTCAACCGCACGAA
ACAGAGCAATAACAGGTCTGTGATGCCCTTAGATGTCCGGGGCCGCACGCGCGCTACACTGAAGTGATCAGCGTGCATTT
TATGCCTACTCTGTCAAGAGTGGGAAACCCAATGAACCTTCTTCGTGATTGGGATAGGAGATTGTAATTATTCTCCTTGA
ACGAGGAATTCCCAGTAAGCGCGAGTCATAAGCTCGCGTTGATTACGTCCCTGCCCTTTGTACACACCGCCCGTCGCTAC
TACCGATTGAATGTTTTAGTGAGGTCTTCGGACTGGCCGGTGCAGCCATT

>Europe_Alps_Achipteria_coleoptrata_EF091418_Achipteriidae_BRACHYPYLINA
GCTCATTAAATCAGTTACGGTTCCTTAGATGTTGACTATCTACATGGATAACTGTGGTAATTCTAGAGCTAATACATGCA
CAAAAGCTGGAAGAAGCGCATTTATTAGACCAAGACCAATGGGGTGTGGTGACTCTGAATAACTATTTATGAGCCGGCGA
TGAATCTTTCAAGTGTCTGCCTTATCAACTGTCGATGGTAGGTTATGCGCCTACCATGGTTGTAACGGGTAACGGGGAAT
CAGGGTTCGATTCCGGAGAGGGAGCCTGAGAAACGGCTACCACATCCAAGGAAGGCAGCAGGCACGCAAATTACCCAATC
CCAGAACGGGGAGGTAGTGACGAAAAATAACAATACGAGACTCTTATGAGGCCTCGTAATTGGAATGAGAACAATCTAAA
TCCTTTAACGAGGATCTATTGGAGGGCAAGTCTGGTGCCAGCAGCCGCGGTAATTCCAGCTCCAATAGCGTATATTAAAG
TTGTTGTGGTTAAAAAGCTCGTAGTTGGATCTCAGAGACGGTCCACTTGCCAGTGGTTGTGTTCTTAACCGAGGCGATCG
ATACGTTTACTTTGAAAAAATTAGAGTGCTCAAAGCAGGCGGCCCGAATAATGTTGCATGGAATAATGGAATAGGACCTC
GGTTCTATTTTGTTGGTCTTCGGAATCTGAGGTAATGATTAAGAGGGACAGACGGGGGCATTCGTATTGCGACGCTAGAG
GTGAAATTCTTGGACCGTTGCAAGACGAACTAAAGCGAAGGCATTTGCCAAGAATGTTTTCATTAATCAAGAACGAAAGT
TAGCGGATCGAAGGCGATCAGATACCGCCCTAGTGCTAACCATAAACGATGCCAACCAGTAATGCCTGAGTTCCTTAAAT
GACTCGTTCTGGGAAACCAAAGTTTTTCGGTTCCAGGGGAAGTATGGTTGCAAAGCTGAAACTTAAAGAAATTGACGGAG
CGGCACCACCAGGAGTGGAGCCTGCGGCTTAATTTGACTCAACACGGGAAAACTCACCCGGCCCGGACACTGGAAGGATT
GACAGATTGAGAGCTCTTTCTTGATTCAGTGGGTGGTGGTGCATGGCCGTTCTTAGTTGGTGGAGTGATTTGTCTGGTTA
ATTCCGATAACGAACGAGACTCTAGCCTACTAAATAGATCGGACTTCTTAGAGGGACAGGCGGTGACTCAACCGCACGAA
ACAGAGCAATAACAGGTCTGTGATGCCCTTAGATGTCCGGGGCCGCACGCGCGCTACACTGAAGTGATCAGCGTGCATGT
TCAGCCTACTCTGTCAAGAGTGGGAAACCCAATGAACCTTCTTCGTGATTGGGATAGGGGATTGTAATTATTCCCCTTGA
ACGAGGAATTCCCAGTAAGCGCGAGTCATAAGCTCGCGTTGATTACGTCCCTGCCTCTTGTACACACCGCCCGTCGCTAC
TACCGATTGAATGTTTTAGTGAGGTCTTCGGACTGGCCGGTGCAGCCACT

>Europe_Alps_Phthiracarus_longulus_XuePan_Phthiracaridae_MIXONOMATA
--------------------------------------------------------------------------------
--------------------------------------------GGTGGTGACTCTGAATAACTGTTTAAGTGCCGGCGA
TGAATCTTTCAAGTGTCTGCCTTATCAACTGTCGATGGTAGGTTATGCGCCTACCATGGTTGTAACGGGTAACGGGGAAT
CAGGGTTCGATTCCGGAGAGGGAGCCTGAGAAACGGCTACCACATCCAAGGAAGGCAGCAGGCACGCAAATTACCCAATC
CCGGTACGGGGAGGTAGTGACGAAAAATAACAATACGAGACTCTTTTGAGGCCTCGTAATTGGAATGAGAACAATTTAAA
TCCTTTAACGAGGATCTATTGGAGGGCAAGTCTGGTGCCAGCAGCCGCGGTAATTCCAGCTCCAATAGCGTATATTAAAG
TTGTTGCGGTTAAAAAGCTCGTAGTTGGATCTCAGATTCGGTCCACTTGCCAGTGGTTGTGCTCTTTACCGAAGCGATCG
GTACGTTTACTTTGAAAAAATTAGAGTGCTTAAAGCAGGCGGCCCGAATAATGTTGCATGGAATAATGGAATAGGACCTC
GGTTCTATTTTGTTGGTCTTCGGAATCTGAGGTAATGATTAAGAGGGACAGACGGGGGCATTCGTATTGCGGCGCTAGAG
GTGAAATTCTTGGACCGTCGCAAGACGAACTAAAGCGAAAGCATTTGCCAAGAATGTTTTCATTAATCAAGAACGAAAGT
TAGAGGTTCGAAGGCGATCAGATACCGCCCTAGTTCTAACCATAAACGATGCCAACCAGCAATGTCTGAGTTCCTTAAAT
GACTCGTTCCGGGAAACCAAAGTTTTTCGGTTCCGGGGGAAGTATGGTTGCAAAGCTGAAACTTAAAGGAATTGACGGAA
GGGCACCACCAGGAGTGGAGCCTGCGGCTTAATTTGACTCAACACGGGAAAACTCACCCGGCCCGGACACTGGAAGGATT
GACAGATTGAGAGCTCTTTCTTGATTCAGTGGGTGGTGGTGCATGGCCGTTCTTAGTTGGTGGAGCGATTTGTCTGGTTA
ATTCCGATAACGAACGAGACTCTAGCCTACTAAATAGATCGGACTTCTTAGAGGGACAGGCGGCGATTCAGCCGCACGAA
ACAGAGCAATAACAGGTCTGTGATGCCCTTAGATGTCCGGGGCCGCACGCGCGCTACACTGAAGTGATCAGCGTGCTTTT
TAAGCCTACTCTGCCAAGAGTGGGAAACCCAATGAACCTTCTTCGTGATTGGGATAGGAGATTGTAATTATTCTCCTTGA
ACGAGGAATTCCCAGTAAGCGCGAGTCATAAGCTCGCGTTGATTACGTCCCTGCCCTTTGTACACACCGCCCGTCGCTAC
TACCGATTGAATGTTTTAGTGAGGTCTTCAGACTGGCCGGCGCAGCGGCT

>Europe_Alps_Phthiracarus_laevigatus_XuePan_Phthiracaridae_MIXONOMATA
GCTCATTAAATCAGTTACGGTTCCTTAGATATTGACTTTTTACATGGATAACTGTGGTAATTCTAGAGCTAATACATGCA
CAAAAGCTGGAAAAAGCGCATTTATTAGACCAAGACCAATGGGGGGTGGTGACTCTGAATAACTGTTTAAGTGCCGGCGA
TGAATCTTTCAAGTGTCTGCCTTATCAACTGTCGATGGTAGGTTATGCGCCTACCATGGTTGTAACGGGTAACGGGGAAT
CAGGGTTCGATTCCGGAGAGGGAGCCTGAGAAACGGCTACCACATCCAAGGAAGGCAGCAGGCACGCAAATTACCCAATC
CCAGAACGGGGAGGTAGTGACGAAAAATAACAATACGAGACTCTTTTGAGGCCTCGTAATTGGAATGAGAACAATTTAAA
TCCTTTAACGAGGATCTATTGGAGGGCAAGTCTGGTGCCAGCAGCCGCGGTAATTCCAGCTCCAATAGCGTATATTAAAG
TTGTTGCGGTTAAAAAGCTCGTAGTTGGATCTCAGATTCGGTCCACTTGCCAGTGGTTGTGCTCTTTACCGAAGCGATCG
GTACGTTTACTTTGAAAAAATTAGAGTGCTTAAAGCAGGCGGCCCGAATAATGTTGCATGGAATAATGGAATAGGACCTC
GGTTCTATTTTGTTGGTCTTCGGAATCTGAGGTAATGATTAAGAGGGACAGACGGGGGCATTCGTATTGCGGCGCTAGAG
GTGAAATTCTTGGACCGTCGCAAGACGAACTAAAGCGAAAGCATTTGCCAAGAATGTTTTCATTAATCAAGAACGAAAGT
TAGAGGTTCGAAGGCGATCAGATACCGCCCTAGTTCTAACCATAAACGATGCCAACCAGCAATGTCTGAGTTCCTTAAAT
GACTCGTTCCGGGAAACCAAAGTTTTTCGGTTCCGGGGGAAGTATGGTTGCAAAGCTGAAACTTAAAGGAATTGACGGAA
GGGCACCACCAGGAGTGGAGCCTGCGGCTTAATTTGACTCAACACGGGAAAACTCACCCGGCCCGGACACTGGAAGGATT
GACAGATTGAGAGCTCTTTCTTGATTCAGTGGGTGGTGGTGCATGGCCGTTCTTAGTTGGTGGAGCGATTTGTCTGGTTA
ATTCCGATAACGAACGAGACTCTAGCCTACTAAATAGATCGGACTTCTTAGAGGGACAGGCGGCGATTCAGCCGCACGAA
ACAGAGCAATAACAGGTCTGTGATGCCCTTAGATGTCCGGGGCCGCACGCGCGCTACACTGAAGTGATCAGCGTGCTTTT
TAAGCCTACTCTGCCAAGAGTGGGAAACCCAATGAACCTTCTTCGTGATTGGGATAGGAGATTGTAATTATTCTCCTTGA
ACGAGGAATTCCCAGTAAGCGCGAGTCATAAGCTCGCGTTGATTACGTCCCTGCCCTTTGTACACACCGCCCGTCGCTAC
TACCGATTGAATGTTTTAGTGAGGTCTTCAGACTGGCCGGCGCAGCGGCT

>Eurasia_AlpsChangbai_Atropacarus_striculus_EF091416_Phthiracaridae_MIXONOMATA
GCTCATTAAATCAGTTACGGTTCCTTAGATATTGACTGTTTACATGGATAACTGTGGTAATTCTAGAGCTAATACATGCA
CAAAAGCTGGAAAAAGCGCATTTATTAGACCAAGACCAATGGGGGGTGGTGACTCTGAATAACTGTTTAAGTGCCGGCGA
TGAATCTTTCAAGTGTCTGCCTTATCAACTGTCGATGGTAGGTTATGCGCCTACCATGGTTGTAACGGGTAACGGGGAAT
CAGGGTTCGATTCCGGAGAGGGAGCCTGAGAAACGGCTACCACATCCAAGGAAGGCAGCAGGCACGCAAATTACCCAATC
CCAGAACGGGGAGGTAGTGACGAAAAATAACAATACGAGACTCTTTTGAGGCCTCGTAATTGGAATGAGAACAATTTAAA
TCCTTTAACGAGGATCTATTGGAGGGCAAGTCTGGTGCCAGCAGCCGCGGTAATTCCAGCTCCAATAGCGTATATTAAAG
TTGTTGCGGTTAAAAAGCTCGTAGTTGGATCTCAGATTCGGTCCACTTGCCAGTGGTTGTGCTCTTTACCGAAGCGATCG
GTACGTTTACTTTGAAAAAATTAGAGTGCTTAAAGCAGGCGGCCCGAATAATGTTGCATGGAATAATGGAATAGGACCTC
GGTTCTATTTTGTTGGTCTTCGGAATCTGAGGTAATGATTAAGAGGGACAGACGGGGGCATTCGTATTGCGGCGCTAGAG
GTGAAATTCTTGGACCGTCGCAAGACGAACTAAAGCGAAAGCATTTGCCAAGAATGTTTTCATTAATCAAGAACGAAAGT
TAGAGGTTCGAAGGCGATCAGATACCGCCCTAGTTCTAACCATAAACGATGCCAACCAGCAATGTCTGAGTTCCTTAAAT
GACTCGTTCCGGGAAACCAAAGTTTTTCGGTTCCGGGGGAAGTATGGTTGCAAAGCTGAAACTTAAAGGAATTGACGGAA
GGGCACCACCAGGAGTGGAGCCTGCGGCTTAATTTGACTCAACACGGGAAAACTCACCCGGCCCGGACACTGGAAGGATT
GACAGATTGAGAGCTCTTTCTTGATTCAGTGGGTGGTGGTGCATGGCCGTTCTTAGTTGGTGGAGCGATTTGTCTGGTTA
ATTCCGATAACGAACGAGACTCTAGCCTACTAAATAGATCGGACTTCTTAGAGGGACAGGCGGCGATTCAGCCGCACGAA
ACAGAGCAATAACAGGTCTGTGATGCCCTTAGATGTCCGGGGCCGCACGCGCGCTACACTGAAGTGATCAGCGTGCTTTT
TAAGCCTACTCTGCCAAGAGTGGGAAACCCAATGAACCTTCTTCGTGATTGGGATAGGAGATTGTAATTATTCTCCTTGA
ACGAGGAATTCCCAGTAAGCGCGAGTCATAAGCTCGCGTTGATTACGTCCCTGCCCTTTGTACACACCGCCCGTCGCTAC
TACCGATTGAATGTTTTAGTGAGGTCTTCAGACTGGCCGGCGCAGCGGCT

>Asia_Changbai_Phthiracarus_boresetosus_XuePan_Phthiracaridae_MIXONOMATA
GCTCATTAAATCAGTTACGGTTCCTTAGATATTGACTGTTTACATGGATAACTGTGGTAATTCTAGAGCTAATACATGCA
CAAAAGCTGGAAAAAGCGCATTTATTAGACCAAGACCAATGGGGGGTGGTGACTCTGAATAACTGTTTAAGTGCCGGCGA
TGAATCTTTCAAGTGTCTGCCTTATCAACTGTCGATGGTAGGTTATGCGCCTACCATGGTTGTAACGGGTAACGGGGAAT
CAGGGTTCGATTCCGGAGAGGGAGCCTGAGAAACGGCTACCACATCCAAGGAAGGCAGCAGGCACGCAAATTACCCAATC
CCGGTACGGGGAGGTAGTGACGAAAAATAACAATACGAGACTCTTTTGAGGCCTCGTAATTGGAATGAGAACAATTTAAA
TCCTTTAACGAGGATCTATTGGAGGGCAAGTCTGGTGCCAGCAGCCGCGGTAATTCCAGCTCCAATAGCGTATATTAAAG
TTGTTGCGGTTAAAAAGCTCGTAGTTGGATCTCAGATTCGGTCCACTTGCCAGTGGTTGTGCTCTTTACCGAAGCGATCG
GTACGTTTACTTTGAAAAAATTAGAGTGCTTAAAGCAGGCGGCCCGAATAATGTTGCATGGAATAATGGAATAGGACCTC
GGTTCTATTTTGTTGGTCTTCGGAATCTGAGGTAATGATTAAGAGGGACAGACGGGGGCATTCGTATTGCGGCGCTAGAG
GTGAAATTCTTGGACCGTCGCAAGACGAACTAAAGCGAAAGCATTTGCCAAGAATGTTTTCATTAATCAAGAACGAAAGT
TAGAGGTTCGAAGGCGATCAGATACCGCCCTAGTTCTAACCATAAACGATGCCAACCAGCAATGTCTGAGTTCCTTAAAT
GACTCGTTCCGGGAAACCAAAGTTTTTCGGTTCCGGGGGAAGTATGGTTGCAAAGCTGAAACTTAAAGGAATTGACGGAA
GGGCACCACCAGGAGTGGAGCCTGCGGCTTAATTTGACTCAACACGGGAAAACTCACCCGGCCCGGACACTGGAAGGATT
GACAGATTGAGAGCTCTTTCTTGATTCAGTGGGTGGTGGTGCATGGCCGTTCTTAGTTGGTGGAGCGATTTGTCTGGTTA
ATTCCGATAACGAACGAGACTCTAGCCTACTAAATAGATCGGACTTCTTAGAGGGACAGGCGGCGATTCAGCCGCACGAA
ACAGAGCAATAACAGGTCTGTGATGCCCTTAGATGTCCGGGGCCGCACGCGCGCTACACTGAAGTGATCAGCGTGCTTTC
TAAGCCTACTCTGCCAAGAGTGGGAAACCCAATGAACCTTCTTCGTGATTGGGATAGGAGATTGTAATTATTCTCCTTGA
ACGAGGAATTCCCAGTAAGCGCGAGTCATAAGCTCGCGTTGATTACGTCCCTGCCCTTTGTACACACCGCCCGTCGCTAC
TACCGATTGAATGTTTTAGTGAGGTCTTCAGACTGGCCGGCGCAGCGGCT

>Europe_Alps_Steganacarus_applicatus_GQ864301_Phthiracaridae_MIXONOMATA
--TCATTAAATCAGTTACGGTTCCTTAGATGTTGACTGTCTACATGGATAACTGTGGTAATTCTAGAGCTAATACATGCA
CAAAAGCTGGAAAAAGCGCATTTATTAGACCAAGACCAATGGGGGGTGGTGACTCTGAATAACTGTTTAAGTGCCGGCGA
TGAATCTTTCAAGTGTCTGCCTTATCAACTGTCGATGGTAGGTTATGCGCCTACCATGGTTGTAACGGGTAACGGGGAAT
CAGGGTTCGATTCCGGAGAGGGAGCCTGAGAAACGGCTACCACATCCAAGGAAGGCAGCAGGCACGCAAATTACCCAATC
CCAGAACGGGGAGGTAGTGACGAAAAATAACAATACGAGACTCTTTTGAGGCCTCGTAATTGGAATGAGAACGATTTAAA
GCCTCTAACGAGGATCTATTGGAGGGCAAGTCTGGTGCCAGCAGCCGCGGTAATTCCAGCTCCAATAGCGTATATTAAAG
TTGTTGCGGTTAAAAAGCTCGTAGTTGGATCTCAGATTCGGTCCACTTGCCAGTGGTTGTGCTCTTTACCGAAGCGATCG
GTACGTTTACTTTGAAAAAATTAGAGTGCTTAAAGCAGGCGGCCCGTATAATGTTGCATGGAATAATGGAATAGGACCTC
GGTTCTATTTTGTTGGTCTTCGGAATCTGAGGTAATGATTAAGAGGGACAGACGGGGGCATTCGTATTGCGGCGCTAGAG
GTGAAATTCTTGGACCGTCGCAAGACGAACTAAAGCGAAAGCATTTGCCAAGAATGTTTTCATTAATCAAGAACGAAAGT
TAGAGGTTCGAAGGCGATCAGATACCGCCCTAGTTCTAACCATAAACGATGCCAACCAGCAATGTCTGAGTTCCTTAAAT
GACTCGTTCCGGGAAACCAAAGTTTTTCGGTTCCGGGGGAAGTATGGTTGCAAAGCTGAAACTTAAAGGAATTGACGGAA
GGGCACCACCAGGAGTGGAGCCTGCGGCTTAATTTGACTCAACACGGGAAAACTCACCCGGCCCGGACACTGGAAGGATT
GACAGATTGAGAGCTCTTTCTTGATTCAGTGGGTGGTGGTGCATGGCCGTTCTTAGTTGGTGGAGCGATTTGTCTGGTTA
ATTCCGATAACGAACGAGACTCTAGCCTACTAAATAGATCGGACTTCTTAGAGGGACAGGCGGCGATTCAGCCGCACGAA
ACAGAGCAATAACAGGTCTGTGATGMCCTTAGATGTCCGGGGCCGCACGCGCGCTACACTGAAGTGATCAGCGTGCTTTT
TAAGCCTACTCTGCCAAGAGTGGGAAACCCAATGAACCTTCTTCGTGATTGGGATAGGAGATTGTAATTATTCTCCTTGA
ACGAGGAATTCCCAGTAAGCGCGAGTCATAAGCTCGCGTTGATTACGTCCCTGCCCTTTGTACACACCGCCCGTCGCTAC
TACCGATTGAATGTTTTAGTGAGGTCTTCAGACTGGCCGGCGCAGCGGCT

>Eurasia_NCBI_Atopochthonius_artiodactylus_EU432216_Atopochthoniidae_ENARTHRONOT
GATCTTTAAAACAGTTACGGTTCCTTAGATATTGACTATCTACATGGATAACTGTGGTAATTCTAGAGCTAATACATGCA
CAAAAGCTGGAAGAAGCGCATTTATTAGACCAAGACCAATGGGGGGTGGTGACTCTGGATAACTGTTTATGTGCCGGCGA
TGAATCTTTCAAGTGTCTGCCTTATCAACTGTCGATGGTAGGTTATGCGCCTACCATGGTTGTAACGGGTAACGGGGAAT
CAGGGTTCGATTCCGGAGAGGGAGCCTGAGAAACGGCTACCACATCCAAGGAAGGCAGCAGGCACGCAAATTACCCACTC
CCGGCACGGGGAGGTAGTGACGAAAAATAACAATACGGGACTCTAATGAGGCCCCGTAATTGGAATGAGAACAATCTAAA
TCCTTTAACGAGGATCTATTGGAGGGCAAGTCTGGTGCCAGCAGCCGCGGTAATTCCAGCTCCAATAGCGTATATTAAAG
TTGTTGCGGTTAAAAAGCTCGTAGTTGGATCTCAGAGGCGGTCCACTTGCCAGTGGCAGTGCTCTTCACCGAGGCGATCG
GTACGTTTACTTTGAAAAAATTAGAGTGCTCAAAGCAGGCGGCCCGAATAATGTTGCATGGAATAATGGAATAGGACCTC
GGTTCTATTTTGTTGGTCTTCGGAACCTGAGGTAATGATTAAGAGGGACAGACGGGGGCATTCGTATTGCGGCGCTAGAG
GTGAAATTCTTGGACCGTCGCAAGACGAACTAAAGCGAAAGCATTTGCCAAGAATGTTTTCATTAATCAAGAACGAAAGT
TAGAGGTTCGAAGGCGATCAGATACCGCCCTAGTTCTAACCATAAACGATGCCAACCAGCAATGTCTGAGTTCCTTAAAT
GACTCGTTCCGGGAAACCAAAGTTTTTCGGTTCCGGGGGAAGTATGGTTGCAAAGCTGAAACTTAAAGGAATTGACGGAA
GGGCACCACCAGGAGTGGAGCCTGCGGCTTAATTTGACTCAACACGGGAAAACTTACCCGGCCCGGACACTGGAAGGATT
GACAGATTGAGAGCTCTTTCTTGATTCAGTGGGTGGTGGTGCATGGCCGTTCTTAGTTGGTGGAGCGATTTGTCTGGTTA
ATTCCGATAACGAACGAGACTCTAGCCTACTAAATAGACCGGACTTCTTAGAGGGACAGGCGGCGATTCAGCCGCACGAA
ACAGAGCAATAACAGGTCTGTGATGCCCTTAGATGTCCGGGGCCGCACGCGCGCTACACTGAAGTGATCAGCGTGCTTTT
TAATCCTGCTCTGCCAAGAGTGGGTAACCCAATGAACCTTCTTCGTGATTGGGATAGGGGATTGTAATTATTCCCCTTGA
ACGAGGAATTCCCAGTAAGCGCGAGTCATAAGCTCGCGTTGATTACGTCCCTGCCCTTTGTACACACCGCCCGTCGCTAC
TACCGATTGAATGATTTAGTGAGGTCTTCAGACTGGCCGGCGCAGCTGCC

>Eurasia_NCBI_Rhysotritia_duplicata_EF091417_Euphthiracaridae_MIXONOMATA
GCTCATTAAATCAGTTACGGTTCCTTAGATGTTGACTATCTACATGGATAACTGTGGTAATTCTAGAGCTAATACATGCA
CAAAAGCTGTAAGAAGCGCATTTATTAGACCAAGACCAATGGGGAGTGGTGACTCTGGATAACTGTTTATGTGCCGGAGA
TGTATCTTTCAAGTGTCTGCCTTATCAACTGTCGATGGTAGGTTATGCGCCTACCATGGTTGTAACGGGTAACGGAGAAT
CAGGGTTCGATTCCGGAGAGGGAGCCTGAGAAACGGCTACCACATCCAAGGAAGGCAGCAGGCACGCAAATTACCCAATC
CCAGAACGGGGAGGTAGTGACGAAAAATAACAATACGGAACTCATTTGAGGCTCCGTAATTGGAATGAGAACAATTTAAA
TCCTTTAACGAGGATCTATTGGAGGGCAAGTCTGGTGCCAGCAGCCGCGGTAATTCCAGCTCCAATAGCGTATATTAAAG
TTGTTGCGGTTAAAAAGCTCGTAGTTGGATCTCAGTATCGGTCCACTTGCCAGTGGCTATGCTCTTCACCGAGGCGATCG
GTACGTTTACTTTGAAAAAATTAGAGTGCTCAAAGCAGGCGGCCCGAATAATGTTGCATGGAATAATGGAATAGGACCTC
GGTTCTATTTTGTTGGTCTTCGGAATCTGAGGTAATGATTAAGAGGGACAGACGGGGGCATTCGTATTGCGGCGCTAGAG
GTGAAATTCTTGGACCGTCGCAAGACGAACTAAAGCGAAAGCATTTGCCAAGAATGTTTTCATTAATCAAGAACGAAAGT
TAGAGGTTCGAAGGCGATCAGATACCGCCCTAGTTCTAACCATAAACGATGCCAACCAGCAATGTCTGAGTTCCTTAAAT
GACTCGTTCCGGGAAACCAAAGTTTTTCGGTTCCGGGGGAAGTATGGTTGCAAAGCTGAAACTTAAAGGAATTGACGGAA
GGGCACCACCAGGAGTGGAGCCTGCGGCTTAATTTGACTCAACACGGGAAAACTCACCCGGCCCGGACACTGAAAGGATT
GACAGATTGAGAGCTCTTTCTTGATTCAGTGGGTGGTGGTGCATGGCCGTTCTTAGTTGGTGGAGCGATTTGTCTGGTTA
ATTCCGATAACGAACGAGACTCTAGCCTACTAAATAGATCGGACTTCTTAGAGGGACAGGCGGCGATTCAGCCGCACGAA
ACAGAGCAATAACAGGTCTGTGATGCCCTTAGATGTCCGGGGCCGCACGCGCGCTACACTGAAGTGATCAGCGTGCTTTT
TAAGCCTACTCTGCCAAGAGTGGGAAACCCAATGAACCTTCTTCGTGATTGGGATAGGGGATTGTAATTATTCCCCTTGA
ACGAGGAATTCCCAGTAAGCGCGAGTCATAAGCTCGCGTTGATTACGTCCCTGCCCTTTGTACACACCGCCCGTCGCTAC
TACCGATTGAATGTTTTAGTGAGGTCTTCAGACTGGCCGGCGCAGCTGCT

>Eurasia_AlpsChangbai_Acrotritia_ardua_XuePan_Euphthiracaridae_MIXONOMATA
GCTCATTAAATCAGTTTCGGTTCCTTAGATATTGACTATCTACATGGATAACTGTGGTAATTCTAGAGCTAATACATGCA
CAAAAGCTGGAAGGAGCGCATTTATTAGAACAAGACCAATGGGGTGTGGTGACTCTGGATAACTTTTTATGAGCCGGCGA
TGAATCTTTCAAGTGTCTGCCTTATCAACTGTCGATGGTAGGTTATGCGCCTACCATGGTTGTAACGGGTAACGGGGAAT
CAGGGTTCGATTCCGGAGAGGGAGCCTGAGAAACGGCTACCACATCCAAGGAAGGCAGCAGGCACGCAAATTACCCAATC
CCAGAACGGGGAGGTAGTGACGAAAAATAACAATACGGGACTCTTATGAGGCCCCGTAATTGGAATGAGAACAATCTAAA
TCCTTTCGCGAGGATCTATTGGAGGGCAAGTCTGGTGCCAGCAGCCGCGGTAATTCCAGCTCCAATAGCGTATATTAAAG
TTGTTGCGGTTAAAAAGCTCGTAGTTGGATCTCAGATTCGGTCCACTTGCCAGTGGTTGTGCTCTTTACCGAGGCGATCA
GTACGTTTACTTTGAAAAAATTAGAGTGCTCAAAGCAGGCGGCCAGAATAATGTTGCATGGAATAATGGAATAGGACCTC
GGTTCTATTTTGTTGGTCTTCGGAATCTGAGGTAATGATTAAGAGGGACAGACGGGGGCATTCGTATTGCGGCGCTAGAG
GTGAAATTCTTGGACCGTCGCAAGACGAACTAAAGCGAAAGCATTTGCCAAGAATGTTTTCATTAATCAAGAACGAAAGT
TAGAGGTTCGAAGGCGATCAGATACCGCCCTAGTTCTAACCATAAACGATGCCAACCAGCAATGTCTGAGTTCCTTAAAT
GACTCGTTCCGGGAAACCAAAGTTTTTCGGTTCCGGGGGAAGTATGGTTGCAAAGCTGAAACTTAAAGGAATTGACGGAA
GGGCACCACCAGGAGTGGAGCCTGCGGCTTAATTTGACTCAACACGGGAAAACTCACCCGGCCCGGACACTGGAAGGATT
GACAGATTGAGAGCTCTTTCTTGATTCAGTGGGTGGTGGTGCATGGCCGTTCTTAGTTGGTGGAGCGATTTGTCTGGTTA
ATTCCGATAACGAACGAGACTCTAGCCTACTAAATAGGTCAAACTTCTTAGAGGGACAGGCGGCGATTCAGCCGCACGAA
ACAGAGCAATAACAGGTCTGTGATGCCCTTAGATGTCCGGGGCCGCACGCGCGCTACACTGAAGTGATCAGCGTGCTTTT
TATGCCTACTCTGCCAAGAGTGGGAAACCCAATGAACCTTCTTCGTGATTGGGATAGGGGATTGTAATTATTCCCCTTGA
ACGAGGAATTCCCAGTAAGCGCGAGTCATAAGCTCGCGTTGATTACGTCCCTGCCCTTTGTACACACCGCCCGTCGCTAC
TACCGATTGAATGTTTTAGTGAGGTCTTCAGACTGGCCGGTGCAACTGCT

>Eurasia_AlpsChangbai_Oppiella_nova_KR081626_Oppiidae_BRACHYPYLINA
GCTCATTAAATCAGTTACGGTTCCTTAGATGTTGACTGTCTACATGGATAACTGTGGTAATTCTAGAGCTAATACATGCA
CAAAAGCTGGAAAGAGCGCATTTATTAGAACAAGACCAATGGGGTGTGGTGACTCTGGATAACTATT-AAGTGCCGGTGA
TGAATCTTTCAAGTGTCTGCCTTATCAACTGTCGATGGTAGGTTATGTGCCTACCATGGTTGTAACGGGTAACGGGGAAT
CAGGGTTCGATTCCGGAGAGGGAGCCTGAGAAACGGCTACCACATCCAAGGAAGGCAGCAGGCACGCAAATTACCCAATT
CCAGAACGGAGAGGTAGTGACGAAAAATAACAATACGGGACTCTTATGAGGCCCCGTAATTGGAATGAGAACAATCTAAA
TCCTTTAACGAGGATCTATTGGAGGGCAAGTCTGGTGCCAGCAGCCGCGGTAATTCCAGCTCCAATAGCGTATATTAAAG
TTGTTGTGGTTAAAAAGCTCGTAGTTGGATCTCAGAGACGGTCCACTTGCCAGTGGCTGTGTTCTTCACCGAGGCGATCG
GTACGTTTACTTTGAAAAAATTAGAGTGCTCAAAGCAGGCGGCCCGAATAATGTTGCATGGAATAATGGAATAGGACCTC
GGTTCTATTTTGTTGGTCTTCGGAATCTGAGGTAATGATCAATAGGGACAGACGGGGCGATTCGTATTGCGGCGCTAGAG
GTGAAATTCTTGGACCGTCGCAAGACGAACTAAAGCGAAAGCATTTCGCAAGAATGTTTTCATTAATCAAGAACGAAAGT
TAGAGGTTCGAAGGCGATCAGATACCGCCCTAGTTCTAACCATAAACGATGCCAACCAGTAATAGCTGTGTTCCTTAAAT
GACACGTTCCGGGAAACCAAAGTCTTTCGGTTCCAGGGGAAGTATGGTTGCAAAGCTGAAACTTAAAGAAATTGACGGAA
GGGCACCACCAGGAGTGGAGCCTGCGGCTTAATTTGACTCAACACGGGAAAACTCACCCGGCCCGGACACTGGAAGGATT
GACAGATTGAGAGCTCTTTCTTGATTCAGTGGGTGGTGGTGCATGGCCGTTCTTAGTTGGTGGAGTGATTTGTCTGGTTA
ATTCCGATAACGAACGAGACTCTAGCCTACTAAATAGATCGGACTTCTTAGAGGGACAGGCGGTGATTCAACCGCACGAA
ACAGAGCAATAACAGGTCTGTGATGCCCTTAGATGTCCGGGGCCGCACGCGCGCTACACTGAAGTGATCAGCGTGCTTTT
TCAACCTACTCTGTCAAGAGTGGGGAACCCAATGAACCTTCTTCGTGATTGGGATAGGGGATTGTAATTATTCCCCTTGA
ACGAGGAATTCCCAGTAAGCGCGAGTCATAAGCTCGCGTTGATTACGTCCCTGCCCTTTGTACACACCGCCCGTCGCTAC
TACCGATTGAATGTTTTAGTGAGGTCTTCGGACTGGCCGGCGCAGCT-CT

>Eurasia_NCBI_Dissorhina_ornata_MH198181_Oppiidae_BRACHYPYLINA
GCTCATTAAATCAGTTACGGTTCCTTAGATGTTGACTGTTTACATGGATAACTGTGGTAATTCTAGAGCTAATACATGCA
CAAAAGCTGGAAAAAGCGCATTTATTAGACCAAGATCAATGGGGTGTGGTGACTCTGAATAACTATTTATGTGCCGGCGA
TGAATCTTTCAAGTGTCTGCCTTATCAACTGTCGATGGTAGGTTATGCGCCTACCATGGTTGTAACGGGTAACGGGGAAT
CAGGGTTCGATTCCGGAGAGGGAGCCTGAGAAACGGCTACCACATCCAAGGAAGGCAGCAGGCACGCAAATTACCCAATT
CTAGATCAGAGAGGTAGTGACGAAAAATAACAATACGGGACTCTTATGAGGCCCCGTAATTGGAATGAGAACAATTTAAA
TCCTTTAACGAGGATCTATTGGAGGGCAAGTCTGGTGCCAGCAGCCGCGGTAATTCCAGCTCCAATAGCGTATATTAAAG
TTGTTGTGGTTAAAAAGCTCGTAGTTGGATCTCAGCAGCGGTTCACTTGCCAGTGATTGTGTTCTTTACCGAAGTGATCG
GTACGTTTACTTTGAAAAAATTAGAGTGCTCAAAGCAGGCGGCCCGAATAATGTTGCATGGAATAATGGAATAGGACCTC
GGTTCTATTTTGTTGGTCTTCGGAATCTGAGGTAATGATCAATAGGGACAGACGGGGTGATTCGTATTGCGGCGCTAGAG
GTGAAATTCTTGGACCGTCGCAAGACGAACTAAAGCGAAAGCATTTCACAAGAATGTTTTCATTAATCAAGAACGAAAGT
TAGAGGTTCGAAGGCGATCAGATACCGCCCTAGTTCTAACCATAAACGATGCCAACCAGTAATGCTTGAGTTCCTTAAAT
GACTCATTCCGGGAAACCAAAGTCTTTCGGTTCCAGGGGAAGTATGGTTGCAAAGCTGAAACTTAAAGAAATTGACGGAA
GGGCACCACCAGGAGTGGAGCCTGCGGCTTAATTTGACTCAACACGGGAAAACTCACCCGGCCCGGACACTGGAAGGATT
GACAGATTGAGAGCTCTTTCTTGATTCAGTGGGTGGTGGTGCATGGCCGTTCTTAGTTGGTGGAGTGATTTGTCTGGTTA
ATTCCGATAACGAACGAGACTCTAGCCTACTAAATAGATTGGACTTCTTAGAGGGACAGGCGGTGATTCAACCGCACGAA
ACAGAGCAATAACAGGTCTGTGATGCCCTTAGATGTCCGGGGCCGCACGCGCGCTACACTGAAGTGATCAGCGTGCATTT
TCTACCTACTCTGTCAAGAGTGGGGAACCCAATGAACCTTCTTCGTGATTGGGATAGGGGATTGTAATTATTCCCCTTGA
ACGAGGAATTCCCAGTAAGCGCGAGTCATAAGCTCGCGTTGATTACGTCCCTGCCCTTTGTACACACCGCCCGTCGCTAC
TACCGATTGAATGTTTTAGTGAGGTCTTCGGACTGGCCGGCGCAGCT-CT

>Europe_Alps_Hermannia_gibba_EF091426_Hermanniidae_HOLOSOMATA
GCTCATTAAATCAGTTACGGTTCCTTAGATGTTGACTAACTACATGGATAACTGTGGTAATTCTAGAGCTAATACATGCA
CAAAAGCTGGAAGAAGCGCATTTATTAGACCAAGACCAATGGGGCGTGGTGACTCTGGATAACTTTTTATGTGCCGACGA
TGAATCTTTCAAGTGTCTGACTTATCAACTGTCGATGGTAGGCTATGCGCCTACCATGGTTGTAACGGGTAACGGGGAAT
CAGGGTTCGATTCCGGAGAGGGAGCCTGAGAAACGGCTACCACATCCAAGGAAGGCAGCAGGCACGCAAATTACCCAATC
CCAGAACGGGGAGGTAGTGACGAAAAATAACAATACGGGACTCTTATGAGGCCCCGTAATTGGAATGAGAACAATCTAAA
TCCTTTAACGAGGATCTATTGGAGGGCAAGTCTGGTGCCAGCAGCCGCGGTAATTCCAGCTCCAATAGCGTATATTAAAG
TTGTTGTGGTTAAAAAGCTCGTACTTGGATCTCAGAGACGGTCCACTTGCCAGTGGCTGTGCTCTTCACCGAAGCGATCG
GTACGTTTACTTTGAAAAAATTAGAGTGCTCAAAGCAGGCGGCCCGAATAATGTTGCATGGAATAATGGAATAGGACCTC
GGTTCTATTTTGTTGGTCTTCGGAATCTGAGGTAATGATTAAGAGGGACAGACGGGGGCATTCGTATTGCGGCGCTAGAG
GTGAAATTCTTGGACCGTCGCAAGACGAACTAAAGCGAAAGCATTTGCCAAGAATGTTTTCATTAATCAAGAACGAAAGT
TAGAGGTTCGAAGGCGATCAGATACCGCCCTAGTTCTAACCATAAACGATGCCAACCAGCAATGTCTGAGTTCCTTAAAT
GACTCGTTCCGGGAAACCAAAGTTTTTCGGTTCCAGGGGAAGTATGGTTGCAAAGCTGAAACTTAAAGGAATTGACGGAA
GGGCACCACCAGGAGTGGAGCCTGCGGCTTAATTTGACTCAACACGGGAAAACTCACCCGGCCCGGACACTGGAAGGATT
GACAGATTGAGAGCTCTTTCTTGATTCAGTGGGTGGTGGTGCATGGCCGTTCTTAGTTGGTGGAGCGATTTGTCTGGTTA
ATTCCGATAACGAACGAGACTCTAGCCTACTAAATAGGTCGGACTTCTTAGAGGGACAGGCGGCGATTCAGCCGCACGAA
ACAGAGCAATAACAGGTCTGTGATGCCCTTAGATGTCCGGGGCCGCACGCGCGCTACACTGAAGTGATCAGCGTGCATAG
TATTCCTGCTCAGACATGAGTGGGAAACCCAATGAACCTTCTTCGTGATAGGGACTGGAGATTGTAATTATTCTCCACGA
ACGAGGAATTCCCAGTAAGCGCGAGTCATAAGCTCGCGTTGATTACGTCCCTGCCCTTTGTACACACCGCCCGTCGCTAC
TACCGATTGAATGTTTTAGTGAGGTCTTCAGACTGGCCGGTGCAGCTGCC

>Europe_NCBI_Odontocepheus_elongatus_EU432200_Carabodidae_BRACHYPYLINA
GCTCATTAAATCAGTTACGGTTCCTTAGATATTGACTTTTTACATGGATAACTGTGGTAATTCTAGAGCTAATACATGCA
GAAAAGCTGGAAGAAGCGCATTTATTAGACCAAGACCAATGGGGAGTGGTGACTCTGGATAACTATTTATGAGCCGGCGA
TGAATCTTTCAAGTGTCTGCCTTATCAACTGTCGATGGTAGGTTATGCGCCTACCATGGTTGTAACGGGTAACGGGGAAT
CAGGGTTCGATTCCGGAGAGGGAGCCTGAGAAACGGCTACCACATCCAAGGAAGGCAGCAGGCACGCAAATTACCCAATC
CCAGAACGGGGAGGTAGTGACGAAAAATAACAATACAGGACTCTTATGAGGCCCTGTAATTGGAATGAGAACAATTTAAA
TCCTTTATCGAGGATCTATTGGAGGGCAAGTCTGGTGCCAGCAGCCGCGGTAATTCCAGCTCCAATAGCGTATATTAAAG
TTGTTGTGGTTAAAAAGCTCGTAGTTGGATCTCAGAGGCGGTCCACTTGCCAGTGGTTGTGCTCTTCACCGAGGCGATCG
GTACGTTTACTTTGAAAAAATTAGAGTGCTCAAAGCAGGCTGCCCGAATAATGTTGCATGGAATAATGGAATAGGACCTC
GGTTCTATTTTGTTGGTCTTCGGAATCTGAGGTAATGATTAAGAGGGACAGACGGGGGCATTCGTATTGCGGCGCTAGAG
GTGAAATTCTTGGACCGTCGCAAGACGAACTAAAGCGAAAGCATTTGCCAAGAATGTTTTCATTAATCAAGAACGAAAGT
TAGAGGTTCGAAGGCGATCAGATACCGCCCTAGTTCTAACCATAAACGATGCCAACCAGTAATGCCTGAGTTCTTTTAAT
GACTCGTTCCGGGAAACCAAAGTCTTTCGGTTCCAGGGGAAGTATGGTTGCAAAGCTGAAACTTAAAGAAATTGACGGAA
GGGCACCACCAGGAGTGGAGCCTGCGGCTTAATTTGACTCAACACGGGAAAACTCACCCGGCCCGGACACTGGAAGGATT
GACAGATTGAGAGCTCTTTCTTGATTCAGTGGGTGGTGGTGCATGGCCGTTCTTAGTTGGTGGAGCGATTTGTCTGGTTA
ATTCCGATAACGAACGAGACTCTAGCCTACTAAATAGATCGGGCTTCTTAGAGGGACAGGCGGTGATTTAACCGCACGAA
ACAGAGCAATAACAGGTCTGTGATGCCCTTAGATGTCCGGGGCCGCACGCGCGCTACACTGAAGTGATCAGCGTGCTTTT
AATGCCTACTCTGTCAAGAGTGGGTAACCCAATGAACCTTCTTCGTGATTGGGATTGTGGATTGTAATTTTTCCACATGA
ACGAGGAATTCCCAGTAAGCGCGAGTCATAAGCTCGCGTTGATTACGTCCCTGCCCTTTGTACACACCGCCCGTCGCTAC
TACCGATTGAATGTTTTAGTGAGGTCTTCAGACTGGCCGGCGCAGCTATT

>Europe_NCBI_Dolicheremaeus_dorni_MG719344_Tetracondylidae_BRACHYPYLINA
GCTCATTAAATCAGTTACGGTTCCTTAGATATTGACTTTTTACATGGATAACTGTGGTAATTCTAGAGCTAATACATGCC
TACAAGCTGGGAGAAGTGCATTTATTAGAACAAGACCAATGGGGAGTGGTGACTCTGGATAACTATTTATGTGCCGGCGA
TGAATCTTTCAAGTGTCTGCCTTATCAACTGTCGATGGTAGGTTATGCGCCTACCATGGTTGTAACGGGTAACGGGGAAT
TAGGGTTCGATTCCGGAGAGGGAGCCTGAGAAACGGCTACCACATCCAAGGAAGGCAGCAGGCACGCAAATTACCCAATC
CCAGAACGGGGAGGTAGTGACGAAAAATAACAATACAGGACTCTTATGAGGCCCTGTAATTGGAATGAGAACAATTTAAA
TCCTTTAACGAGGATCTATTGGAGGGCAAGTCTGGTGCCAGCAGCCGCGGTAATTCCAGCTCCAATAGCGTATATTAAAG
TTGTTGTGGTTAAAAAGCTCGTAGTTGGATCTCAGAGACGGTCCACTTGCCAGTGGTTGTGCTCTTCACCGAGGCGATCG
GTACGTTTACTTTGAAAAAATTAGAGTGCTCAAAGCAGGCTGCCCGAATAATGTTGCATGGAATAATAGAATAGGACCTC
GGTTCTATTTTGTTGGTCTTCGGAATCTGAGGTAATGATTAAGAGGGACAGACGGGGGCATTCGTATTGCGGCGCTAGAG
GTGAAATTCTTGGACCGTCGCAAGACGAACTAAAGCGAAAGCATTTGCCAAGAATGTTTTCATTAATCAAGAACGAAAGT
TAGAGGTTCGAAGGCGATCAGATACCGCCCTAGTTCTAACCATAAACGATGCCAACCAGTAATGCCTGAGTTCTTTTAAT
GACTCGTTCCGGGAAACCAAAGTCTTTCGGTTCCAGGGGAAGTATGGTTGCAAAGCTGAAACTTAAAGAAATTGACGGAA
GGGCACCACCAGGAGTGGAGCCTGCGGCTTAATTTGACTCAACACGGGAAAACTCACCCGGCCCGGACACTGGAAGGATT
GACAGATTGAGAGCTCTTTCTTGATTCAGTGGGTGGTGGTGCATGGCCGTTCTTAGTTGGTGGAGTGATTTGTCTGGTTA
ATTCCGATAACGAACGAGACTCTAGCCTACTAAATAGATCGGGCTTCTTAGAGGGACAAGCGGTGATTCAACCGCACGAA
ACAGAGCAATAACAGGTCTGTGATGCCCTTAGATGTCCGGGGCCGCACGCGCGCTACACTGAAAAGATCAGCGTGCTTTC
TTTGCCTACTCTGTCAAGAGTGGGTAACCCAATGAACCTTTTTCGTGATTGGGATTGTGGATTGTAATTTTTCCACATGA
ACGAGGAATTCCCAGTAAGCGCGAGTCATAAGCTCGCGTTGATTACGTCCCTGCCCTTTGTACACACCGCCCGTCGCTAC
TACCGATTGAATGTTTTAGTGAGGTCTTCGGACTGGCCGGCGCAGCTGCT

>Europe_Alps_Carabodes_coriaceus_EF093787_Carabodidae_BRACHYPYLINA
GCTCATTAAATCAGTTACGGTTCCTTAGATATTGACTTTTTACATGGATAACTGTGGTAATTCTAGAGCTAATACATGCG
CAAAAGCTGGAAGAAGCGCATTTATTAGAACAAGACCAATGGGGAGTGGTGACTCTGAATAACT-TTTATGAGCCGGCGA
TGAATCTTTCAAGTGTCTGCCTTATCAACTGTCGATGGTAGGTTATGCGCCTACCATGGTTGTAACGGGTAACGGGGAAT
CAGGGTTCGATTCCGGAGAGGGAGCCTGAGAAACGGCTACCACATCCAAGGAAGGCAGCAGGCGCGCAAATTATCCGATT
CTAGAACAGAGAGATAGTGACGAAAAATAACAATACAGGACTCTTATGAGGCCCTGTAATTGGAATGAGAACAATTTAAA
TCCTTTATCGAGGATCTATTGGAGGGCAAGTCTGGTGCCAGCAGCCGCGGTAATTCCAGCTCCAATAGCGTATATTAAAG
TTGTTGTGGTTAAAAAGCTCGTAGTTGGATCTCAGAGGCGGTCCACCTGCCAGTGGTTGTGCTCTTCACCGAGGCGATCG
GTACGTTTACTTTGAAAAAATTAGAGTGCTCAAAGCAGGCTGCCCGAATAATGTTGCATGGAATAATGGAATAGGACCTC
GGTTCTATTTTGTTGGTCTTCGGAATCTGAGGTAATGATTAAGAGGGACAGACGGGGGCATTCGTATTGCGGCGCTAGAG
GTGAAATTCTTGGACCGTCGCACGACGAACTAAAGCGAAAGCATTTGCCAAGAATGTTTTCATTAATCAAGAACGAAAGT
TAGAGGTTCGAAGGCGATCAGATACCGCCCTAGTTCTAACCATAAACGATGCCAACCAGTAATGCCTGAGTTCTTTTAAT
GACTCGTTCCGGGAAACCAAAGTCTTTCGGTTCCAGGGGAAGTATGGTTGCAAAGCTGAAACTTAAAGAAATTGACGGAA
GGGCACCACCAGGAGTGGAGCCTGCGGCTTAATTTGACTCAACACGGGAAAACTCACCCGGCCCGGACACTGGAAGGATT
GACAGATTGAGAGCTCTTTCTTGATTCAGTGGGTGGTGGTGCATGGCCGTTCTTAGTTGGTGGAGCGATTTGTCTGGTTA
ATTCCGATAACGAACGAGACTCTAGCCTACTAAATAGATCGGGCTTCTTAGAGGGACAGGCGGTGATTTAACCGCACGAA
ACAGAGCAATAACAGGTCTGTGATGCCCTTAGATGTCCGGGGCCGCACGCGCGCTACACTGAAGTGATCAGCGTGCTTTT
ATAGCCTACTCTGTCAAGAGTGGGTAACCCAATGAACCTTCTTCGTGATTGGGATTGTGGATTGTAATTTTTCCACATGA
ACGAGGAATTCCCAGTAAGCGCGAGTCATAAGCTCGCGTTGATTACGTCCCTGCCCTTTGTACACACCGCCCGTCGCTAC
TATCGA-CGAATGCTAAAGTGAGGTCTTCAGACTGGCCGGCGCAGCTATT

>Europe_Alps_Carabodes_labyrinthicus_KX397629_Carabodidae_BRACHYPYLINA
GCTCATTAAATCAGTTACGGTTCCTTAGATATTGACTTTTTACATGGATAACTGTGGTAATTCTAGAGCTAATACATGCA
CAAAAGCTGGAAGAAGCGCATTTATTAGAACAAGACCAATGGGGAGTGGTGACTCTGGATAACT-TTTATGAGCCGGCGA
TGAATCTTTCAAGTGTCTGCCTTATCAACTGTCGATGGTAGGTTATGCGCCTACCATGGTTGTAACGGGTAACGGGGAAT
CAGGGTTCGATTCCGGAGAGGGAGCCTGAGAAACGGCTACCACATCCAAGGAAGGCAGCAGGCGCGCAAATTATCCGATT
CTAGAACAGAGAGATAGTGACGAAAAATAACAATACAGGACTCTTATGAGGCCCTGTAATTGGAATGAGAACAATTTAAA
TCCTTTATCGAGGATCTATTGGAGGGCAAGTCTGGTGCCAGCAGCCGCGGTAATTCCAGCTCCAATAGCGTATATTAAAG
TTGTTGTGGTTAAAAAGCTCGTAGTTGGATCTCAGAGGCGGTCCACTTGCCAGTGGTTGTGCTCTTCACCGAGGCGATCG
GTACGTTTACTTTGAAAAAATTAGAGTGCTCAAAGCAGGCTGCCCGAATAATGTTGCATGGAATAATGGAATAGGACCTC
GGTTCTATTTTGTTGGTCTTCGGAATCTGAGGTAATGATTAAGAGGGACAGACGGGGGCATTCGTATTGCGGCGCTAGAG
GTGAAATTCTTGGACCGTCGCACGACGAACTAAAGCGAAAGCATTTGCCAAGAATGTTTTCATTAATCAAGAACGAAAGT
TAGAGGTTCGAAGGCGATCAGATACCGCCCTAGTTCTAACCATAAACGATGCCAACCAGTAATGCCTGAGTTCTTTTAAT
GACTCGTTCCGGGAAACCAAAGTCTTTCGGTTCCAGGGGAAGTATGGTTGCAAAGCTGAAACTTAAAGAAATTGACGGAA
GGGCACCACCAGGAGTGGAGCCTGCGGCTTAATTTGACTCAACACGGGAAAACTCACCCGGCCCGGACACTGGAAGGATT
GACAGATTGAGAGCTCTTTCTTGATTCAGTGGGTGGTGGTGCATGGCCGTTCTTAGTTGGTGGAGCGATTTGTCTGGTTA
ATTCCGATAACGAACGAGACTCTAGCCTACTAAATAGATCGGGCTTCTTAGAGGGACAGGCGGTGATTTAACCGCACGAA
ACAGAGCAATAACAGGTCTGTGATGCCCTTAGATGTCCGGGGCCGCACGCGCGCTACACTGAAGTGATCAGCGTGCTTTT
ATAGCCTACTCTGTCAAGAGTGGGTAACCCAATGAACCTTCTTCGTGATTGGGATTGTGGATTGTAATTTTTCCACATGA
ACGAGGAATTCCCAGTAAGCGCGAGTCATAAGCTCGCGTTGATTACGTCCCTGCCCTTTGTACACACCGCCCGTCGCTAC
TATCGA-CGAATGCTAAAGTGAGGCCTTCAGACTGACCGACGCAGCTATT

>Asia_Changbai_Tectocepheus_velatus_EF093781_Tectocepheidae_BRACHYPYLINA
GCTCATTAAATCAGTTACGGTTCCTTAGATGTTGACTATCTACATGGATAACTGTGGTAATTCTAGAGCTAATACATGCA
CAAAAGCTGGAAGAAGCGCATTTATTAGACCAAGACCAATGGGGTGTGGTGACTCTGGATAACTATTTATGAGCCGGCGA
TGAATCTTTCAAGTGTCTGCCTTATCAACTGTCGATGGTAGGTTATGTGCCTACCATGGTTGTAACGGGTAACGGGGAAT
CAGGGTTCGATTCCGGAGAGGGAGCCTGAGAAACGGCTACCACATCCAAGGAAGGCAGCAGGCACGCAAATTACCCAATC
CCAGAACGGGGAGGTAGTGACGAAAAATAACAATATGGAACTCTTATGAGGCTCCATAATTGGAATGAGAACAATCTAAA
TCCTTTAACGAGGATCTATTGGAGGGCAAGTCTGGTGCCAGCAGCCGCGGTAATTCCAGCTCCAATAGCGTATATTAAAG
TTGTTGTGGTTAAAAAGCTCGTAGTTGGATCTCAGAGGCGGTCCACTTGCCAGTGGTTGTGCTCTTCACCGAGGCGATCG
ATACGTTTACTTTGAAAAAATTAGAGTGCTCAAAGCAGGCTGCCCGAATAATGTTGCATGGAATAATGGAATAGGACCTC
GGTTCTATTTTGTTGGTCTTCGGAATCTGAGGTAATGATTAAGAGGGACAGACGGGGGCATTCGTATTGCGACGCTAGAG
GTGAAATTCTTGGACCGTTGCAAGACGAACTAAAGCGAAGGCATTTGCCAAGAATGTTTTCATTAATCAAGAACGAAAGT
TAGCGGATCGAAGGCGATCAGATACCGCCCTAGTGCTAACCATAAACTATGCCAACCAGTAATGCCTGAGTTCCTTAAAT
GACTCGTTCCGAGAAATCAAAG---TTCGGTTCTAGGGGAAGTATGGTTGCAAAGCTGAAACTTAAAGAAATTGACGGAA
GGGCACCACCAGGAGTGGAGCCTGCGGCTTAATTTGACTCAACACGGGAAAACTCACCCGGCCCGGACACTGGAAGGATT
GACAGATTGAGAGCTCTTTCTTGATTCAGTGGGTGGTGGTGCATGGCCGTTCTTAGTTGGTGGAGTGATTTGTCTGGTTA
ATTCCGATAACGAACGAGACTCTAGCCTACTAAATAGACTGGACTTCTTAGAGGGACAGGCGGTGATTCAACCGCACGAA
ACAGAGCAATAACAGGTCTGTGATGCCCTTAGATGTCCGGGGCCGCACGCGCGCTACACTGAAGTGATCAGCGTGCCTAT
TCAGCCTACTCTGTCAAGAGTGGGAAACCCAATGAACCTTCTTCGTGATTGGGATAGGGGATTGTAATTATTCCCCTTGA
ACGAGGAATTCCCAGTAAGCGCGAGTCATAAGCTCGCGTTGATTACGTCCCTGCCCTTTGTACACACCGCCCGTCGCTAC
TACCGATTGAATGTTTTAGTGAGGTCTTCGGACTGGCCGGTGCAGCCATT

>Europe_Alps_Tectocepheus_minor_EF093778_Tectocepheidae_BRACHYPYLINA
GCTCATTAAATCAGTTACGGTTCCTTAGATGTTGACTATCTACATGGATAACTGTGGTAATTCTAGAGCTAATACATGCA
CAAAAGCTGGAAGAAGCGCATTTATTAGACCAAGACCAATGGGGTGTGGTGACTCTGGATAACTATTTATGAGCCGGCGA
TGAATCTTTCAAGTGTCTGCCTTATCAACTGTCGATGGTAGGTTATGTGCCTACCATGGTTGTAACGGGTAACGGGGAAT
CAGGGTTCGATTCCGGAGAGGGAGCCTGAGAAACGGCTACCACATCCAAGGAAGGCAGCAGGCACGCAAATTACCCAATC
CCAGAACGGGGAGGTAGTGACGAAAAATAACAATATGGAACTCTTATGAGGCTCCATAATTGGAATGAGAACAATCTAAA
TCCTTTAACGAGGATCTATTGGAGGGCAAGTCTGGTGCCAGCAGCCGCGGTAATTCCAGCTCCAATAGCGTATATTAAAG
TTGTTGTGGTTAAAAAGCTCGTAGTTGGATCTCAGAGGCGGTCCACTTGCCAGTGGTTGTGCTCTTCACCGACGCGATCG
ATACGTTTACTTTGAAAAAATTAGAGTGCTCAAAGCAGGCTGCCCGAATAATGTTGCATGGAATAATGGAATAGGACCTC
GGTTCTATTTTGTTGGTCTTCGGAATCTGAGGTAATGATTAAGAGGGACAGACGGGGGCATTCGTATTGCGACGCTAGAG
GTGAAATTCTTGGACCGTTGCAAGACGAACTAAAGCGAAGGCATTTGCCAAGAATGTTTTCATTAATCAAGAACGAAAGT
TAGCGGATCGAAGGCGATCAGATACCGCCCTAGTGCTAACCATAAACTATGCCAACCAGTAATGCCTGAGTTCCTTAAAT
GACTCGTTCCGAGAAATCAAAG---TTCGGTTCTAGGGGAAGTATGGTTGCAAAGCTGAAACTTAAAGAAATTGACGGAA
GGGCACCACCAGGAGTGGAGCCTGCGGCTTAATTTGACTCAACACGGGAAAACTCACCCGGCCCGGACACTGGAAGGATT
GACAGATTGAGAGCTCTTTCTTGATTCAGTGGGTGGTGGTGCATGGCCGTTCTTAGTTGGTGGAGTGATTTGTCTGGTTA
ATTCCGATAACGAACGAGACTCTAGCCTACTAAATAGACTGGACTTCTTAGAGGGACAGGCGGTGATTCAACCGCACGAA
ACAGAGCAATAACAGGTCTGTGATGCCCTTAGATGTCCGGGGCCGCACGCGCGCTACACTGAAGTGATCAGCGTGCCTAT
TCAGCCTACTCTGTCAAGAGTGGGAAACCCAATGAACCTTCTTCGTGATTGGGATAGGGGATTGTAATTATTCCCCTTGA
ACGAGGAATTCCCAGTAAGCGCGAGTCATAAGCTCGCGTTGATTACGTCCCTGCCCTTTGTACACACCGCCCGTCGCTAC
TACCGATTGAATGTTTTAGTGAGGTCTTCGGACTGGCCGGTGCAGCCATT

>Europe_Alps_Tectocepheus_sarekensis_EF093776_Tectocepheidae_BRACHYPYLINA
GCTCATTAAATCAGTTACGGTTCCTTAGATGTTGACTATCTACATGGATAACTGTGGTAATTCTAGAGCTAATACATGCA
CAAAAGCTGGAAGAAGCGCATTTATTAGACCAAGACCAATGGGGTGTGGTGACTCTGGATAACTATTTATGAGCCGGCGA
TGAATCTTTCAAGTGTCTGCCTTATCAACTGTCGATGGTAGGTTATGTGCCTACCATGGTTGTAACGGGTAACGGGGAAT
CAGGGTTCGATTCCGGAGAGGGAGCCTGAGAAACGGCTACCACATCCAAGGAAGGCAGCAGGCACGCAAATTACCCAATC
CCAGAACGGGGAGGTAGTGACGAAAAATAACAATACTGGACTCTTATGAGGCCCAGTAATTGGAATGAGAACAATCTAAA
TCCTTTAACGAGGATCTATTGGAGGGCAAGTCTGGTGCCAGCAGCCGCGGTAATTCCAGCTCCAATAGCGTATATTAAAG
TTGTTGTGGTTAAAAAGCTCGTAGTTGGATCTCAGAGACGGTCCACTTGCCAGTGGTTGTGCTCTTCACCGAGGCGATCG
ATACGTTTACTTTGAAAAAATTAGAGTGCTCAAAGCAGGCTGCCCGAATAATGTTGCATGGAATAATGGAATAGGACCTC
GGTTCTATTTTGTTGGTCTTCGGAATCTGAGGTAATGATTAAGAGGGACAGACGGGGGCATTCGTATTGCGACGCTAGAG
GTGAAATTCTTGGACCGTTGCAAGACGAACAAAAGCGAAGGCATTTGCCAAGAATGTTTTCATTAATCAAGAACGAAAGT
TAGCGGATCGAAGGCGATCAGATACCGCCCTAGTGCTAACCATAAACGATGCCAACCAGTAATGCCTGAGTTCCTTAAAT
GACTCGTTCCGAGAAATCAAAG---TTCGGTTCCAGGGGAAGTATGGTTGCAAAGCTGAAACTTAAAGAAATTGACGGAA
GGGCACCACCAGGAGTGGAGCCTGCGGCTTAATTTGACTCAACACGGGAAAACTCACCCGGCCCGGACACTGGAAGGATT
GACAGATTGAGAGCTCTTTCTTGATTCAGTGGGTGGTGGTGCATGGCCGTTCTTAGTTGGTGGAGTGATTTGTCTGGTTA
ATTCCGATAACGAACGAGACTCTAGCCTACTAAATAGCCTGGACTTCTTAGAGGGACAGGCGGTGATTCAACCGCACGAA
ACAGAGCAATAACAGGTCTGTGATGCCCTTAGATGTCCGGGGCCGCACGCGCGCTACACTGAAGTGATCAGCGTGCCTAT
TCAGCCTACTCTGTCAAGAGTGGGAAACCCAATGAACCTTCTTCGTGATTGGGATAGGGGATTGTAATTATTCCCCTTGA
ACGAGGAATTCCCAGTAAGCGCGAGTCATAAGCTCGCGTTGATTACGTCCCTGCCCTTTGTACACACCGCCCGTCGCTAC
TACCGATTGAATGTTTTAGTGAGGTCTTCGGACTGGCCGGTGCAGCCATT

>Eurasia_NCBI_Scutovertex_sculptus_GQ864305_Scutoverticidae_BRACHYPYLINA
--TCATTAAATCAGTTACGGTTCCTTAGATATTGACTAACTACATGGATAACTGTGGTAATTCTAGAGCTAATACATGCA
CAAAAGCTGGCAGAAGCGCATTTATTAGACCAAGACCAATGGGGAGTGGTGACTCTGGATAACTATTTATGAGCCGGCGA
CGAATCTTTCAAGTGTCTGCCTTATCAACTGTCGATGGTAGGTTATGCGCCTACCATGGTTGTAACGGGTAACGGGGAAT
CAGGGTTCGATTCCGGAGAGGGAGCCTGAGAAACGGCTACCACATCCAAGGAAGGCAGCAGGCACGCAAATTACCCAATC
CCAGAACGGGGAGGTAGTGACGAAAAATAACAATACGGGACTCTTATGAGGCCCCGTAATTGGAATGAGAACAATTTAAA
TCCTTTAACGAGGATCTATTGGAGGGCAAGTCTGGTGCCAGCAGCCGCGGTAATTCCAGCTCCAATAGCGTATATTAAAG
TTGTTGTGGTTAAAAAGCTCGTAGTTGGATCTCAGAGACGGTCCACTTGCCAGTGGTTGTGCTCTTCACCGAGGCGATCG
ATACGTTTACTTTGAAAAAATTAGAGTGCTCAAAGCAGGCTGCCCGAATAATGTTGCATGGAATAATGGAATAGGATCTC
GGTTCTATTTTGTTGGTCTTCGGAATCTGAGATAATGATTAAGAGGGACAGACGGGGGCATTCGTATTGCGACGCTAGAG
GTGAAATTCTTGGACCGTTGCAAGACGAACTAAAGCGAAGGCATTTGCCAAGAATGTTTTCATTAATCAAGAACGAAAGT
TAGCGGATCGAAGGCGATCAGATACCGCCCTAGTGCTAACCATAAACGATGCCAACCAGTAATGCCTGAGTTCCTTAAAT
GACTCGTTCCGGGAAACCAAAGTGTTTCGGTTCCAGGGGAAGTATGGTTGCAAAGCTGAAACTTAAAGAAATTGACGGAA
GGGCACCACCAGGAGTGGAGCCTGCGGCTTAATTTGACTCAACACGGGAAAACTCACCCGGCCCGGACACTGGAAGGATT
GACAGATTGAGAGCTCTTTCTTGATTCAGTGGGTGGTGGTGCATGGCCGTTCTTAGTTGGTGGAGTGATTTGTCTGGTTA
ATTCCGATAACGAACGAGACTCTAGCCTACTAAATAGATTGGACTTCTTAGAGGGACAGGCGGTGATTCAACCGCACGAA
ACAGAGCAATAACAGGTCTGTGATGCCCTTAGATGTCCGGGGCCGCACGCGCGCTACACTGAAGTGATCAGCGTGCTTAT
CTAGCCTACTCTGTCAAGAGTGGGAAACCCAATGAACCTTCTTCGTGATTGGGATAGGGGATTGTAATTATTCCCCTTGA
ACGAGGAATTCCCAGTAAGCGCGAGTCATAAGCTCGCGTTGATTACGTCCCTGCCCTTTGTACACACCGCCCGTCGCTAC
TACCGATTGAATGTTTTAGTGAGGTCTTCGGACTGGCCGGTGCAGCCACT

>Asia_NCBI_Scapheremaeus_nakanoshimensis_LC367334_Cymbaeremaeidae_BRACHYPYLINA
GCTCATTAAATCAGTTACGGTTCATTAGATGTTGACTATTTACATGGATAACTGTGGTAATTCTAGAGCTAATACATGCA
CAAAAGCTGGCAGAAGCGCATTTATTAGACCAAGACCAATGGGGAGTGGTGACTCTGGATAACTATTTATGTGCCGGCGA
CGAATCTTTCAAGTGTCTGCCTTATCAACTGTCGATGGTAGGTTATGCGCCTACCATGGTTGTAACGGGTAACAGGGAAT
TAGGGTTCGATTCTGGAGAGGGAGCCTTAGAAACGGCTACCACTTCTAAGGAAGGCAGCAGGCACGCAAATTACCCAATC
CCAGAACGGGGAGGTAGTGACGAAAAATAACAATACGAGACTCTTATGAGGCCTCGTAATTGGAATGAGAACAATTTAAA
TCCTTTAACGAGGATCTATTGGAGGGCAAGTCTGGTGCCAGCAGCCGCGGTAATTCCAGCTCCAATAGCGTATATTAAAG
TTGTTGTGGTTAAAAAGCTCGTAGTTGGATCTCAGAGACGGTCCACTTGCCAGTGGCTGTGCTCTTCACCGAGGCGATCG
ATACGTTTACTTTGAAAAAATTAGAGTGCTCAAAGCAGGCTGCCCGAATAATGTTGCATGGAATAATGGAATAGGATCTC
GATTCTATTTTGTTGGTCTTCGGAATCTGAGATAATGATTAAGAGGGACAGACGGGGGCATTCGTATTGCGACGCTAGAG
GTGAAATTCTTGGACCGTTGCAAGACGAACTAAAGCGAAGGCATTTGCCAAGAATGTTTTCATTAATCAAGAACGAAAGT
TAGCGGATCGAAGGCGATCAGATACCGCCCTAGTGCTAACCATAAACGATGCCAACCAGTAATGCCTGAGTTCCTTAAAT
GACTCGTTCCGGGAAACCAAAGTCTTTCGGTTCCAGGGGAAGTATGGTTGCAAAGCTGAAACTTAAAGAAATTGACGGAA
GGGCACCACCAGGAGTGGAGCCTGCGGCTTAATTTGACTCAACACGGGAAAACTCACCCGGCCCGGACACTGGAAGGATT
GACAGATTGAGAGCTCTTTCTTGATTCAGTGGGTGGTGGTGCATGGCCGTTCTTAGTTGGTGGAGTGATTTGTCTGGTTA
ATTCCGATAACGAACGAGACTCTAGCCTACTAAATAGATTGGACTTCTTAGAGGGACAGGCGGTGATTCAACCGCACGAA
ACAGAGCAATAACAGGTCTGTGATGCCCTTAGATGTCCGGGGCCGCACGCGCGCTACACTGAAGTGATCAGCGTGCTTTC
TAAGCCTACTCTGTCAAGAGTGGGAAACCCAATGAACCTTCTTCGTGATTGGGATAGGGGATTGTAATTATTCCCCTTGA
ACGAGGAATTCCCAGTAAGCGCGAGTCATAAGCTCGCGTTGATTACGTCCCTGCCCTTTGTACACACCGCCCGTCGCTAC
TACCGATTGAACGTTTTAGTGAGGTCTTCGGACTGGCCGGTGCAGCCATT

>Eurasia_NCBI_Scapheremaeus_palustris_EU433989_Cymbaeremaeidae_BRACHYPYLINA
GCTCATTAAATCAGTTACGGTTCCTTAGATGTTGACTATCTACATGGATAACTGTGGTAATTCTAGAGCTAATACATGCA
CAAAAGCTGGCAGAAGCGCATTTATTAGACCAAGACCAATGGGGAGTGGTGACTCTGGATAACTATTTATGAGCCGGCGA
CGAATCTTTCAAGTGTCTGCCTTATCAACTGTCGATGGTAGGTTATGCGCCTACCATGGTTGTAACGGGTAACGGGGAAT
AAGGGTTCTATTCCGGAGAGGGAGCCTGAGAAACGGCTACCACATCCAAGGAAGGCAGCAGGCACGCAAATTACCCAATC
CCAGAACGGGGAGGTAGTGACGAAAAATAACAATACGAGACTCTTATGAGGCCTCGTAATTGGAATGAGAACAATTTAAA
TCCTTTAACGAGGATCTATTGGAGGGCAAGTCTGGTGCCAGCAGCCGCGGTAATTCCAGCTCCAATAGCGTATATTAAAG
TTGTTGTTATTAAAAAGCTCGTAGTTGGATCTCAGAAACGGTTCACTTGCCAGTGGCTGTGCTCTTCACCGAGGCGATCG
ATACGTTTACTTTGAAAAAATTAGAGTGCTCAAAGCAGGCTGCTCGAATAATGTTGCATGGAATAATGGAATAGGATCTC
GATTCTATTTTGTTGGTCTTCGGAGTCTGAGATAATGATTAAGAGGGACAGACGGGGGCATTCGTATTGCGACGCTAGAG
GTGAAATTCTTGGACCGTTGCAAGACGAACTAAAGCGAAGGCATTTGCCAAGAATGTTTTCATTAATCAAGAACGAAAGT
TAGCGGATCGAAGGCGATCAGATACCGCCCTAGTGCTAACCATAAACGATGCCAACCAGTAATGCCTGAGTTCCTTAAAT
GACTCGTTCCGGGAAACCAAAGTCTTTCGGTTTAAGGGGAAGTATGGTTGCAAAGCTGAAACTTAAAGAAATTGACGGAA
GGGCACCACCAGGAGTGGAGCCTGCGGCTTAATTTGACTCAACACGGGAAAACTCACCCGGCCCGGACACTGATAGGATT
GACAGATTGAGAGCTCTTTCTTGATTCAGTGGGTGGTGGTGCATGGCCGTTCTTAGTTGGTGGAGTGATTTGTCTGGTTA
ATTCCGATAACGAACGAGACTCTAGCCTACTAAATAGATTGGACTTCTTAGAGGGACAGGCGGTGATTCAACCGCACGAA
ACAGAGCAATAACAGGTCTGTGATGCCCTTAGATGTCCGGGGCCGCACGCGCGCTACACTGAAGTGATCAGCGTGCTTTC
TTAGCCTACTCTGTCAAGAGTGGGAAACCCAATGAACCTTCTTCGTGATTGGGATAGGAGATTGTAATTATTCTCCTTGA
ACGAGGAATTCCCAGTAAGCGCGAGTCATAAGCTCGCGTTGATTACGTCCCTGCCCTTTGTACACACCGCCCGTCGCTAC
TACCGATTGAACGTTTTAGTGAGGTCTTCGGACTGGCCGGTGCAGCCATT

>Europe_NCBI_Cymbaeremaeus_cymba_EU432201_Cymbaeremaeidae_BRACHYPYLINA
GCTCATTAAATCAGTTACGGTTCCCTAGATATTGACTATCTACATGGATAACTGTGGTAATTCTAGAGCTAATACATGCA
CAAAAGCTGGAAGAAGCGCATTTATTAGACCAAGACCAATGGGGTGTGGTGACTCTGGATAACTTTTTATGTGCCGGCGA
TGAATCTTTCAAGTGTCTGCCTTATCAACTGTCGATGGTAGGTTATGCGCCTACCATGGTTGTAACGGGTAACAGGGAAT
TAGGGTTCGATTCTGGAGAGGGAGCCTTAAAAATAGCTACCACATCCAAGGAAGGCAGCAGGCACGCAAATTACCCAATC
CCAGAACGGGGAGGTAGTGACGAAAAATAACAATACGGGACTCTTATGAGGCCCCGTAATTGGAATGAGAACAATTTAAA
TCCTTTAACGAGGATCTATTGGAGGGCAAGTCTGGTGCCAGCAGCCGCGGTAATTCCAGCTCCAATAGCGTATATTAAAG
TTGTTGCTGTTAAAAAGCTCGTAGTTGGATCTCAGAGGTGGTCCACTTGCCAGTGGCTGTGCTCTTCACCGAGGCGATCG
TTACGTTTACTTTGAAAAAATTAGAGTGCTCAAAGCAGGCTGCCCGAATAATGTTGCATGGAATAATAGAATATGACTTC
GGTTCTATTTTGTTGGTCTTAGGAATCTGAGGTAATGATTAAAAGGGACAGACGGGGGCATTCGTATTGCGGCGCTAGAG
GTGAAATTCTTGGACCGTCGCAAGACGAACTAAAGCGAAAGCATTTGCCAAGAATGTTTTCATTAATCAAGAACGAAAGT
TAGAGGTTCGAAGGCGATCAGATACCGCCCTAGTTCTAACCATAAACGATGCCAACCAGTAATGCCTGAGTTCTTT-AAT
GACTGGTTCCGGGAAACCAAAGTTTTTGGGTTCAGGGGGGAGTACGGTTGCAAAGCTGAAACTTTAAAAAGTTGACGGAA
GGGAACCACCAGGAGTGGAGCCTGCGGCTTAATTTGACTCAACACGGGAAAACTCACCCGGCCCGGACACTGGAAGGATT
GACAGATTGAGAGCTCTTTCTTGATTCAATGGGTGGTGGTGCATGGCCGTTCTTAGTTGGTGGAGTGATTTGTCTGGTTA
ATTCCGATAACGAACGAGACTCTAGCCTACTAAATAGATCGGACTTCTTAGAGGGACAGGCGGTGATTCAACCGCACGAA
ACAGAGCAATAACAGGTCTGTGATGCCCTTAGATGTCCGGGGCCGCACGCGCGCTACACTGAAGTGATCAGCGTGCTTTT
TCATCCTTTTCTGTCAAGAATAGGAAACCCAATGAACCTTCTTCGTGATTGGGATAGGGGATTGTAATTATTCCCCTTGA
ACGAGGAATTCCCAGTAAGCGCGAGTCATAAGCTCGCGTTGATTACGTCCCTGCCCTTTGTACACACCGCCCGTCGCTAC
TACCGATTGAATGTTTTAGTGAGGACCTCGGACTGGCCGGTTCAGATATT

>Eurasia_NCBI_Pterochthonius_angelus_EU432214_Atopochthoniidae_ENARTHRONOTA
GCTCATTAAATCAGTTACGGTTCCTTAGATGTTGACCATTTACATGGATAACTGTGGTAATTCTAGAGCTAATACATGCA
CAAAAGCTGGAAGAAGCGCATTTATTAGACCAAGACCAATGGGGGGTGGTGACTCTGAATAACTTTTTACGCGCCGGCGA
TGAATCTTTCAAGTGTCTGCCTTATCAACTGTCGATGGTAGGTTATGCGCCTACCATGGTTGTAACGGGTAACGGGGAAT
CAGGGTTCGATTCCGGAGAGGGAGCCTGAGAAACGGCTACCACATCCAAGGAAGGCAGCAGGCACGCAAATTACCCACTC
CCGGCACGGGGAGGTAGTGACGAAAAATAACAATACGGGACTCTAATGAGGCCCCGTAATTGGAATGAGAACAATCTAAA
TCCTTTAACGAGGATCTATTGGAGGGCAAGTCTGGTACCAGCAGCCGCGGTAATTCCAGCTCCAATAGCGTATATTAAAG
TTGTTGCGGTTAAAAAGCTCGTAGTTGGATCTCAGAGTCGGTCCACTTGCCAGTGGTTGTGCTCTTCACCGACGCGATCG
GTACGTTTACTTTGAAAAAATTAGAGTGCTCAAAGCAGGCGGCCCGAATAATGTTGCATGGAATAATGGAATAGGACCTC
GGTTCTATTTTGTTGGTCTTCGGGACCTGAGGTAATGATTAAGAGGGACAGACGGGGGCATTCGTATTGCGGCGCTAGAG
GTGAAATTCTTGGACCGTCGCAAGACGAACTAAAGCGAAAGCATTTGCCAAGAATGTTTTCATTAATCAAGAACGAAAGT
TAGAGGTTCGAAGGCGATCAGATACCGCCCTAGTTCTAACCATAAACGATGCCAACCAGCAATGTCTGAGTTCCTTAAAT
GACTCGTTCCGGGAAACCAAAGTTTTTCGGTTCCGGGGGAAGTATGGTTGCAAAGCTGAAACTTAAAGGAATTGACGGAA
GGGCACCACCAGGAGTGGAGCCTGCGGCTTAATTTGACTCAACACGGGAAAACTTACCCGGTCCGGACATAGGAAGGATT
GACAGATTGAGAGCTCTTTCTTGATTCTATGGTAGGTGGTGCATGGCCGTTCTTAGTTGGTGGAGCGATTTGTCTGGTTA
ATTCCGATAACGAACGAGACTCTAGCCTACTAAATAGACCGGACTTCTTAGAGGGACAGGCGATGATTCAATCGCACGAA
ACAGAGCAATAACAGGTCTGTGATGCCCTTAGATGTCCGGGGCCGCACGCGCGCTACACTGAAGTGATCAGCGTGCTTTT
CAATCCTGCTCTGCCAAGAGTGGGTAACCCAATGAACCTTCTTCGTGATTGGGATAGGGGATTGTAATTATTCCCCTTGA
ACGAGGAATTCCCAGTAAGCGCGAGTCATAAGCTCGCGTTGATTACGTCCCTGCCCTTTGTACACACCGCCCGTCGCTAC
TACCGATTGAATGATTTAGCAAGGTCTTCAGACTGGCCGGTGCAGTTGCT

>Eurasia_NCBI_Gozmanyina_majesta_EU433993_Trichthoniidae_ENARTHRONOTA
GCTCATTAAATCAGTTACGGTTCCTTAGATGTTGACTATCTACATGGATAACTGTGGTAATTCTAGAGCTAATACATGCA
CAAAAGCTGGAAGAAGCGCATTTATTAGACCAAGACCAATGGGGGGTGGTGACTCTGAATAACTTTTCGCGCGCCGGCGA
TGAATCTTTCAAGTGTCTGCCTTATCAACTGTCGATGGTAGATTATGCGTCTACCATGGTTGTAACGGGTAACGGGGAAT
CAGGGTTCGATTCCGGAGAGGGAGCCTGAGAAACGGCTACCACATCCAAGGAAGGCAGCAGGCACGCAAATTACCCACTC
CCGGCACGGGGAGGTAGTGACGAAAAATAACAATACAGGACTCTAATGAGGCCCTGTAATTGGAATGAGAACAATTTAAA
TCCTTTAACGAGGATCTATTGGAGGGCAAGTCTGGTGCCAGCAGCCGCGGTAATTCCAGCTCCAATAGCGTATATTAAAG
TTGTTGCGGTTAAAAAGCTCGTAGTTGGATCTCAGAGACGGTCCACTTGCCAGTGGCTATGCTCTTCATCGAGGCGATCG
GTACGTTTACTTTGAAAAAATTAGAGTGCTCAAAGCAGGCGGCCCGAATAATGTTGCATGGAATAATGGAATAGGACCTC
GGTTCTATTTTGTTGGTCTTCGGAACCTGAGGTAATGATTAAGAGGGACAGACGGGGGCATTCGTATTGCGGCGCTAGAG
GTGAAATTCTTGGACCGTCGCAAGACGAACTAAAGCGAAAGCATTTGCCAAGAATGTTTTCATTAATCAAGAACGAAAGT
TAGAGGTTCGAAGGCGATCAGATACCGCCCTAGTTCTAACCATAAACGATGCCAACCAGCAATGCCTGAGTTCCTTAAAT
GACTCGTTCCGGGAAACCAAAGTTTTTCGGTTCCGGGGGAAGTATGGTTGCAAAGCTGAAACTTAAAGGAATTGACGGAA
GGGCACCACCAGGAGTGGAGCCTGCGGCTTAATTTGACTCAACACGGGAAAACTTACCCGGCCCGGACACTGGAAGGATT
GACAGATTGAGAGCTCTTTCTTGATTCAGTGGGTGGTGGTGCATGGCCGTTCTTAGTTGGTGGAGCGATTTGTCTGGTTA
ATTCCGATAACGAACGAGACTCTAGCCTACTAAATAGACCAGACTTCTTAGAGGGACAGGCGGCGATTCAGCCGCACGAA
ACAGAGCAATAACAGGTCTGTGATGCCCTTAGATGTCCGGGGCCGCACGCGCGCTACACTGAAGTGATCAGCGTGCTTTT
TAACCCTGCTCTGCCAAGAGTGGGTAACCCAATGAACCTTCTTCGTGATTGGGATAGGAGATTGTAATTATTCTCCTTGA
ACGAGGAATTCCCAGTAAGCGCGAGTCATAAGCTCGCGTTGATTACGTCCCTGCCCTTTGTACACACCGCCCGTCGCTAC
TACCGATTGAATGATTTAGTGAGGTCTTCGGACTGGCCGGTGCAGCTGCT

>Eurasia_NCBI_Archoplophora_rostralis_JN585918_Mesoplophoridae_ENARTHRONOTA
GCTCATTAAATCAGTTACGGTTCCTTAGATGTTGACCATCTACATGGATAACTGTGGTAATTCTAGAGCTAATACATGCA
CAAAAGCTGGAAGAAGCGCATTTATTAGACCAAGACCAATGGGGAGTGATGAATCTGAATAACTTTATACGCGCCGGCGA
TGAATCTTTCAAGTGTCTGCCTTATCAACTGTCGATGGTAGGTTATGCGCCTACCATGGTTGTAACGGGTAACGGGGAAT
CAGGGTTCGATTCCGGAGAGGGAGCCTGAGAAACGGCTACCACATCCAAGGAAGGCAGCAGGCACGCAAATTACCCACTC
CCAGCACGGGGAGGTAGTGACGAAAAATAACAATACGGGACTCTAATGAGGCCCCGTAATTGGAATGAGAACAATTTAAA
TCCTTTAACGAGGATCTATTGGAGGGCAAGTCTGGTGCCAGCAGCCGCGGTAATTCCAGCTCCAATAGCGTATATTAAAG
TTGTTGCGGTTAAAAAGCTCGTAGTTGAATTTCAGAGGCGGTCCACTTGCCAGTGGCTGTGCTCTTCGCCGAGGCGATCG
GTACGTTTACTTTGAAAAAATTAGAGTGCTCAAAGCAGGCGGCCCGAATAATGTTGCATGGAATAATGGAATAGGACCTC
GGTTCTATTTTGTTGGTCTTCGGAACCTGAGGTAATGATTAAGAGGGACAGACGGGGGCATTCGTATTGCGGCGCTAGAG
GTGAAATTCTTGGACCGTCGCAAGACGAACTAAAGCGAAAGCATTTGCCAAGAATGTTTTCATTAATCAAGAACGAAAGT
TAGAGGTTCGAAGGCGATCAGATACCGCCCTAGTTCTAACCATAAACGATGCCAACCAGCAATGTCTGAGTTCCTTAAAT
GACTCGTTCCGGGAAACCAAAGTTTTTCGGTTCCGGGGGAAGTATGGTTGCAAAGCTGAAACTTAAAGGAATTGACGGAA
GGGCACCACCAGGAGTGGAGCCTGCGGCTTAATTTGACTCAACACGGGAAAACTTACCCGGCCCGGACACTGGAAGGATT
GACAGATTGAGAGCTCTTTCTTGATTCAGTGGGTGGTGGTGCATGGCCGTTCTTAGTTGGTGGAGCGATTTGTCTGGTTA
ATTCCGATAACGAACGAGACTCTAGCCTACTAAATAGACTATGCTTCTTAGAGGGACAGGCGGCGATTCAGCCGCACGAA
ACAGAGCAATAACAGGTCTGTGATGCCCTTAGATGTCCGGGGCCGCACGCGCGCTACACTGAAGTGATCAGCGTGCTTTA
CTCGCCTGCTCTGCCAAGAGTGGGTAACCCAATGAACCTTCTTCGTGATTGGGATAGGGGATTGTAATTATTCTCCTTGA
ACGAGGAATTCCCAGTAAGCGCGAGTCATAAGCTCGCGTTGATTACGTCCCTGCCCTTTGTACACACCGCCCGTCGCTAC
TACCGATTGAATGATTTAGTGAGGTCTTCAGACTGGCCGGTGCAGCTGCT

>Asia_Changbai_Eniochthonius_minutissimus_KR081609_Eniochthoniidae_ENARTHRONOTA
GCTCATTAAATCAGTTACGGTTCCTTAGATGTTGACCATCTACATGGATAACTGTGGTAATTCTAGAGCTAATACATGCA
CAAAAGCTGGAAGAAGCGCATTTATTAGACCAAGACCAATGGGGAGTGATGAATCTGAATAACTTTATACGCGCCGGCGA
TGAATCTTTCAAGTGTCTGCCTTATCAACTGTCGATGGTAGGTTATGCGCCTACCATGGTTGTAACGGGTAACGGGGAAT
CAGGGTTCGATTCCGGAGAGGGAGCCTGAGAAACGGCTACCACATCCAAGGAAGGCAGCAGGCACGCAAATTACCCACTC
CCAGCACGGGGAGGTAGTGACGAAAAATAACAATACGGGACTCTAATGAGGCCCCGTAATTGGAATGAGAACAATCTAAA
TCCTTTAACGAGGATCTATTGGAGGGCAAGTCTGGTGCCAGCAGCCGCGGTAATTCCAGCTCCAATAGCGTATATTAAAG
TTGTTGCGGTTAAAAAGCTCGTAGTTGGATCTCAGAGGCGGTCCACTTGCCAGTGGCTGTGCTCTTCGCCGAGGCGATCG
GTACGTTTACTTTGAAAAAATTAGAGTGCTCAAAGCAGGCGGCCCGAATAATGTTGCATGGAATAATGGAATAGGACCTC
GGTTCTATTTTGTTGGTCTTCGGAACCTGAGGTAATGATTAAGAGGGACAGACGGGGGCATTCGTATTGCGGCGCTAGAG
GTGAAATTCTTGGACCGTCGCAAGACGAACTAAAGCGAAAGCATTTGCCAAGAATGTTTTCATTAATCAAGAACGAAAGT
TAGAGGTTCGAAGGCGATCAGATACCGCCCTAGTTCTAACCATAAACGATGCCAACCAGCAATGCCTGAGTTCCTTAAAT
GACTCGTTCCGGGAAACCAAAGTTTTTCGGTTCCGGGGGAAGTATGGTTGCAAAGCTGAAACTTAAAGGAATTGACGGAA
GGGCACCACCAGGAGTGGAGCCTGCGGCTTAATTTGACTCAACACGGGAAAACTTACCCGGCCCGGACACTGGAAGGATT
GACAGATTGAGAGCTCTTTCTTGATTCAGTGGGTGGTGGTGCATGGCCGTTCTTAGTTGGTGGAGCGATTTGTCTGGTTA
ATTCCGATAACGAACGAGACTCTAGCCTACTAAATAGACCACGCTTCTTAGAGGGACAGGCGGCGATTCAGCCGCACGAA
ACAGAGCAATAACAGGTCTGTGATGCCCTTAGATGTCCGGGGCCGCACGCGCGCTACACTGAAGTGATCAGCGTGCTTTA
CTCGCCTGCTCTGCCAAGAGTGGGTAACCCAATGAACCTTTTTCGTGATTGGGATAGGGGATTGTAATTATTCTCCTTGA
ACGAGGAATTCCCAGTAAGCGCGAGTCATAAGCTCGCGTTGATTACGTCCCTGCCCTTTGTACACACCGCCCGTCGCTAC
TACCGATTGAATGATTTAGTGAGGTCTTCAGACTGGCCGGTGCAGCTGCT

>Europe_Alps_Hemileius_initialis_XuePan_Hemileiidae_BRACHYPYLINA
--------------------------------------------------------------------------------
---------------------------------------------GTGGTGACTCTGGATAACTATTTATGAGCCGGCGA
TGAATCTTTCAAGTGTCTGCCTTATCAACTGTCGATGGTAGGTTATGCGCCTACCATGGTTGTAACGGGTAACGGGGAAT
CAGGGTTCGATTCCGGAGAGGGGGCATGAGAATTGGCCACCACATCCAAGGAAGGCAGCAGGCGCGCAAATTACCCAATC
CCAGAACGGGGAGGTATTGACGAAAAATAACAATACGGGACTCTTATGAGGCCCCGTAATTGGAATGAGAACAATCTAAA
TCCTTTAACGAGGATCTATTAGAGGGCAAGTCTGGTGCCAGCAGCCGCGGTAATTCCAGCTCTAATAGCGTATACTAAAG
TTGTTGTGGTTAAAAAGCTCGGAGTTGGATCTCAGAGACGGTCCACTTGCCAGTGGCTGTACTCTTAACCGAGGCGATCG
ATACGTTTACTTTGAAAAAATTAGAGTGCTCAAAGCAGGCTGCCCGAATAATGTTGCATGGAATAATGGAATAGGACCTC
GGTTCTATTTTGTTGGTCTTCGGAATCCGAGGTAATGATTAAGAGGGACAGACGGGGGCATTCGTATTGCGACGCTAGAG
GTGAAATTCTTGGACCGTTGCAAGACGAACTAAAGCGAAGGCATTTGCCAAGAATGTTTTCATTAATCAAGAACGAAAGT
TAGCGGATCGAAGGCGATCAGATACCGCCCTAGTGCTAACCATAAACGATGCCAACCAGTAATGCCTGAGTTCCTTAAAT
GACTCGTTCCGGGAAACCAAAGTCTTTCGGTTCCAGGGGAAGTATGGTTGCAAAGCTGAAACTTAAAGAAATTGACGGAA
GGGCACCACCAGGAGTGGAGCCTGCGGCTTAATTTGACTCAACACGGGAAAACTCACCCGGCCCGGACACTGGAAGGATT
GACAGATTGAGAGCTCTTTCTTGATTCAGTGGGTGGTGGCGCATGGCCGTTCTTAGTTGGTGGAGTGATTTGTCTGGTTA
ATTCCGATAACGAACGAGACTCTAGCCTACTAAATAGATTGGACTTCTTAGAGGGACAGGCGGCGATTCAGCCGCACGAA
ACAGAGCAATAACAGGTCTGTGATGCCCTTAGATGTCCGGGGCCGCACGCGCGCTACACTGAAGTGATCAACGCGCATTT
GAAACCTACTCTGTCAAGAGTGGGAAACCCAATGAACCTTCTTCGTGATTGGGATTGTGGTTTGTAATTATACCACATGA
ACGAGGAATTCCCAGTAAGCGCGAGTCATAAGCTCGCGTTGATTACGTCCCTGCCCTTTGTACACACCGCCCGTCGCTAC
TACCGATTGAATGTTTTAGTGAGGTCTTCGGACCGGCCGGCGCAGTCATT

>Asia_NCBI_Protoribates_hakonensis_AB818528_Protoribatidae_BRACHYPYLINA
GCTCATTAAATCAGTTACGGTTCCTTAGATGTTGACTATTTACATGGATAACTGTGGAAAATCTAGAGCTAATACATGCA
CAAAAGCTGGGAAGAGCGCATTTATCAGACCAAGACCAATGGGTAGTGGCGACTCTGGATAACTTTTTATGAGCCGGCGA
TGAATCTTTCAAGTGTCTGCCTTATCAACTGTCGATGGTAGGTTATGCGCCTACCATGGTTGTAACGGGTAACGGGGAAT
CAGGGTTCGATTCCGGAGAGGGGGCTTGAGAATTGGCCACCACATCCAAGGAAGGCAGCAGGCGCGCAAATTACCCAATC
CCAGAACGGGGAGGTAGTGACGAAAAATAACAATACGGGACTCTTATGAGGCCCCGTAATTGGAATGAGAACAATCTAAA
TCCTTTAACGAGGATCTATTAGAGGGCAAGTCTGGTGCCAGCAGCCGCGGTAATTCCAGCTCTAATAGCGTATACTAAAG
TTGTTGTGGTTAAAAAGCTCGTAGTTGGATCTCAGAGTCGGTCCACTTGCCAGTGGCTGTGCTCTTAATCGAGGCGATCG
GTACGTTTACTTTGAAAAAATTAGAGTGCTCAAAGCAGGCTGCCCGAATAATGTTGCATGGAATAATGGAATAGGACCTC
GGTTCTATTTTGTTGGTCTTCGGAATCCGAGGTAATGATTAAGAGGGACAGACGGGGGCATTCGTATTGCGACGCTAGAG
GTGAAATTCTTGGACCGTTGCAAGACGAACTAGAGCGAAGGCATTTGCCAAGAATGTTTTCATTAATCAAGAACGAAAGT
TAGCGGATCGAAGGCGATCAGATACCGCCCTAGTGCTAACCATAAACGATGCCAACCAGTAATGCCTGAGTTCCTTAAAT
GACTCGTTCCGGGAAACCAAAGTCTTTCGGTTCCAGGGGAAGTATGGTTGCAAAGCTGAAACTTAAAGAAATTGACGGAA
GGGCACCACCAGGAGTGGAGCCTGCGGCTTAATTTGACTCAACACGGGAAAACTCACCCGGCCCGGACACTGGAAGGATT
GACAGATTGAGAGCTCTTTCTTGATTCAGTGGGTGGTGGTGCATGGCCGTTCTTAGTTGGTGGAGTGATTTGTCTGGTTA
ATTCCGATAACGAACGAGACTCTAGCCTACTAAATAGATCAGACTTCTTAGAGGGACAGGCGGTGATTCAACCGCACGAA
ACAGAGCAATAACAGGTCTGTGATGCCCTTAGATGTCCGGGGCCGCACGCGCGCTACACTGAAGTGATCAACGCGCATTG
GAAACCTACTCTGTCAAGAGTGGGAAACCCATTGAACCTTCTTCGTGATTGGGATTGTGGTTTGTAATTATACCACATGA
ACGAGGAATTCCCAGTAAGCGCGAGTCATAAGCTCGCGTTGATTACGTCCCTGCCCTTTGTACACACCGCCCGTCGCTAC
TACCGATTGAATGTTTTAGTGAGGTCTTCGGACCGGCCGGCGCAGTCATT

>Eurasia_NCBI_Liebstadia_humerata_KR081620_Liebstadiidae_BRACHYPYLINA
GCTCATTAAATCAGTTACGGTTCCTTAGATGTTGACTATCTACATGGATAACTGTGGAAAATCTAGAGCTAATACATGCA
CAAAAGCCGGAAAAGGCGCATTTATTAGACCAAGACCAATGGGTTGTGGTGACTCTGGATAACTTTTTATGAGCCGGCGA
CGAATCTTTCAAGTGTCTGCCTTATCAACTGTCGATGGTAGGTTATGCGCCTACCATGGTTGTAACGGGTAACGGGGAAT
CAGGGTTTGATTCCGGAGAGGGGGCTTGAGAATTGGCCACCACATCCAAGGAAGGCAGCAGGCGCGCAAATTACCCAATC
CCAGAACGGGGAGGTAGTGACGAAAAATAACAATACGGGACTCTTATGAGGCCCCGTAATTGGAATGAGAACAATCTAAA
TCCTTTAACGAGGATCTATTAGAGGGCAAGTCTGGTGCCAGCAGCCGCGGTAATTCCAGCTCTAATAGCGTATACTAAAG
TTGTTGTGGTTAAAAAGCTCGTAGTTGGATCTCAGGGCCGGTCCACTTGCCAGTGGTTGTGCTCTTAATCGAGGCGATCG
GTACGTTTACTTTGAAAAAATTAGAGTGCTCAAAGCAGGCTGCCCGAATAATGTTGCATGGAATAATGGAATAGGACCTC
GGTTCTATTTTGTTGGTCTTCGGAATCCGAGGTAATGATTAAGAGGGACAGACGGGGGCATTCGTATTGCGACGCTAGAG
GTGAAATTCTTGGACCGTTGCAAGACGAACTAAAGCGAAGGCATTTGCCAAGAATGTTTTCATTAATCAAGAACGAAAGT
TAGCGGATCGAAGGCGATCAGATACCGCCCTAGTGCTAACCATAAACGATGCCAACCAGTAATGCCTGAGTTCCTTAAAT
GACTCGTTCCGGGAAACCAAAGTCTTTCGGTTCCAGGGGAAGTATGGTTGCAAAGCTGAAACTTAAAGAAATTGACGGAA
GGGCACCACCAGGAGTGGAGCCTGCGGCTTAATTTGACTCAACACGGGAAAACTCACCCGGCCCGGACACTGGAAGGATT
GACAGATTGAGAGCTCTTTCTTGATTCAGTGGGTGGTGGTGCATGGCCGTTCTTAGTTGGTGGAGTGATTTGTCTGGTTA
ATTCCGATAACGAACGAGACTCTAGCCTACTAAATAGATCGGACTTCTTAGAGGGACAGGCGGTGATTCAACCGCACGAA
ACAGAGCAATAACAGGTCTGTGATGCCCTTAGATGTCCGGGGCCGCACGCGCGCTACACTGAAGTGATCAACGCGCCTAG
GAAACCTACTCTGTCAAGAGTGGGAAACCCATTGAACCTTCTTCGTGATTGGGATTGTGGTTTGTAATTATACCACATGA
ACGAGGAATTCCCAGTAAGCGCGAGTCATAAGCTCGCGTTGATTACGTCCCTGCCCTTTGTACACACCGCCCGTCGCTAC
TACCGATTGAATGTTTTAGTGAGGTCTTCGGACTGGCCGGTGCAGTCATT

>Europe_NCBI_Scheloribates_ascendens_EU432199_Scheloribatidae_BRACHYPYLINA
GCTCTCTAAAACAGTTACGGTTCCTTAGATGTTGACTATCTACATGGATAACTGTGGAAAATCTAGAGCTAATACATGCA
CAAAAGCTGGAAAAAGCGCATTTATTATACCAAGACCAATGGGTTGTGGTGACTCTGGATAACTATTTATGAGCCGGCGA
TGAATCTTTCAAGTGTCTGCCTTATCAACTGGCGATGGGAGGTTATGCGCCTACCATGGTTGTAACAGGTAACGGGGAAT
CAGGGTTCGATTCCGGAGAGGGGGCATGAGAATTGGCCACCACATCCAAGGAAGGCAGCAGGCGCGCAAATTACCCAATC
CCAGAACGGGGAGGTAGTGACGAAAAATAACAATACGGGACTCTTATGAGGCCCCGTAATTGGAATGAGAACAATCTAAA
TCCTTTAACGAGGATCTATTAGAGGGCAAGTCTGGTGCCAGCAGCCGCGGTAATTCCAGCTCTAATAGCGTATACTAAAG
TTGTTGTGGTTAAAAAGCTCGTAGTTGGATCTCAGAGGCGGTCCACTTGCCAGTGGCTGTACTCTTAACCGAGGCGATCG
ATACGTTTACTTTGAAAAAATTAGAGTGCTCAAAGCAGGCTGCCCGAATAATGTTGCATGGAATAATGGAATAGGACCTC
GGTTCTATTTTGTTGGTCTTCGGAATCCGAGGTAATGATTAAGAGGGACAGACGGGGGCATTCGTATTGCGACGCTAGAG
GTGAAATTCTTGGACCGTTGCAAGACGAACTAAAGCGAAGGCATTTGCCAAGAATGTTTTCATTAATCAAGAACGAAAGT
TAGCGGATCGAAGGCGATCAGATACCGCCCTAGTGCTAACCATAAACGATGCCAACCAGTAATGCCTGAGTTCCTTAAAT
GACTCGTTCCGGGAAACCAAAGTCTTTCGGTTCCAGGGGAAGTATGGTTGCAAAGCTGAAACTTAAAGAAATTGACGGAA
GGGCACCACCAGGAGTGGAGCCTGCGGCTTAATTTGACTC-ACACGGGAAAACTCACCCGGCCCGGACACTGGAAGGATT
GACAGATTGAGAGCTCTTTCTTGATTCAGTGGGTGGTGGCGCATGGCCGTTCTTAGTTGGTGGAGTGATTTGTCTGGTTA
ATTCCGATAACGAACGAGACTCTAGCCTACTAAATAGATTGGACTTCTTAGAGGGACAGGCGGTGATTCAACCGCACGAA
ACAAAGCAATAACAGGTCTGTGATGCCCTTAGATGTCCGGGGCCGCACGCGCGCTACACTGAAGTGATCAACGCGCATTT
GAAACCTACTCTGTCAAGAGTGGGAAACCCAATGAACCTTCTTCGTGATTGGGATTGTGGTTTGTAATTATACCACATGA
ACGAGGAATTCCCAGTAAGCGCGAGTCATCAGCTCGCGTTGATTACGTCCCTGCCCTTTGTACACACCGCCCGTCGCTAC
TACCGATTGAATGTTTTAGTGAGGTCTTCAGACCGGCCGGCGCAGTCATT

>Asia_NCBI_Maculobates_bruneiensis_AB818522_Liebstadiidae_BRACHYPYLINA
GCTCATTAAATCAGTTACGGTTCATTTGATGTTGACTATCTACATGGATAACTGTGGAAAATCTAGAGCTAATACATGCA
ATGAAGCCGGAACGGGCGCATTTATTAGACCAAGACCAATGGGTTGTGGTGACTCTGGATAACTATTAATGAGCCGGCGA
CGAATCTTTCAAGTGTCTGCCTTATCAACTGTCGATGGTAGGCTATGCGCCTACCATGGTTGTAACGGGTAACGGGGAAT
CAGGGTTCGGTTCCGGAGAAGGGGCTTGAGAAATGGCCACTACATCCAAGGAAGGCAGCAGGCGCGCAAATTACCCAATC
CCGGCACGGGGAGGTAGTGACGAAAAATAACAATACGGGACTCTTATGAGGCCCCGTAATTGGAATGAGAACAATCTAAA
TCCTTTAACGAGGATCTATTAGAGGGCAAGTCTGGTGCCAGCAGCCGCGGTAATTCCAGCTCTAATAGCGTATACTAAAG
TTGTTGTGGTTAAAAAGCTCGTAGTTGGATCTCAGAGTTGGTCCACTTGCCAGTGGTTGTGCTCTTAATCGAGGCGATCG
ATACGTTTACTTTGAGAAAATTAGAGTGCTCAAAGCAGGCTGCCCGAATAATGTTGCATGGAATAATGGAATAGGACCTC
GGTTCTATTTTGTTGGTCTTCGGAATCCGAGGAAATGATTAAGAGGGACAGACGGGGGCATTCGTATTGCGACGCTAGAG
GTGAAATTCTTGGACCGTTGCAAGACGAACTAAAGCGAAGGCATTTGCCAAGAATGTTTTCATTAATCAAGAACGAAAGT
TAGCGGATCGAAGGCGATCAGATACCGCCCTAGTGCTAACCATAAACGATGCCAACCAGTAATGCCTGAGTTCCTTAAAT
GACTCGTTCCGGGAAACCAAAGTGTTTCGGTTCCAGGGGAAGTATGGTTGCAAAGCTGAAACTTAAAGAAATTGACGGAA
GGGCACCACCAGGAGTGGAGCCTGCGGCTTAATTTGACTCAACACGGGAAAACTCACCCGGCCCGGACACTAGAAGGATT
GACAGATTGAGAGCTCTTTCTTGATTCAGTGGGTGGTGGTGCATGGCCGTTCTTAGTTGGTGGAGTGATTTGTCTGGTTA
ATTCCGATAACGAACGAGACTCTAGCCTACTAAATAGATTGGACTTCTTAGAGGGACAGGCGGTGATTCAACCGCACGAA
ACAGAGCAATAACAGGTCTGTGATGCCCTTAGATGTCCGGGGCCGCACGCGCGCTACACTGAAGTGATCAACGCGCATTG
GCAACCTACTCTGTCAAGAGTGGGAAACCCAATGAACCTTCTTCGTGATTGGGATTGTGGTTTGTAATTATACCACATGA
ACGAGGAATTCCCAGTAAGCGCGAGTCATAAGCTCGCGTTGATTACGTCCCTGCCCTTTGTACACACCGCCCGTCGCTAC
TACCGATTGAATGTTTTAGTGAGGTCTTCGGACTGGCCGGTGCAGTCACT

>Asia_Changbai_Damaeus_sp2_XuePan_Damaeidae_BRACHYPYLINA
GCTCATTAAATCAGTTACGGTTCCTTAGATGTTGACTATCTACATGGATAACTGTGGTAATTCTAGAGCTAATACATGCA
CAAAAGCTGGAAGAAGCGCATTTATTAGAACAAGACTAATGGATTGTGGTGACTCTGAATAACTTTTTTAGAGCCGGAGA
TGAATCTTTCAAGTGTCTGCCTTATCAACTGTCGATGGTAGGTTATGTGCCTACCATGGTTGTAACGGGTAACGGGGAAT
TAGGGTTTGATTCCGGAGAGGGAGCCTGAGAAATGGCTACCACATCCAAGGAAGGCAGCAGGCACGCAAATTACCCAATC
CCAGTACGGGGAGGTAGTGACGAAAAATAACAATACGGGACTCTTATGAGGCCCCGTAATTGGAATGAGAACAATCTAAA
TCCTTTAGCGAGGATCTATTGGAGGGCAAGTCTGGTGCCAGCAGCCGCGGTAATTCCAGCTCCAATAGCGTATATTAAAG
TTGTTGTGGTTAAAAAGCTCGTAGTTGGATCTCAGCACTGGTCCTCTTGCCAGAGGTTGTGCTCTTCACCGAGGTGATCG
ATACGTTTACTTTGAAAAAATTAGAGTGCTCAAAGCAGGCAGCCGGAATAATGTTGCATGGAATAATGGAATAGGACCTC
GGTTCTATTTTGTTGGTCTTCGGAATCTGAGGTAATGATTAAGAGGGACAGACGGGGGCATTCGTATTGCGGCGCTAGAG
GTGAAATTCTTGGACCGTCGCAAGACGAACTAAAGCGAAAGCATTTGCCAAGAATGTTTTCATTAATCAAGAACGAAAGT
TAGAGGTTCGAAGGCGATCAGATACCGCCCTAGTTCTAACCATAAACGATGCCAACCAGTGATTCATGATTTCCTTAAAT
GAATCTTTTCGGGAAACCAAAGTGTTTCGGTTCCAGGGGAAGTATGGTTGCAAAGCTGAAACTTAAAGAAATTGACGGAA
GGGCACCACCAGGAGTGGAGCCTGCGGCTTAATTTGACTCAACACGGGAAAACTCACCCGGCCCGGACACTGGAAGGATT
GACAGATTGAGAGCTCTTTCTTGATTCAGTGGGTGGTGGTGCATGGCCGTTCTTAGTTGGTGGAGCGATTTGTCTGGTTA
ATTCCGATAACGAACGAGACTCTAGCCTACTAAATAGATCAGACTTCTTAGAGGGACAGGCGGTGATTCAACCGCACGAA
ACAGAGCAATAACAGGTCTGTGATGCCCTTAGATGTCCGGGGCCGCACGCGCGCTACACTGAAGTGATCAGCGTGCATTT
CTACCCTACTCTGACAGGAGCAGGAAACCCAATGAACCTTCTTCGTGATTGGGATAGAGGATTGTAATTTTTTCTCTTGA
ACGAGGAATTCCCAGTAAGCGTGAGTCATAAGCTCGCGTTGATTACGTCCCTGCCCTTTGTACACACCGCCCGTCGCTAC
TACCGATTGAATGTTTTAGTGAGGTCTTCAGACTGGCCGGTTCAGTCTCT

>Eurasia_NCBI_Eulohmannia_ribagai_EU432211_Eulohmanniidae_MIXONOMATA
GCTCATTAAATCAGTTACGGTTCCTTAGATGTTGACTATCTACATGGATAACTGTGGTAATTCTAGAGCTAATACATGCA
GAAAAGCTGGAAGAAGCGCATTTATTAGACCAAGACCAATGGGGAGTGGTGACTCTGGATAACTGTTTATGTGCCGGCGA
TGAATCTTTCAAGTGTCTGCCTTATCAACTGTCGATGGTAGGTTATGCGCCTACCATGGTTGTAACGGGTAACGGGGAAT
TAGGGTTCGATTCCGGAGAGGGAGCCTGAGAAACGGCTACCACATCCAAGGAAGGCAGCAGGCACGCAAATTACCCACTC
CTAGATCAAAGAGGTAGTGACCAAAAATAACAATGCAAAACTCTAAAGAGGCTTTGCGATTGGAATGAGAACAATTTAAA
TTCTTTAACGAGGATCTATAGGAGGGCAAGTCTGGTGCCAGCAGCCGCGGTAATTCCCGCTCCAATAGCGTATATTAAAG
TTGTTGCGGTTAAAAAGCTCGTAGTTGGATCTCAGATGCGGTCCACTTGCCAGTGGTTGTGCTCTTTACCGAGGCGATCG
GTACGTTTACTTTGAAAAAATTAGAGTGCTCAAAGCAGGCTGCCGGAATAATGTTGCATGGAATAATGGAATAGGACCTC
GGTTCTATTTTGTTGGTCTTCGGAACCTGAGGTAATGATTAAGAGGGACAGACGGGGGCATTCGTATTGCGGCGCTAGAG
GTGAAATTCTTGGACCGTCGCAAGACGAACTAAAGCGAAAGCATTTGCCAAGAATGTTTTCATTAATCAAGAACGAAAGT
TAGAGGTTCGAAGGCGATCAGATACCGCCCTAGTTCTAACCATAAACGATGCCAACCAGCAATGTCTGAGTTCCAACAAT
GACTCGTTCCGGGAAACCAAAGTTTTTCGGTTCCGGGGGAAGTATGGTTGCAAAGCTGAAACTTAAAGGAATTGACGGAA
GGGCACCACCAGGAGTGGAGCCTGCGGCTTAATTTGACTCAACACGGGAAAACTTACCCGGCCCGGACACTGTAAGGATT
GACAGATTGAGAGCTCTTTCTTGATTCAGTGGGTGGTGGTGCATGGCCGTTCTTAGTTGGTGGAGCGATTTGTCTGGTTA
ATTCCGATAACGAACGAGACTCTAGCCTACTAAATAGACTGTGCTTCTTAGAGGGACAGGCGGCGATTCAGCCGCACGAA
ACAGAGCAATAACAGGTCTGTGATGCCCTTAGATGTCCGGGGCCGCACGCGCGCTACACTGAAGTGATCAGCGTGCATTA
TTAACCTGCTCTGCCAAGAGTGGGAAACCCAATGAACCTTCTTCGTGATTGGGATAGGGGATTGTAATTATTCCCCTTGA
ACGAGGAATTCCCAGTAAGCGCGAGTCATAAGCTCGCGTTGATTACGTCCCTGCCCTTTGTACACACCGCCCGTCGCTAC
TACCGATTGAATGATTTAGTGAGGTCTTCGGACCGGCGGGCGCAGCCACT

>Europe_NCBI_Phauloppia_lucorum_EU432198_Oribatulidae_BRACHYPYLINA
GCTCATTAAATCAGTTACGGTTCCTTAGATGTTGACTATCTACATGGATAACTGTGGTAATTCTAGAGCTAATACATGCA
CAAAAGCCGGAAAAGGCGCATTTATTAGACCAAGACCAATGGGTTGTGGTGACTCTGGATAACTTTCTATGAGCCGGCGA
TGAATCTTTCAAGTGTCTGCCTTATCAACTGTCGATGGTAGGTTATGCGCCTACCATGGTTGTAACGGGTAACGGGGAAT
CAGGGTTCGATTCCGGAGAGGGAGCCTGAGAAACGGCTACCACATCTAAGGAAGGCAGCAGGCACGCAAATTACCCAATC
CCAGAACGGGGAGGTAGTGACGAAAAATAACAATACGGGACTCTTATGAGGCCCCGTAATTGGAATGAGAACAATCTAAA
TCCTTTAACGAGGATCTATTGGAGGGCAAGTCTGGTGCCAGCAGCCGCGGTAATTCCAGCTCCAATAGCGTATATTAAAG
TTGTTGTGGTTAAAAAGCTCGTAGTTGGATCTCAGGTGCGGTCCACTTGCCAGTGGTTGTGCTCTTCACCGAGGCGATCG
GTACGTTTACTTTGAAAAAATTAGAGTGCTCAAAGCAGGCAGCCCGAATAATGTTGCATGGAATAATGGAATAGGACCTC
GGTTCTATTTTGTTGGTCTTCGGAATCCGAGGTAATGATTAAGAGGGACAGACGGGGGCATTCGTATTGCGACGCTAGAG
GTGAAATTCTTGGACCGTTGCAAGACGAACTAAAGCGAAGGCATTTGCCAAGAATGTTTTCATTAATCAAGAACGAAAGT
TAGCGGATCGAAGGCGATCAGATACCGCCCTAGTGCTAACCATAAACGATGCCAACCAGTAATGCCTGAGTTCCTTAAAT
GACTCGTTCCGGGAAACCAAAGTCTTTCGGTTCCAGGGGAAGTATGGTTGCAAAGCTGAAACTTAAAGAAATTGACGGAA
GGGCACCACCAGGAGTGGAGCCTGCGGCTTAATTTGACTCAACACGGGAAAACTCACCCGGCCCGGACACTGGAAGGATT
GACAGATTGAGAGCTCTTTCTTGATTCAGTGGGTGGTGGTGCATGGCCGTTCTTAGTTGGTGGAGTGATTTGTCTGGTTA
ATTCCGATAACGAACGAGACTCTAGCCTACTAAATAGATTGCGCTTCTTAGAGGGACAGGCGGTGATTCAACCGCACGAA
ACAGAGCAATAACAGGTCTGTGATGCCCTTAGATGTCCGGGGCCGCACGCGCGCTACACTGAAGTGATCAGCGTGCTTAT
TACACCTACTCTGTCAAGAGTGGGAAACCCATTGAACCTTCTTCGTGATTGGGATTGTGGTTTGTAATTATACCACATGA
ACGAGGAATTCCCAGTAAGCGCGAGTCATAAGCTCGCGTTGATTACGTCCCTGCCCTTTGTACACACCGCCCGTCGCTAC
TACCGATTGAATGTTTTAGTGAGGTCTTCGGACCGGCCGGCGCAGTCACT

>Europe_NCBI_Oribatula_tibialis_EU433990_Oribatulidae_BRACHYPYLINA
GCTCATTAAATCAGTTACGGTTCCTTAGATGTTGACTATCTACATGGATAACTGTGGTAATTCTAGAGCTAATACATGCA
CAAAAGCCGGAAAAGGCGCATTTATTAGACCAAGACCAATGGGTTGTGGTGACTCTGGATAACTTTCTATGAGCCGGCGA
CGAATCTTTCAAGTGTCTGCCTTATCAACTGTCGATGGTAGGTTATGCGCCTACCATGGTTGTAACGGGTAACGGGGAAT
CAGGGTTCGATTCCGGAGAGGGAGCCTGAGAAACGGCTACCACATCCAAGGAAGGCAGCAGGCACGCAAATTACCCAATC
CCAGCACGGGGAGGTAGTGACGAAAAATAACAATACCGGACTCTTATGAGGCCCGGTAATTGGAATGAGAACAATCTAAA
TCCTTTAACGAGGATCTATTGGAGGGCAAGTCTGGTGCCAGCAGCCGCGGTAATTCCAGCTCCAATAGCGTATATTAAAG
TTGTTGTGGTTAAAAAGCTCGTAGTTGGATCTCAGGTGCGGTCCACTTGCCAGTGGTTGTGCTCTTAATCGGGGCGATCG
ATACGTTTACTTTGAAGAAACTAGAGTGCTCAAAGCAGGCAGCCAGAATATTGTTGCATGGAATAATGGAATAGGATCTC
GGTTCTATTTTGTTGGTCTTCGGAATCCGAGGTAATGATTAAGAGGGACAGACGGGGGCATTCGTATTGCGACGCTAGAG
GTGAAATTCTTGGACCGTTGCAAGACGAACTAAAGCGAAGGCATTTGCCAAGAATGTTTTCATTAATCAAGAACGAAAGT
TAGCGGATCGAAGGCGATCAGATACCGCCCTAGTGCTAACCATAAACGATGCCAACCAGTAATGCCTGAGTTCCTTAAAT
GACTCGTTCCGGGAAACCAAAGTCTTTCGGTTCCAGGGGAAGTATGGTTGCAAAGCTGAAACTTAAAGAAATTGACGGAA
GGGCACCACCAGGAGTGGAGCCTGCGGCTTAATTTGACTCAACACGGGAAAACTCACCCGGCCCGGACACTGGAAGGATT
GACAGATTGAGAGCTCTTTCTTGATTCAGTGGGTGGTGGTGCATGGCCGTTCTTAGTTGGTGGAGTGATTTGTCTGGTTA
ATTCCGATAACGAACGAGACTCTAGCCTACTAAATAGATTGCGCTTCTTAGAGGGACAGGCGGTGATTCAACCGCACGAA
ACAGAGCAATAACAGGTCTGTGATGCCCTTAGATGTCCGGGGCCGCACGCGCGCTACACTGAAGTGATCAGCGTGCTTAT
CTCACCTACTCTGTCAAGAGTGGGAAACCCATTGAACCTTCTTCGTGATTGGGATTGTGGTTTGTAATTATACCACATGA
ACGAGGAATTCCCAGTAAGCGCGAGTCATAAGCTCGCGTTGATTACGTCCCTGCCCTTTGTACACACCGCCCGTCGCTAC
TACCGATTGAATGTTTTAGTGAGGTCTTCGGACCGGCCGGCGCAGTCATT

>Eurasia_AlpsChangbai_Hypochthonius_rufulus_EF093784_Hypochthoniidae_ENARTHRONOT
GCTCATTAAATCAGTTACGGTTCCTTAGATGTTGACCATCTACATGGATAACTGTGGTAATTCTAGAGCTAATACATGCA
CAAAAGCTGGAAGAAGCGCATTTATTAGACCAAGACCAATGGGGAGTGACGAATCTGAATAACTTCATACGTGCCGGCGA
CGAATCTTTCAAGTGTCTGCCTTATCAACTGTCGATGGTAGGTTATGCGCCTACCATGGTTGTAACGGGTAACGGGGAAT
CAGGGTTCGATTCCGGAGAGGGCGCCTGAGAAATCGCGACCACATCCAAGGAAGGCAGCAGGCACGCAAATTACCCACTC
CCAGCACGGGGAGGTAGTGACGAATAATAACCATACGGGACTCTAATGAGGCCCCGTAATTGGAATGAGAACAATCTAAA
TCCTTTAACGAGGATCTATTGGAGGGCAAGTCTGGTGCCAGCAGCCGCGGTAATTCCAGCTCCAATACCGTATATTAAAG
TTGTTGCGGTTAAAAAGCTCGTAGTTGGATCTCAGAGACGGTCCACTTGCCAGTGGCTGTGCTCTTCGCCGAAGCGATCG
GTACGTTTACTTTGAAAAAATTAGAGTGCTCAAAGCAGGCGGCCCGAATAATGTTGCATGGAATAATGGAATAGGACCTC
GGTTCTATTTTGTTGGTCTTCGGAACCCGAGGTAATGATTAAGAGGGACAGACGGGGGCATTCGTATTGCGGCGCTAGAG
GTGAAATTCTTGGACCGTCGCAAGACGAACTAAAGCGAAAGCATTTGCCAAGAATGTTTTCATTAATCAAGAACGAAAGT
TAGAGGTTCGAAGGCGATCAGATACCGCCCTAGTTCTAACCATAAACGATGCCAACCAGCAATGCCTGAGTTCCTTAAAT
GACTCGTTCCGGGAAACCAAAGTTTTTCGGTTCCGGGGGAAGTATGGTTGCAAAGCTGAAACTTAAAGGAATTGACGGAA
GGGCACCACCAGGAGTGGAGCCTGCGGCTTAATTTGACTCAACACGGGAAAACTTACCCGGCCCGGACACTGGAAGGATT
GACAGATTGAGAGCTCTTTCTTGATTCAGTGGGTGGTGGTGCATGGCCGTTCTTAGTTGGTGGAGCGATTTGTCTGGTTA
ATTCCGATAACGAACGAGACTCTAGCCTACTAAATAGACCGCGCTTCTTAAAGGGACAGGCGGCGGTTCAGCCGCACGAA
ACAGAGCAATAACAGGTCTGTGATGCCCTTAGATGTCCGGGGCCGCACGCGCGCTACACTGAAGTGATCACCGTGCATTG
GTGACCTGGTCGGCCACGACCGGGTAACCCAGTGAACCTTCTTCGTGATTGGGATAGGGGATTGTAATTATTCCCCTTGA
ACGAGGAATTCCCAGTAAGCGCGAGTCATAAGCTCGCGTTGATTACGTCCCTGCCCTTTGTACACACCGCCCGTCGCTAC
TACCGATTG-ATGATTTAGTGAGGTCTTCAGACTGGCCGGTGCAGCCGCT

>Asia_NCBI_Nesiacarus_granulatus_JN585914_Lohmanniidae_ENARTHRONOTA
GCTCATTAAATCAGTTACGGTTCATTAGATGTTGACCATCTACATGGATAACTGTGGTAATTCTAGAGCTAATACGTGCA
CAAAAGCTGGAAGAAGCGCATTTATTAGACCAAGACCAATGGGGAGTGATGAATCTGAGTAACTTTTTATGCGCCGGCGA
CGAATCTTTCAAGTGTCTGCCTTATCAACTGTCGATGGTAGGTTACGCGCCTACCATGGTTGTAACGGGTAACGGGGAAT
CAGGGTTCGATTCCGGAGAGGGAGCCTGAGAAACGGCTACCACATCCAAGGAAGGCAGCAGGCACGCAAATTACCCACTC
CCAGCACGGGGAGGTAGTGACGAAAAATAACAATACGGGACTCGAATGAGGCCCCGTAATTGGAATGAGTACAATTTAAA
TCCTTTAACGAGGATCTATTGGAGGGCAAGTCTGGTGCCAGCAGCCGCGGTAATKCCAGCTCCAATACCGTAYATTAAAG
TTGTTGCGGTTAAAAAGCTCGTAGTTGGATCTCAGAGACGGTCCACTCGCCAGTGGCTGTGCTCTTCACCGAAGCGATCG
GTACGTTTACTTTGAAAAAATTAGAGTGCTCAAAGCAGGCGGCCCGAATAATGTTGCATGGAATAATGGAATAGGACCTC
GGTTCTATTGTGTTGGTCTTCGGGACCTGAGGTAATGATTAAGAGGGACAGACGGGGGCATTCGTATTGCGACGCTAGAG
GTGAAATTCTTGGACCGTCGCAAGACGAACTAAAGCGAAAGCATTTGCCAAGAATGTTTTCATTAATCAAGAACGAAAGT
TAGAGGTTCGAAGGCGATCAGATACCGCCCTAGTTCTAACCATAAACGATGCCAACCAGCAATGCCTGAGTTCCTTAAAT
GACTCGTTCCGGGAAACCAAAGTGTTTCGGTTCCGGGGGAAGTATGGTTGCAAAGCTGAAACTTAAAGGAATTGACGGAA
GGGCACCACCAGGAGTGGAGCCTGCGGCTTAATTTGACTCAACACGGGAAAACTTACCCGGCCCGGACACTGGAAGGATT
GACAGATTGAGAGCTCTTTCTTGATTCAGTGGGTGGTGGTGCATGGCCGTTCTTAGTTGGTGGAGCGATTTGTCTGGTTA
ATTCCGATAACGAACGAGACTCTAGCCTACTAAATAGACCAAGCTTCTTAGAGGGACAGGCGGCGATTCAGCCGCACGAA
ACAGAGCAATAACAGGTCTGTGATGCCCTTAGATGTCCGGGGCCGCACGCGCGCTACACTGAAGTGATCAGCGTGCATCG
GTAGCCTGCTCTGCCAAGAGTGGGTAACCCAGTGAACCTTCTTCGTGATTGGGATAGGGGATTGTAATTATTGCCCTTGA
ACGAGGAATTCCCAGTAAGCGCGAGTCATAAGCTCGCGTTGATTACGTCCCTGCCCTTTGTACACACCGCCCGTCGCTAC
TACCGATTGAATGATTTAGTGAGGTCTTCGGACTGGCCGGTGCAGCCGCT

>Eurasia_NCBI_Sellnickochthonius_zelawaiensis_MH198174_Brachychthoniidae_ENARTHR
----------TCAGCTATGATTTATTAGATGTTGAACCTCTACATGGATAACTGTGGTAATTCTAGAGCTAATACATGCC
CAAAAGCTGGAAGAAGCGCATTTATTAGACCAAGACCAATGGATTATGGTGACTCTGGATAACTGTATCCGAGCCGGCGA
CATATCTTTCAAGTGTCTGCCTTATCAACTGTCGATGGTAGGTTAAATGCCTACCATGGTTGTAACGGGTAACGGGGAAT
CAGGGTTCGATTCCGGAGAGGGAGCCTGAGAAACGGCTACCACATCCAAGGAAGGCAGCAGGCACGCAAATTACCCAATC
CCAGTTCGGGGATGTAGTGACGAAAAATAACAAAATAGGACTCTAATGAGGCCCTATTATTGGAATGAGAACAATCTAAA
TCCTTTATCGAGGATCTATTGGAGGGCAAGTCTGGTGCCAGCAGCCGCGGTAATTCCAGCTCCAATAGCGTATATTAAAG
TTGTTGCGGTTAAAAAGCTCGTAGTTGGATCTCAGTGTCGGTCCGTCTCTGAAAGGCGGTGCTCTTCACCGGGGCGATCG
ATACGTTTACTTTGAAAAAATTAGAGTGCTCAAAGCAGGCGGCCCGAATAATGTTGCATGGAATAATGGAATAGGACCTC
GGTTCTATTTTGTTGGTCTTAAGGACCTGAGGTAATGATTAAGAGGGACAGACGGGGGCATTCGTATTGCAGCGCTAGAG
GTGAAATTCTTGGACCGTTGCAAGACGAACTAAGGCGAAAGCATTTGCCAAGAATGTTTTCATTAATCAAGAACGAAAGT
TAGAGGTTCGAAGGCGATCAGATACCGCCCTAGTTCTAACCATAAACGATGCCAACCAGCGATGCCTGAGTTCCTTAAAT
GACTCGTTCCGGGAAACCAAAGTGTTTCGGTTCCGGGGGAAGTATGGTTGCAAAGCTGAAACTTAAAGGAATTGACGGAA
GGGCACCACCAGGAGTGGAGCCTGCGGCTTAATTTGACTCAACACGGGAAAACTTACCCGGCCCGGACACTGGAAGGATT
GACAGATTGAGAGCTCTTTCTTGATTCAGTGGGTGGTGGTGCATGGCCGTTCTTAGTTGGTGGAGCGATTTGTCTGGTTA
ATTCCGATAACGAACGAGACTCTAGCCTACTAAATAGACTGTGCTTCTTAGAGGGACAGGCGGCGGTTCAGCCGCACGAA
ACAGAGCAATAACAGGTCTGTGATGCCCTTAGATGTCCGGGGCTGCACGCGCGCTACACTGAAGTGATCAGCGTGCAATT
GTTTGGTGATCTGTCAAGATTGCCCAACCCGTTGAACCTTCTTCGTGATTGGGATAGGGGATTGTAATTATTCCCCTTGA
ACGAGGAATTCCCAGTAAGCGCAAGTCATAAGCTTGCGTTGATTACGTCCCTGCCCTTTGTACACACCGCCCGTCGCTAC
TACTGATTGAATGAATTAGTGAGGTCTTCGGACTGGCCTGTGC-------

>Outgroup_Allothyrus_sp_AF018655_Holothyrida
GCTCATTAAATCAGTTATGGTTCCTTAGAGAGTTTCT-ATTACTTGGATAACTGTGGCAATTCTAGAGCTAATACATGCT
GTGAACTCGTTAAGAGTGCTTTTATTAGACCAAGATCAATCGGATGTGGTGACTCTGAGTAACTTTT-TTGCGCCGGCGA
CAATTCTTTCAAGTGTCTGCCTTATCAACTGTCGATGGTAGGTTATGCGCCTACCATGGTCGTTACGGGTAACGGAGAAT
CARGGTTCGATTCCGGAGAGGGAGCCTGAGAAACGGCTACCACATCCAAGGAAGGCAGCAGGCGCGCAAATTACCCACTC
CCGGCACGGGGAGGTAGTGACGAAAAATAACAATACGGGACTCTATTGAGGCCCCGTAATTGAAATGAGTACACTCTAAA
TCCTTTAACGAGGATCAATTGGAGGGCAAGTCTGGTGCCAGCAGCCGCGGTAATTCCAGCTCCAATAGCGTATACTAAAG
TTGTTGCGGTTAAAAAGCTCGTAGTTGGATCTCAGCGGATGTGTATCTAACAGATACGGTCCCCTTTACTGGARTGGCCG
GTGCATTTACTTTGAAAAAATTAGAGTGCTCAACGCAGGCGGCCTGAATAATAGTGCATGGAATAATAGAACAAGACCTT
GTTCCTGTTCTGTTGGTTTTAGGGAAACGAGGTAATGATTAAGAGGGACAGACGGGGGCATTCGTATTGCGGCGCTAGAG
GTGAAATTCTTGGACCGTCGCAAGACGAACTACTGCGAAAGCATTTGCCAAGAATGTTTTCATTGATCAAGAACGAAAGT
TAGAGGTTCGAAGGCGATCAGATACCGCCCTAGTTCTAACCATAAACGATGCCAACCAGCGATGCCTGAGTTCCTAAAAT
GACTCGTTCCGGGAAACCAAAGTATCTGGGTTCCGGGGGAAGTATGGTTGCAAAGCTGAAACTTAAAGGAATTGACGGAA
GGGCACCACCAGGAGTGGAGCCTGCGGCTTAATTTGACTCAACACGGGAAAACTTACCCGGCCCGGACACTGGAAGGATT
GACAGATTGAGAGCTCTTTCTTGATTCGGTGGATGGTGGTGCATGGCCGTTCTTAGTTGGTGGAGCGATTTGTCTGGTTA
ATTCCGATAACGAACGAGACTCTAGCCTATTAAATAGGTGCACCTTCTTAGAGGGACAAGCGGC-TTCTAGCCGCACGAA
ACAGAGCAATAACAGGTCTGTGATGCCCTTAGATGTCCGGGGCCGCACGCGCGCTACACTGAAGGATACAGCGTGTATTT
--ATCCCTGTCTGAAAAGACTGGGTAACCCGTGGAACCTCCTTCGTGATTGGGATAGGGGCTTGAAACTGTTCCCCTTGA
ACGAGGAATTCCCAGTAAGCGCGAGTCATAAGCTTGCGTTGATTACGTCCCTGCCCTTTGTACACACCGCCCGTCGCTAC
TACCGATTGAATGATTTAGTGAGGTCTTCGGACTGACCGGAGAGACCAGT

>Outgroup_Amblyomma_boeroi_FJ464420_Ixodida
GCTCATTAAATCAGTTATGGTTCCTTAGATCGTTTCTTCCTACTTGGATAACTGTGGCAATTCTAGAGCTAATACATGCA
CGAAATCTCTGACGGATGCTTTTATTAGACCAAGACCCATCGGGTGTGGTGACTCTGGATAACTTTG-ACGAGCCGGCGA
CGTTTCTTTCAAGTGTCTGCCTTATCAACTTTCGATGGTAGGTTACTTGCCTACCATGGTTGTTACGGGTAACGGAGAAT
CAGGGTTCGATTCCGGAGAGGGAGCCTGAGAAACGGCTACCACATCCAAGGAAGGCAGCAGGCGCGCAAATTACCCACTC
CCGGCACGGGGAGGTAGTGACGAAAAATAACAATACGGGACTCTTTTGAGGCCCCGTAATTGAAATGAGTACACTCTAAA
TCCTTTAACGAGGATCAATTGGAGGGCAAGTCTGGTGCCAGCAGCCGCGGTAATTCCAGCTCCAATAGCGTATACTAAAG
CTGCTGCGGTTAAAAAGCTCGTAGTTGGATCTCAGGAGTAGTGCATCTACCCGATGCGGTGCCCTTCATTGGGAAGACCC
GCGCATTTACTTTGAAAAAATTAGAGTGCTCAACGCAGGCGGCCTGAATAAACTTGCATGGAATAATAGAACAAGACCTT
GCTTCTGTTCCGTTGGTTTTTGGAATGCGAGGTAATGATTAAGAGGGACAGACGGGGGCATTCGTATTGCGGCGCTAGAG
GTGAAATTCTTGGACCGTCGCAAGACGAACTACTGCGAAAGCATTTGCCAAGAATGTTTTCTTTGATCAAGAACGAAAGT
CAGAGGTTCGAAGGCGATCAGATACCGCCCTAGTTCTGACCATAAACGATGCCAACCAGCGATGCCTGAGTTACTCAAAT
GACTCGTTCCGGGAAACCAAAGTATTTGGGTTCCGGGGGAAGTATGGTTGCAAAGCTGAAACTTAAAGGAATTGACGGAA
GGGCACCACCAGGAGTGGAGCCTGCGGCTTAATTTGACTCAACACGGGAAAACTTACCCGGCCCGGACACTGGGAGGATT
GACAGATTGAGAGCTCTTTCTTGATTCGGTGGATGGTGGTGCATGGCCGTTCTTAGTTGGTGGAGCGATTTGTCTGGTTA
ATTCCGATAACGAACGAGACTCTAGCCTATTAAATAGGTGCACCTTCTTAGAGGGACAAGCGGC-TCCTAGCCGCACGAA
ACAGAGCAATAACAGGTCTGTGATGCCCTTAGATGTCCGGGGCCGCACGCGCGCTACACTGAAGGAAGCAGCGTGTCTTT
--ATCCCTGTCTGAAAAGACTGGGTAACCCGTGGAACTTCCTTCGTGATTGGGATAGGGGCTTGCAATTGTTCCCCTTGA
ACGAGGAATTCCCAGTAAGCGCGAGTCATAAGCTCGCGTTGATTACGTCCCTGCCCTTTGTACACACCGCCCGTCGCTAC
TACCGATTGAATGATTTAGTGAGGTCTTCGGACCGACCGGCGCGGCCATT

>Outgroup_Opilioacarus_texanus_AF115375_Opilioacarida
GCTCATTAAATCAGTTATGGTTCCTTAGAGCATAAATTGTTACTTGGATAACTGTGGTAATTCTAGAGCTAATACATGCA
CGATCACCGGGACGTGTGCTTTTATTAGACCAAGATCAATCGGGTGTGGTGACTCTGGATAACTTTGTTTGCACCGGCGG
CAATTCTTTCAAGTGTCTGCCTTATCAACTGTCGATGGTAGGTTATGCGCCTACCATGGTTGTAACGGGTAACGGAGAAT
CAGGGTTCGGTTCCGGAGAGGGAGCCTGAGAGACGGCTACCACATCCAAGGAAGGCAGCAGGCGCGCAAATTACCCACTC
CCGGCACGGGGAGGTAGTGACGAAAAATAACAATACGGGACTCTATTGAGGCCCCGTAATTGGAATGAGTACACTCTAAA
TCCTTTAACGAGGATCAATTGGAGGGCAAGTCTGGTGCCAGCAGCCGCGGTAATTCCAGCTCCAATAGCGTATGTTAAAG
TTGTTGCGGTTAAAAAGCTCGTAGTTGGATCTCAGGGGAAGTACACCTAACCGGTGAGGTCCTCTTCATTGGGGTGGCCT
GTGCGTTTACTTTGAAAAAATTAGAGTGCTTAAAGCAGGCGGCCTGAATAACAGTGCATGGAATAATGGAATAGGAACTC
TTGCCTATTGTGTTGGTTTCTGG-ATAAGAGCTAATGATTAAGAGGGACAGACGGGGGCATTCGTATTGCAGCGCTAGAG
GTGAAATTCTTGGACCGTTGCAAGACGAACTACTGCGAAAGCATTTGCCAAGAATGTTTTCATTGATCAAGAACGAAAGT
TAGAGGTTCGAAGGCGATCAGATACCGCCCTAGTTCTAACCATAAACGATGCCAACCAGCGATGCCTGAGTTCCTCAAAT
GACTCGTTCCGGGAAACCAAAGTATTTGGGTTCCGGGGGAAGTATGGTTGCAAAGCTGAAACTTAAAGGAATTGACGGAA
GGGCACCACCAGGAGTGGAGCCTGCGGCTTAATTTGACTCAACACGGGAAAACTTACCCGGCCCGGACACCGGAAGGATT
GACAGATTGAGAGCTCTTTCTTGATTCGGTGGATGGTGGTGCATGGCCGTTCTTAGTTGGTGGAGCGATTTGTCTGGTTA
ATTCCGATAACGAACGAGACTCTAGCCTATTAAATAGCCGTGTCTTCTTAGAGGGACAAGCTGC-TCCTAGCAGCACGAA
ACAGAGCAATAACAGGTCTGTGATGCCCTTAGATGTCCGGGGCCGCACGCGCGCTACACTGAAGGAAGCAACGTGTGCAT
--ATCCCTGTTCAGATGAACTGGGTAACCCGATCAACCTCCTTCGTGATTGGAATAGGGGCTTGAAATTGTTCCCCTTGA
ACGAGGAATTCCCAGTAAGCGCGAGTCATAAGCTCGCGTTGATTACGTCCCTGCCCTTTGTACACACCGCCCGTCGCTAC
TACCGATTGAATGATTTAGTGAGGTCTTCAGACTGACCGATGCGGCCTCT

>Eurasia_NCBI_Cosmochthonius_lanatus_JN585919_Cosmochthoniidae_ENARTHRONOTA
GCTCATTAAATCAGTTACGGTTCATTAGAGCTTGAGCACCTACATGGATAACTGTGGTAATTCTAGAGCTAATACATGCA
CAAAAGCTGGAAGGAGCGCATTTATTAGACCAAGACCAATGGGGTATGGTGACTCTGGATAACTGTTTATGTGCCGGCGA
TGCATCTTTCAAGCGTCTGCCTTATCAACTGTCGATTGTAAGTTATACGCTTACAATGGTTTTAACGGGTAACGAGGAAT
CAGGGTTCGATTTCGGAGAGGGAGCCTGAGAAACGGCTACCACATCCAAGGAAGGCAGCAGGCACGCAAATTACCCAATG
CCAGAACGGCGAGGTAGTGACGAAAAATAACAATACGGGACTCTAATGAGGCCCCGTAATTGGAATGAGAACAATCTAAA
TCCTTTAACGAGGATCTATTGGAGGGCAAGTCTGGTGCCAGCAGCCGCGGTAATTCCAGCTCCAATAGCGTATATTAAAG
TTGTTGCGGTTAAAAAGCTCGTAGTTGGATCTCAGTTACGGTCCACTTGCCAGTGGTTGTGCTCTTAATCGAGGCGATCG
GTACGTTTACTTTGAAAAAATTAGAGTGCTCAAAGCAGGCGCCCAGAATAATGTTGCATGGAATAATGGAATATGACCTC
GGTTCTATTTTGTTGGTCTTTGGAACAAGAGGTAATGATTAAGAGGGACAGACGGGGGCATTCGTATTGCGGCGCTAGAG
GTGAAATTCTTGGACCGTCGCAAGACGAACTAAAGCGAAAGCATTTGCCAAGAATGTTTTCATTAATCAAGAACGAAAGT
TAGAGGTTCGAAGGCGATCAGATACCGCCCTAGTTCTAACCATAAACGATGCCAACCAGCAATGCCTGAGTTCCTTAAAT
GACTCGTTCCGGGAAACCAAAGTTTTTCGGTTCCGGGGGAAGTATGGTTGCAAAGCTGAAACTTAAAGGAATTGACGGAA
GGGCACCACCAGGAGTGGGGCCTGCGGCTTAATTTGACTCAACACGGGAAAACTTACCCGGCCCGGACACTGGAAGGATT
GACAGATTGAGAGCTCTTTCTTGATTCAGTGGGTGGTGGTGCATGGCCGTTCTTAGTTGGTGGAGCGATTTGTCTGGTTA
ATTCCGATAACGAACGAGACTCTAGCCTACTAAATAGACTCTGCTTCTTAGAGGGACAGGCGGCGATTCAGCCGCACGAA
ACAGAGCAATAACAGGTCTGTGATGCCCTTAGATGTCCGGGGCCGCACGCGCGCCACACTGAAGTGATCAGCGTGCTATT
TTGTCCTGCTCTGTCAAGAGTGGGTAACCCAATGAACCTTCTTCGTGATTGGGATAGGGGATTGTAATTATTCCCCTTGA
ACGAGGAATTCCCAGTAAGCGCGAGTCATAAGCTCGCGTTGATTACGTCCCTGCCCTTTGTACACACCGCCCGTCGCTAC
TACCGATTGAATGATTTAGTGAGGTCTTCAGACCGACTGGCGCAGTTGTT
