# Supplementary material for: Older Lineages of Oribatid Mites in Mountain Ranges Have Broader Geographic Ranges and Exhibit More Generalistic Traits
Source: Ecol Evol. 2025 Feb 28;15(3):e71046. doi: 10.1002/ece3.71046 (PMC11871110; doi:10.1002/ece3.71046)
Supplement: Supplementary file 2 — Data S2. [file ECE3-15-e71046-s005.zip › ECE371046-sup-0011-supinfo_Data___for_annotated_tree.csv]

mountain	overlapped	infraorder	family	genus	species	species_name_in_bigtree_logfile	node_age	reproductive_mode	trophic_variation	distribution_area
Alps	Alps	Brachypylina	Hermanniidae	Hermannia	Hermannia_gibba	Europe_Alps_Hermannia_gibba_EF091426_Hermanniidae_HOLOSOMATA	297.98	sex	0.748297541	77000455
Alps	Alps	Mixonomata	Phthiracaridae	Steganacarus	Steganacarus_applicatus	Europe_Alps_Steganacarus_applicatus_GQ864301_Phthiracaridae_MIXONOMATA	58.38	sex	0.520828018	18033333
Alps	Alps	Mixonomata	Phthiracaridae	Phthiracarus	Phthiracarus_laevigatus	Europe_Alps_Phthiracarus_laevigatus_XuePan_Phthiracaridae_MIXONOMATA	11.36	sex	1.231925901	64476130
Alps	Alps	Brachypylina	Achipteriidae	Achipteria	Achipteria_coleoptrata	Europe_Alps_Achipteria_coleoptrata_EF091418_Achipteriidae_BRACHYPYLINA	161.52	sex	1.00697058	66143121
Alps	Alps	Brachypylina	Chamobatidae	Chamobates	Chamobates_voigtsi	Europe_Alps_Chamobates_voigtsi_EU432189_Chamobatidae_BRACHYPYLINA	22.13	sex	0.742158465	22202222
Alps	Alps	Brachypylina	Liacaridae	Adoristes	Adoristes_ovatus	Europe_Alps_Adoristes_ovatus_GQ864286_Liacaridae_BRACHYPYLINA	10.37	sex	1.367283591	28461324
Alps	Alps	Brachypylina	Hemileiidae	Hemileius	Hemileius_initialis	Europe_Alps_Hemileius_initialis_XuePan_Hemileiidae_BRACHYPYLINA	46.16	sex	0.497534294	73420695
Alps	Alps	Brachypylina	Tectocepheidae	Tectocepheus	Tectocepheus_minor	Europe_Alps_Tectocepheus_minor_EF093778_Tectocepheidae_BRACHYPYLINA	9.27	parthen	2.209638745	51899011
Alps	Alps	Brachypylina	Galumnidae	Acrogalumna	Acrogalumna_longipluma	Europe_Alps_Acrogalumna_longipluma_GQ864304_Galumnidae_BRACHYPYLINA	34.23	sex	1.449290261	103977361.6
Alps	Alps	Brachypylina	Carabodidae	Carabodes	Carabodes_labyrinthicus	Europe_Alps_Carabodes_labyrinthicus_KX397629_Carabodidae_BRACHYPYLINA	23.47	sex	1.284868526	78972550
Alps	Alps	Brachypylina	Chamobatidae	Chamobates	Chamobates_pusillus	Europe_Alps_Chamobates_pusillus_EU432188_Chamobatidae_BRACHYPYLINA	22.13	sex	0.890989185	63193507
Alps	Alps	Brachypylina	Ceratozetidae	Edwardzetes	Edwardzetes_edwardsi	Europe_Alps_Edwardzetes_edwardsi_MH198178_Ceratozetidae_BRACHYPYLINA	104.97	sex	1.749865641	2951293
Alps	Alps	Mixonomata	Phthiracaridae	Phthiracarus	Phthiracarus_longulus	Europe_Alps_Phthiracarus_longulus_XuePan_Phthiracaridae_MIXONOMATA	6.83	sex	0.453819123	77176215
Alps	Alps	Brachypylina	Liacaridae	Liacarus	Liacarus_coracinus	Europe_Alps_Liacarus_coracinus_KR081619_Liacaridae_BRACHYPYLINA	64.56	sex	0.90149417	55247639
Alps	Alps	Brachypylina	Galumnidae	Galumna	Galumna_lanceata	Europe_Alps_Galumna_lanceata_KX397630_Galumnidae_BRACHYPYLINA	34.23	sex	1.647013324	54431212
Alps	Alps	Brachypylina	Damaeidae	Damaeus	Damaeus_clavipes	Europe_Alps_Damaeus_clavipes_KR081607_Damaeidae_BRACHYPYLINA	51.62	sex	0.008606867	18033333
Alps	Alps	Brachypylina	Phenopelopidae	Eupelops	Eupelops_plicatus	Europe_Alps_Eupelops_plicatus_EF091419_Phenopelopidae_BRACHYPYLINA	30.23	sex	3.143282935	55928639
Alps	Alps	Brachypylina	Ceratoppiidae	Ceratoppia	Ceratoppia_bipilis	Europe_Alps_Ceratoppia_bipilis_EU432204_Ceratoppiidae_BRACHYPYLINA	218.48	sex	1.339355608	81975556
Alps	Alps	Brachypylina	Carabodidae	Carabodes	Carabodes_coriaceus	Europe_Alps_Carabodes_coriaceus_EF093787_Carabodidae_BRACHYPYLINA	23.47	sex	#N/A	18144118
Alps	Alps	Brachypylina	Tectocepheidae	Tectocepheus	Tectocepheus_sarekensis	Europe_Alps_Tectocepheus_sarekensis_EF093776_Tectocepheidae_BRACHYPYLINA	71.88	parthen	1.278775936	148940000
overlapped	overlapped	Mixonomata	Phthiracaridae	Atropacarus	Atropacarus_striculus	Eurasia_AlpsChangbai_Atropacarus_striculus_EF091416_Phthiracaridae_MIXONOMATA	11.36	parthen	1.201910855	93686940
overlapped	overlapped	Desmonomata	Crotoniidae	Platynothrus	Platynothrus_peltifer	Eurasia_AlpsChangbai_Platynothrus_peltifer_EF091422_Crotoniidae_HOLOSOMATA	146.22	parthen	1.876327796	85670060
overlapped	overlapped	Desmonomata	Nanhermanniidae	Nanhermannia	Nanhermannia_nana	Eurasia_AlpsChangbai_Nanhermannia_nana_KR081624_Nanhermanniidae_HOLOSOMATA	101.27	parthen	2.508882546	115549286
overlapped	overlapped	Brachypylina	Oppiidae	Oppiella	Oppiella_nova	Eurasia_AlpsChangbai_Oppiella_nova_KR081626_Oppiidae_BRACHYPYLINA	24.7	parthen	1.739604604	148940000
overlapped	overlapped	Brachypylina	Damaeidae	Belba	Belba_compta	Eurasia_AlpsChangbai_Belba_compta_XuePan_Damaeidae_BRACHYPYLINA	129.25	sex	1.080323724	54100000
overlapped	overlapped	Brachypylina	Ceratozetidae	Lepidozetes	Lepidozetes_singularis	Eurasia_AlpsChangbai_Lepidozetes_singularis_EU432193_Ceratozetidae_BRACHYPYLINA	26.87	sex	0.166170094	67019160
overlapped	overlapped	Enarthronota	Hypochthoniidae	Hypochthonius	Hypochthonius_rufulus	Eurasia_AlpsChangbai_Hypochthonius_rufulus_EF093784_Hypochthoniidae_ENARTHRONOT	329.72	parthen	#N/A	86473005
overlapped	overlapped	Mixonomata	Euphthiracaridae	Acrotritia	Acrotritia_ardua	Eurasia_AlpsChangbai_Acrotritia_ardua_XuePan_Euphthiracaridae_MIXONOMATA	235.47	parthen	2.780093781	148940000
Changbai	Changbai	Mixonomata	Phthiracaridae	Phthiracarus	Phthiracarus_boresetosus	Asia_Changbai_Phthiracarus_boresetosus_XuePan_Phthiracaridae_MIXONOMATA	6.83	sex	1.934100878	96600000
Changbai	Changbai	Brachypylina	Tectocepheidae	Tectocepheus	Tectocepheus_velatus	Asia_Changbai_Tectocepheus_velatus_EF093781_Tectocepheidae_BRACHYPYLINA	9.27	parthen	2.268425295	148940000
Changbai	Changbai	Enarthronota	Eniochthoniidae	Eniochthonius	Eniochthonius_minutissimus	Asia_Changbai_Eniochthonius_minutissimus_KR081609_Eniochthoniidae_ENARTHRONOTA	329.95	parthen	1.317651376	134940000
Changbai	Changbai	Desmonomata	Malaconothridae	Malaconothrus	Malaconothrus_pygmaeus	Asia_Changbai_Malaconothrus_pygmaeus_XuePan_Nothridae_HOLOSOMATA	22.11	parthen	0.97641759	47172869
Changbai	Changbai	Brachypylina	Damaeidae	Damaeus	Damaeus_sp.1	Asia_Changbai_Damaeus_sp1_XuePan_Damaeidae_BRACHYPYLINA	51.62	sex	2.355381118	136050433
Changbai	Changbai	Brachypylina	Damaeidae	Damaeus	Damaeus_sp.2	Asia_Changbai_Damaeus_sp2_XuePan_Damaeidae_BRACHYPYLINA	78.78	sex	3.195650124	136050433
Changbai	Changbai	Desmonomata	Crotoniidae	Heminothrus	Heminothrus_targionii	Asia_Changbai_Heminothrus_targionii_XuePan_Crotoniidae_HOLOSOMATA	146.22	parthen	0.330432553	79060041
Changbai	Changbai	Desmonomata	Nothridae	Nothrus	Nothrus_anauniensis	Asia_Changbai_Nothrus_anauniensis_XuePan_Nothridae_HOLOSOMATA	22.11	parthen	3.284177321	134940000
Changbai	Changbai	Brachypylina	Damaeidae	Damaeus	Damaeus_sp.4	Asia_Changbai_Damaeus_sp4_XuePan_Damaeidae_BRACHYPYLINA	124.77	sex	3.757580614	136050433
Changbai	Changbai	Brachypylina	Damaeidae	Porobelba	Porobelba_spinosa	Asia_Changbai_Porobelba_spinosa_XuePan_Damaeidae_BRACHYPYLINA	105.16	sex	5.601083565	54100000
Changbai	Changbai	Brachypylina	Ceratoppiidae	Parapyroppia	Parapyroppia_cornuta	Asia_Changbai_Parapyroppia_cornuta_XuePan_Ceratoppiidae_BRACHYPYLINA	100.59	sex	2.144440341	2085292
Changbai	Changbai	Brachypylina	Punctoribatidae	Punctoribates	Punctoribates_punctum	Asia_Changbai_Punctoribates_punctum_MH198175_Punctoribatidae_BRACHYPYLINA	67.06	sex	#N/A	63656245
NCBI	NCBI	Brachypylina	Liebstadiidae	Maculobates	Maculobates_bruneiensis	Asia_NCBI_Maculobates_bruneiensis_AB818522_Liebstadiidae_BRACHYPYLINA	#N/A	NCBI	#N/A	#N/A
NCBI	NCBI	Enarthronota	Lohmanniidae	Nesiacarus	Nesiacarus_granulatus	Asia_NCBI_Nesiacarus_granulatus_JN585914_Lohmanniidae_ENARTHRONOTA	#N/A	NCBI	#N/A	#N/A
NCBI	NCBI	Brachypylina	Protoribatidae	Protoribates	Protoribates_hakonensis	Asia_NCBI_Protoribates_hakonensis_AB818528_Protoribatidae_BRACHYPYLINA	#N/A	NCBI	#N/A	#N/A
NCBI	NCBI	Brachypylina	Cymbaeremaeidae	Scapheremaeus	Scapheremaeus_nakanoshimensis	Asia_NCBI_Scapheremaeus_nakanoshimensis_LC367334_Cymbaeremaeidae_BRACHYPYLINA	#N/A	NCBI	#N/A	#N/A
NCBI	NCBI	Enarthronota	Mesoplophoridae	Archoplophora	Archoplophora_rostralis	Eurasia_NCBI_Archoplophora_rostralis_JN585918_Mesoplophoridae_ENARTHRONOTA	#N/A	NCBI	#N/A	#N/A
NCBI	NCBI	Enarthronota	Atopochthoniidae	Atopochthonius	Atopochthonius_artiodactylus	Eurasia_NCBI_Atopochthonius_artiodactylus_EU432216_Atopochthoniidae_ENARTHRONOT	#N/A	NCBI	#N/A	#N/A
NCBI	NCBI	Desmonomata	Crotoniidae	Camisia	Camisia_biurus	Eurasia_NCBI_Camisia_biurus_EF081302_Crotoniidae_HOLOSOMATA	#N/A	NCBI	#N/A	#N/A
NCBI	NCBI	Brachypylina	Cepheusidae	Cepheus	Cepheus_latus	Eurasia_NCBI_Cepheus_latus_EU432206_Cepheusidae_BRACHYPYLINA	#N/A	NCBI	#N/A	#N/A
NCBI	NCBI	Enarthronota	Cosmochthoniidae	Cosmochthonius	Cosmochthonius_lanatus	Eurasia_NCBI_Cosmochthonius_lanatus_JN585919_Cosmochthoniidae_ENARTHRONOTA	#N/A	NCBI	#N/A	#N/A
NCBI	NCBI	Brachypylina	Damaeidae	Damaeobelba	Damaeobelba_minutissima	Eurasia_NCBI_Damaeobelba_minutissima_MH198179_Damaeidae_BRACHYPYLINA	#N/A	NCBI	#N/A	#N/A
NCBI	NCBI	Brachypylina	Oppiidae	Dissorhina	Dissorhina_ornata	Eurasia_NCBI_Dissorhina_ornata_MH198181_Oppiidae_BRACHYPYLINA	#N/A	NCBI	#N/A	#N/A
NCBI	NCBI	Brachypylina	Eremaeidae	Eueremaeus	Eueremaeus_oblongus	Eurasia_NCBI_Eueremaeus_oblongus_GQ864287_Eremaeidae_BRACHYPYLINA	#N/A	NCBI	#N/A	#N/A
NCBI	NCBI	Mixonomata	Eulohmanniidae	Eulohmannia	Eulohmannia_ribagai	Eurasia_NCBI_Eulohmannia_ribagai_EU432211_Eulohmanniidae_MIXONOMATA	#N/A	NCBI	#N/A	#N/A
NCBI	NCBI	Enarthronota	Trichthoniidae	Gozmanyina	Gozmanyina_majesta	Eurasia_NCBI_Gozmanyina_majesta_EU433993_Trichthoniidae_ENARTHRONOTA	#N/A	NCBI	#N/A	#N/A
NCBI	NCBI	Brachypylina	Gymnodamaeidae	Gymnodamaeus	Gymnodamaeus_bicostatus	Eurasia_NCBI_Gymnodamaeus_bicostatus_KR081614_Gymnodamaeidae_BRACHYPYLINA	#N/A	NCBI	#N/A	#N/A
NCBI	NCBI	Brachypylina	Humerobatidae	Humerobates	Humerobates_rostrolamellatus	Eurasia_NCBI_Humerobates_rostrolamellatus_EU432196_Humerobatidae_BRACHYPYLINA	#N/A	NCBI	#N/A	#N/A
NCBI	NCBI	Brachypylina	Liebstadiidae	Liebstadia	Liebstadia_humerata	Eurasia_NCBI_Liebstadia_humerata_KR081620_Liebstadiidae_BRACHYPYLINA	#N/A	NCBI	#N/A	#N/A
NCBI	NCBI	Desmonomata	Trhypochthoniidae	Mainothrus	Mainothrus_badius	Eurasia_NCBI_Mainothrus_badius_EF081301_Trhypochthoniidae_HOLOSOMATA	#N/A	NCBI	#N/A	#N/A
NCBI	NCBI	Brachypylina	Damaeidae	Metabelba	Metabelba_papillipes	Eurasia_NCBI_Metabelba_papillipes_MH198180_Damaeidae_BRACHYPYLINA	#N/A	NCBI	#N/A	#N/A
NCBI	NCBI	Brachypylina	Ceratozetidae	Oromurcia	Oromurcia_sudetica	Eurasia_NCBI_Oromurcia_sudetica_EU432194_Ceratozetidae_BRACHYPYLINA	#N/A	NCBI	#N/A	#N/A
NCBI	NCBI	Enarthronota	Atopochthoniidae	Pterochthonius	Pterochthonius_angelus	Eurasia_NCBI_Pterochthonius_angelus_EU432214_Atopochthoniidae_ENARTHRONOTA	#N/A	NCBI	#N/A	#N/A
NCBI	NCBI	Mixonomata	Euphthiracaridae	Rhysotritia	Rhysotritia_duplicata	Eurasia_NCBI_Rhysotritia_duplicata_EF091417_Euphthiracaridae_MIXONOMATA	#N/A	NCBI	#N/A	#N/A
NCBI	NCBI	Brachypylina	Cymbaeremaeidae	Scapheremaeus	Scapheremaeus_palustris	Eurasia_NCBI_Scapheremaeus_palustris_EU433989_Cymbaeremaeidae_BRACHYPYLINA	#N/A	NCBI	#N/A	#N/A
NCBI	NCBI	Brachypylina	Scutoverticidae	Scutovertex	Scutovertex_sculptus	Eurasia_NCBI_Scutovertex_sculptus_GQ864305_Scutoverticidae_BRACHYPYLINA	#N/A	NCBI	#N/A	#N/A
NCBI	NCBI	Enarthronota	Brachychthoniidae	Sellnickochthonius	Sellnickochthonius_zelawaiensis	Eurasia_NCBI_Sellnickochthonius_zelawaiensis_MH198174_Brachychthoniidae_ENARTHR	#N/A	NCBI	#N/A	#N/A
NCBI	NCBI	Brachypylina	Xenillidae	Xenillus	Xenillus_tegeocranus	Eurasia_NCBI_Xenillus_tegeocranus_KR081637_Xenillidae_BRACHYPYLINA	#N/A	NCBI	#N/A	#N/A
NCBI	NCBI	Brachypylina	Cymbaeremaeidae	Cymbaeremaeus	Cymbaeremaeus_cymba	Europe_NCBI_Cymbaeremaeus_cymba_EU432201_Cymbaeremaeidae_BRACHYPYLINA	#N/A	NCBI	#N/A	#N/A
NCBI	NCBI	Brachypylina	Tetracondylidae	Dolicheremaeus	Dolicheremaeus_dorni	Europe_NCBI_Dolicheremaeus_dorni_MG719344_Tetracondylidae_BRACHYPYLINA	#N/A	NCBI	#N/A	#N/A
NCBI	NCBI	Brachypylina	Phenopelopidae	Eupelops	Eupelops_hirtus	Europe_NCBI_Eupelops_hirtus_EF093783_Phenopelopidae_BRACHYPYLINA	#N/A	NCBI	#N/A	#N/A
NCBI	NCBI	Brachypylina	Punctoribatidae	Mycobates	Mycobates_parmeliae	Europe_NCBI_Mycobates_parmeliae_EU432191_Punctoribatidae_BRACHYPYLINA	#N/A	NCBI	#N/A	#N/A
NCBI	NCBI	Brachypylina	Carabodidae	Odontocepheus	Odontocepheus_elongatus	Europe_NCBI_Odontocepheus_elongatus_EU432200_Carabodidae_BRACHYPYLINA	#N/A	NCBI	#N/A	#N/A
NCBI	NCBI	Brachypylina	Oribatulidae	Oribatula	Oribatula_tibialis	Europe_NCBI_Oribatula_tibialis_EU433990_Oribatulidae_BRACHYPYLINA	#N/A	NCBI	#N/A	#N/A
NCBI	NCBI	Brachypylina	Oribatulidae	Phauloppia	Phauloppia_lucorum	Europe_NCBI_Phauloppia_lucorum_EU432198_Oribatulidae_BRACHYPYLINA	#N/A	NCBI	#N/A	#N/A
NCBI	NCBI	Brachypylina	Neoliodidae	Poroliodes	Poroliodes_farinosus	Europe_NCBI_Poroliodes_farinosus_EF203779_Neoliodidae_BRACHYPYLINA	#N/A	NCBI	#N/A	#N/A
NCBI	NCBI	Brachypylina	Scheloribatidae	Scheloribates	Scheloribates_ascendens	Europe_NCBI_Scheloribates_ascendens_EU432199_Scheloribatidae_BRACHYPYLINA	#N/A	NCBI	#N/A	#N/A
NCBI	NCBI	Desmonomata	Trhypochthoniidae	Trhypochthonius	Trhypochthonius_silvestris_europaeus	Europe_NCBI_Trhypochthonius_silvestris_europaeus_HQ661380_Trhypochthoniidae_HOL	#N/A	NCBI	#N/A	#N/A
NCBI	NCBI	#N/A	#N/A	#N/A	Outgroup_Allothyrus_sp	Outgroup_Allothyrus_sp_AF018655_Holothyrida	#N/A	NCBI	#N/A	#N/A
NCBI	NCBI	#N/A	#N/A	#N/A	Outgroup_Amblyomma_boeroi	Outgroup_Amblyomma_boeroi_FJ464420_Ixodida	#N/A	NCBI	#N/A	#N/A
NCBI	NCBI	#N/A	#N/A	#N/A	Outgroup_Opilioacarus_texanus	Outgroup_Opilioacarus_texanus_AF115375_Opilioacarida	#N/A	NCBI	#N/A	#N/A
