# Supplementary material for: Older Lineages of Oribatid Mites in Mountain Ranges Have Broader Geographic Ranges and Exhibit More Generalistic Traits
Source: Ecol Evol. 2025 Feb 28;15(3):e71046. doi: 10.1002/ece3.71046 (PMC11871110; doi:10.1002/ece3.71046)
Supplement: Supplementary file 2 — Data S2. [file ECE3-15-e71046-s005.zip › ECE371046-sup-0012-supinfo_Data___range_size.csv]

mountain	overlapped	infraorder	family	genus	species	species_name_in_bigtree_logfile	distribution_area
Alps	Alps	Brachypylina	Hermanniidae	Hermannia	Hermannia_gibba	Europe_Alps_Hermannia_gibba_EF091426_Hermanniidae_HOLOSOMATA	77000455
Alps	Alps	Mixonomata	Phthiracaridae	Steganacarus	Steganacarus_applicatus	Europe_Alps_Steganacarus_applicatus_GQ864301_Phthiracaridae_MIXONOMATA	18033333
Alps	Alps	Mixonomata	Phthiracaridae	Phthiracarus	Phthiracarus_laevigatus	Europe_Alps_Phthiracarus_laevigatus_XuePan_Phthiracaridae_MIXONOMATA	64476130
Alps	Alps	Brachypylina	Achipteriidae	Achipteria	Achipteria_coleoptrata	Europe_Alps_Achipteria_coleoptrata_EF091418_Achipteriidae_BRACHYPYLINA	66143121
Alps	Alps	Brachypylina	Chamobatidae	Chamobates	Chamobates_voigtsi	Europe_Alps_Chamobates_voigtsi_EU432189_Chamobatidae_BRACHYPYLINA	22202222
Alps	Alps	Brachypylina	Liacaridae	Adoristes	Adoristes_ovatus	Europe_Alps_Adoristes_ovatus_GQ864286_Liacaridae_BRACHYPYLINA	28461324
Alps	overlapped_Alps	Mixonomata	Phthiracaridae	Atropacarus	Atropacarus_striculus	Eurasia_AlpsChangbai_Atropacarus_striculus_EF091416_Phthiracaridae_MIXONOMATA	93686940
Alps	overlapped_Alps	Desmonomata	Crotoniidae	Platynothrus	Platynothrus_peltifer	Eurasia_AlpsChangbai_Platynothrus_peltifer_EF091422_Crotoniidae_HOLOSOMATA	85670060
Alps	overlapped_Alps	Desmonomata	Nanhermanniidae	Nanhermannia	Nanhermannia_nana	Eurasia_AlpsChangbai_Nanhermannia_nana_KR081624_Nanhermanniidae_HOLOSOMATA	115549286
Alps	overlapped_Alps	Brachypylina	Oppiidae	Oppiella	Oppiella_nova	Eurasia_AlpsChangbai_Oppiella_nova_KR081626_Oppiidae_BRACHYPYLINA	148940000
Alps	Alps	Brachypylina	Hemileiidae	Hemileius	Hemileius_initialis	Europe_Alps_Hemileius_initialis_XuePan_Hemileiidae_BRACHYPYLINA	73420695
Alps	Alps	Brachypylina	Tectocepheidae	Tectocepheus	Tectocepheus_minor	Europe_Alps_Tectocepheus_minor_EF093778_Tectocepheidae_BRACHYPYLINA	51899011
Alps	Alps	Brachypylina	Galumnidae	Acrogalumna	Acrogalumna_longipluma	Europe_Alps_Acrogalumna_longipluma_GQ864304_Galumnidae_BRACHYPYLINA	103977361.6
Alps	overlapped_Alps	Brachypylina	Damaeidae	Belba	Belba_compta	Eurasia_AlpsChangbai_Belba_compta_XuePan_Damaeidae_BRACHYPYLINA	54100000
Alps	Alps	Brachypylina	Carabodidae	Carabodes	Carabodes_labyrinthicus	Europe_Alps_Carabodes_labyrinthicus_KX397629_Carabodidae_BRACHYPYLINA	78972550
Alps	Alps	Brachypylina	Chamobatidae	Chamobates	Chamobates_pusillus	Europe_Alps_Chamobates_pusillus_EU432188_Chamobatidae_BRACHYPYLINA	63193507
Alps	overlapped_Alps	Brachypylina	Ceratozetidae	Lepidozetes	Lepidozetes_singularis	Eurasia_AlpsChangbai_Lepidozetes_singularis_EU432193_Ceratozetidae_BRACHYPYLINA	67019160
Alps	Alps	Brachypylina	Ceratozetidae	Edwardzetes	Edwardzetes_edwardsi	Europe_Alps_Edwardzetes_edwardsi_MH198178_Ceratozetidae_BRACHYPYLINA	2951293
Alps	Alps	Mixonomata	Phthiracaridae	Phthiracarus	Phthiracarus_longulus	Europe_Alps_Phthiracarus_longulus_XuePan_Phthiracaridae_MIXONOMATA	77176215
Alps	Alps	Brachypylina	Liacaridae	Liacarus	Liacarus_coracinus	Europe_Alps_Liacarus_coracinus_KR081619_Liacaridae_BRACHYPYLINA	55247639
Alps	Alps	Brachypylina	Galumnidae	Galumna	Galumna_lanceata	Europe_Alps_Galumna_lanceata_KX397630_Galumnidae_BRACHYPYLINA	54431212
Alps	overlapped_Alps	Enarthronota	Hypochthoniidae	Hypochthonius	Hypochthonius_rufulus	Eurasia_AlpsChangbai_Hypochthonius_rufulus_EF093784_Hypochthoniidae_ENARTHRONOT	86473005
Alps	Alps	Brachypylina	Damaeidae	Damaeus	Damaeus_clavipes	Europe_Alps_Damaeus_clavipes_KR081607_Damaeidae_BRACHYPYLINA	18033333
Alps	Alps	Brachypylina	Phenopelopidae	Eupelops	Eupelops_plicatus	Europe_Alps_Eupelops_plicatus_EF091419_Phenopelopidae_BRACHYPYLINA	55928639
Alps	Alps	Brachypylina	Ceratoppiidae	Ceratoppia	Ceratoppia_bipilis	Europe_Alps_Ceratoppia_bipilis_EU432204_Ceratoppiidae_BRACHYPYLINA	81975556
Alps	Alps	Brachypylina	Carabodidae	Carabodes	Carabodes_coriaceus	Europe_Alps_Carabodes_coriaceus_EF093787_Carabodidae_BRACHYPYLINA	18144118
Alps	Alps	Brachypylina	Tectocepheidae	Tectocepheus	Tectocepheus_sarekensis	Europe_Alps_Tectocepheus_sarekensis_EF093776_Tectocepheidae_BRACHYPYLINA	148940000
Alps	overlapped_Alps	Mixonomata	Euphthiracaridae	Acrotritia	Acrotritia_ardua	Eurasia_AlpsChangbai_Acrotritia_ardua_XuePan_Euphthiracaridae_MIXONOMATA	148940000
Changbai	overlapped_Changbai	Mixonomata	Phthiracaridae	Atropacarus	Atropacarus_striculus	Eurasia_AlpsChangbai_Atropacarus_striculus_EF091416_Phthiracaridae_MIXONOMATA	93686940
Changbai	overlapped_Changbai	Desmonomata	Crotoniidae	Platynothrus	Platynothrus_peltifer	Eurasia_AlpsChangbai_Platynothrus_peltifer_EF091422_Crotoniidae_HOLOSOMATA	85670060
Changbai	overlapped_Changbai	Desmonomata	Nanhermanniidae	Nanhermannia	Nanhermannia_nana	Eurasia_AlpsChangbai_Nanhermannia_nana_KR081624_Nanhermanniidae_HOLOSOMATA	115549286
Changbai	overlapped_Changbai	Brachypylina	Oppiidae	Oppiella	Oppiella_nova	Eurasia_AlpsChangbai_Oppiella_nova_KR081626_Oppiidae_BRACHYPYLINA	148940000
Changbai	overlapped_Changbai	Brachypylina	Damaeidae	Belba	Belba_compta	Eurasia_AlpsChangbai_Belba_compta_XuePan_Damaeidae_BRACHYPYLINA	54100000
Changbai	overlapped_Changbai	Brachypylina	Ceratozetidae	Lepidozetes	Lepidozetes_singularis	Eurasia_AlpsChangbai_Lepidozetes_singularis_EU432193_Ceratozetidae_BRACHYPYLINA	67019160
Changbai	overlapped_Changbai	Enarthronota	Hypochthoniidae	Hypochthonius	Hypochthonius_rufulus	Eurasia_AlpsChangbai_Hypochthonius_rufulus_EF093784_Hypochthoniidae_ENARTHRONOT	86473005
Changbai	overlapped_Changbai	Mixonomata	Euphthiracaridae	Acrotritia	Acrotritia_ardua	Eurasia_AlpsChangbai_Acrotritia_ardua_XuePan_Euphthiracaridae_MIXONOMATA	148940000
Changbai	Changbai	Mixonomata	Phthiracaridae	Phthiracarus	Phthiracarus_boresetosus	Asia_Changbai_Phthiracarus_boresetosus_XuePan_Phthiracaridae_MIXONOMATA	96600000
Changbai	Changbai	Brachypylina	Tectocepheidae	Tectocepheus	Tectocepheus_velatus	Asia_Changbai_Tectocepheus_velatus_EF093781_Tectocepheidae_BRACHYPYLINA	148940000
Changbai	Changbai	Enarthronota	Eniochthoniidae	Eniochthonius	Eniochthonius_minutissimus	Asia_Changbai_Eniochthonius_minutissimus_KR081609_Eniochthoniidae_ENARTHRONOTA	134940000
Changbai	Changbai	Desmonomata	Malaconothridae	Malaconothrus	Malaconothrus_pygmaeus	Asia_Changbai_Malaconothrus_pygmaeus_XuePan_Nothridae_HOLOSOMATA	47172869
Changbai	Changbai	Brachypylina	Damaeidae	Damaeus	Damaeus_sp.1	Asia_Changbai_Damaeus_sp1_XuePan_Damaeidae_BRACHYPYLINA	136050433
Changbai	Changbai	Brachypylina	Damaeidae	Damaeus	Damaeus_sp.2	Asia_Changbai_Damaeus_sp2_XuePan_Damaeidae_BRACHYPYLINA	136050433
Changbai	Changbai	Desmonomata	Crotoniidae	Heminothrus	Heminothrus_targionii	Asia_Changbai_Heminothrus_targionii_XuePan_Crotoniidae_HOLOSOMATA	79060041
Changbai	Changbai	Desmonomata	Nothridae	Nothrus	Nothrus_anauniensis	Asia_Changbai_Nothrus_anauniensis_XuePan_Nothridae_HOLOSOMATA	134940000
Changbai	Changbai	Brachypylina	Damaeidae	Damaeus	Damaeus_sp.4	Asia_Changbai_Damaeus_sp4_XuePan_Damaeidae_BRACHYPYLINA	136050433
Changbai	Changbai	Brachypylina	Damaeidae	Porobelba	Porobelba_spinosa	Asia_Changbai_Porobelba_spinosa_XuePan_Damaeidae_BRACHYPYLINA	54100000
Changbai	Changbai	Brachypylina	Ceratoppiidae	Parapyroppia	Parapyroppia_cornuta	Asia_Changbai_Parapyroppia_cornuta_XuePan_Ceratoppiidae_BRACHYPYLINA	2085292
Changbai	Changbai	Brachypylina	Punctoribatidae	Punctoribates	Punctoribates_punctum	Asia_Changbai_Punctoribates_punctum_MH198175_Punctoribatidae_BRACHYPYLINA	63656245
