# Supplementary material for: Older Lineages of Oribatid Mites in Mountain Ranges Have Broader Geographic Ranges and Exhibit More Generalistic Traits
Source: Ecol Evol. 2025 Feb 28;15(3):e71046. doi: 10.1002/ece3.71046 (PMC11871110; doi:10.1002/ece3.71046)
Supplement: Supplementary file 2 — Data S2. [file ECE3-15-e71046-s005.zip › ECE371046-sup-0013-supinfo_Data___trophic_variation.csv]

mountain	overlapped	infraorder	family	genus	species	mean_D15N	sd_D15N	number_of_measurments
Alps	Alps	Brachypylina	Achipteriidae	Achipteria	Achipteria_coleoptrata	0.475524741	1.00697058	23
Alps	Alps	Brachypylina	Liacaridae	Adoristes	Adoristes_ovatus	1.84519135	1.367283591	13
Alps	overlapped_Alps	Mixonomata	Phthiracaridae	Atropacarus	Atropacarus_striculus	1.953999057	1.078637664	18
Alps	Alps	Brachypylina	Chamobatidae	Chamobates	Chamobates_voigtsi	2.403753532	0.742158465	15
Alps	Alps	Brachypylina	Hermanniidae	Hermannia	Hermannia_gibba	-1.734659343	0.748297541	14
Alps	overlapped_Alps	Desmonomata	Nanhermanniidae	Nanhermannia	Nanhermannia_nana	3.012701071	1.734425509	3
Alps	Alps	Mixonomata	Phthiracaridae	Steganacarus	Steganacarus_applicatus	1.559128578	0.520828018	11
Alps	Alps	Brachypylina	Carabodidae	Carabodes	Carabodes_labyrinthicus	0.070922202	1.284868526	3
Alps	Alps	Mixonomata	Phthiracaridae	Phthiracarus	Phthiracarus_laevigatus	1.421633421	1.231925901	21
Alps	overlapped_Alps	Desmonomata	Crotoniidae	Platynothrus	Platynothrus_peltifer	0.030342099	2.176442579	18
Alps	overlapped_Alps	Brachypylina	Oppiidae	Oppiella	Oppiella_nova	5.924254602	1.242286808	11
Alps	Alps	Brachypylina	Tectocepheidae	Tectocepheus	Tectocepheus_minor	0.077176035	2.209638745	3
Alps	overlapped_Alps	Brachypylina	Ceratozetidae	Lepidozetes	Lepidozetes_singularis	2.403398213	0	1
Alps	Alps	Mixonomata	Phthiracaridae	Phthiracarus	Phthiracarus_longulus	2.707953753	0.453819123	3
Alps	Alps	Brachypylina	Hemileiidae	Hemileius	Hemileius_initialis	3.115090741	0.497534294	8
Alps	Alps	Brachypylina	Ceratozetidae	Edwardzetes	Edwardzetes_edwardsi	0.741525695	1.749865641	4
Alps	overlapped_Alps	Mixonomata	Euphthiracaridae	Acrotritia	Acrotritia_ardua	3.890411345	0	1
Alps	Alps	Brachypylina	Chamobatidae	Chamobates	Chamobates_pusillus	2.686251218	0.890989185	6
Alps	Alps	Brachypylina	Galumnidae	Galumna	Galumna_lanceata	3.497674767	1.647013324	2
Alps	Alps	Brachypylina	Liacaridae	Liacarus	Liacarus_coracinus	1.948342859	0.90149417	2
Alps	Alps	Brachypylina	Tectocepheidae	Tectocepheus	Tectocepheus_sarekensis	1.257659082	1.278775936	2
Alps	Alps	Brachypylina	Galumnidae	Acrogalumna	Acrogalumna_longipluma	3.277503302	1.449290261	7
Alps	Alps	Brachypylina	Phenopelopidae	Eupelops	Eupelops_plicatus	7.472791267	3.143282935	2
Alps	overlapped_Alps	Brachypylina	Damaeidae	Belba	Belba_compta	5.068477051	0.163634247	2
Alps	Alps	Brachypylina	Ceratoppiidae	Ceratoppia	Ceratoppia_bipilis	3.119675931	1.339355608	4
Alps	Alps	Brachypylina	Damaeidae	Damaeus	Damaeus_clavipes	2.555202129	0.008606867	3
Alps	overlapped_Alps	Enarthronota	Hypochthoniidae	Hypochthonius	Hypochthonius_rufulus	5.529770165	0	1
Changbai	Changbai	Enarthronota	Eniochthoniidae	Eniochthonius	Eniochthonius_minutissimus	3.557412339	1.317651376	20
Changbai	Changbai	Mixonomata	Phthiracaridae	Phthiracarus	Phthiracarus_boresetosus	2.938810785	1.934100878	8
Changbai	overlapped_Changbai	Desmonomata	Crotoniidae	Platynothrus	Platynothrus_peltifer	-0.668713636	1.576213013	11
Changbai	Changbai	Brachypylina	Tectocepheidae	Tectocepheus	Tectocepheus_velatus	1.555821013	2.268425295	24
Changbai	Changbai	Desmonomata	Crotoniidae	Heminothrus	Heminothrus_targionii	-0.70397967	0.330432553	2
Changbai	overlapped_Changbai	Desmonomata	Nanhermanniidae	Nanhermannia	Nanhermannia_nana	3.179307326	3.283339583	16
Changbai	overlapped_Changbai	Brachypylina	Damaeidae	Belba	Belba_compta	3.242800932	1.997013201	5
Changbai	Changbai	Brachypylina	Damaeidae	Damaeus	Damaeus_sp.1	6.171593515	2.355381118	6
Changbai	Changbai	Brachypylina	Damaeidae	Damaeus	Damaeus_sp.2	4.711016564	3.195650124	3
Changbai	overlapped_Changbai	Brachypylina	Ceratozetidae	Lepidozetes	Lepidozetes_singularis	0.981869231	0.166170094	2
Changbai	overlapped_Changbai	Brachypylina	Oppiidae	Oppiella	Oppiella_nova	5.39084951	2.236922401	21
Changbai	overlapped_Changbai	Mixonomata	Phthiracaridae	Atropacarus	Atropacarus_striculus	2.198875253	1.325184047	6
Changbai	Changbai	Brachypylina	Damaeidae	Damaeus	Damaeus_sp.4	6.946355199	3.757580614	9
Changbai	Changbai	Desmonomata	Nothridae	Nothrus	Nothrus_anauniensis	3.921889387	3.284177321	3
Changbai	overlapped_Changbai	Mixonomata	Euphthiracaridae	Acrotritia	Acrotritia_ardua	2.196999643	2.780093781	3
Changbai	Changbai	Desmonomata	Malaconothridae	Malaconothrus	Malaconothrus_pygmaeus	2.373039691	0.97641759	6
Changbai	Changbai	Brachypylina	Damaeidae	Porobelba	Porobelba_spinosa	9.201399465	5.601083565	2
Changbai	Changbai	Brachypylina	Ceratoppiidae	Parapyroppia	Parapyroppia_cornuta	5.552928852	2.144440341	7
