# Supplementary material for: Older Lineages of Oribatid Mites in Mountain Ranges Have Broader Geographic Ranges and Exhibit More Generalistic Traits
Source: Ecol Evol. 2025 Feb 28;15(3):e71046. doi: 10.1002/ece3.71046 (PMC11871110; doi:10.1002/ece3.71046)
Supplement: Supplementary file 2 — Data S2. [file ECE3-15-e71046-s005.zip › ECE371046-sup-0014-supinfo_Rscript.R]

################################################################################
# This script belongs to the manuscript: 
# "Phylogenetically older oribatid mites of mountain ranges have broader geographic ranges and are more generalistic"
# Submission to Ecology and Evolution

# R version 4.1.3 
# Copyright (C) 2022 The R Foundation for Statistical Computing
# Platform: x86_64-w64-mingw32/x64 (64-bit)

################################################################################
###
###
###
###
###
###
###
###
###
###
###
###
###
###
###
###
###
###
###
###
################################################################################

# Figure 2_Annotating/Mapping data to your tree ---------------------


# input trait data
total_data<- read.csv(file = "./data_in/for_annotated_tree.csv",header = TRUE)
rownames(total_data) = total_data[ , 7]

# Convert node age, trophic_variation and distribution_area to numeric
total_data$node_age <- as.numeric(total_data$node_age)
total_data$trophic_variation <- as.numeric(total_data$trophic_variation)
total_data$distribution_area <- as.numeric(total_data$distribution_area)
total_data
str(total_data) ## Check the structure of total_data again to confirm the changes


# input tree file
library(ape)
bigtree <- read.nexus("./data_in/76and3_BEAST_Run06-Tree.nex")
class(bigtree) # phylo
is.ultrametric(bigtree) # TRUE
is.rooted(bigtree)  # TRUE
is.binary(bigtree)  # TRUE

plot(bigtree)


bigtree$tip.label == total_data$species_name_in_bigtree_logfile # tree.str
bigtree$tip.label == rownames(total_data) # trait.sp
total_data <- total_data[bigtree$tip.label, ]
names(total_data)

tipseq.lad<-ladderize(bigtree,right=F)$edge[ladderize(bigtree,right=F)$edge[,2]<=length(ladderize(bigtree,right=F)$tip.label),2]
tipseq.lad


library(Cairo)
CairoPNG("./plots/p_phylo_traits.png", width = 2500, height = 4000, res = 300, bg = "transparent")
pdf("./plots/p_phylo_traits.pdf", width = 8.33, height = 13.33)   # Set width and height as the above png

plot(ladderize(bigtree,right=F),show.tip.label=F,x.lim=c(0,950),no.margin=F,main="");axisPhylo(cex.axis=0.7)

# Color selection for species and their traits
# "Alps" = "#FF6666", "Changbai" = "#33CCCC", "overlapped" = "purple", "NCBI" = "white"
# "NCBI" = "white", "parthen" = "#fabb6e", "sex" = "#8481ba"
# "trophic_variation" = "#c88324"
# "distribution_area" = "#85982c"

points(rep(620,Ntip(bigtree)),1:Ntip(bigtree),pch=24,lwd=1,col="white",bg=c("#FF6666","#33CCCC","white","purple")[factor(total_data$mountain)[match(bigtree$tip.label[tipseq.lad],rownames(total_data))]],cex=1.5)
points(rep(675,Ntip(bigtree)),1:Ntip(bigtree),pch=21,lwd=1,col="white",bg=c("white","#fabb6e","#8481ba")[factor(total_data$reproductive_mode)[match(bigtree$tip.label[tipseq.lad],rownames(total_data))]],cex=1.5)
points(rep(702,Ntip(bigtree)),1:Ntip(bigtree),pch=21,col="white",bg="#c88324",cex=sqrt(total_data$trophic_variation[match(bigtree$tip.label[tipseq.lad],rownames(total_data))])+0.5)
points(rep(730,Ntip(bigtree)),1:Ntip(bigtree),pch=21,col="white",bg="#85982c",cex=1.5*total_data$distribution_area[match(bigtree$tip.label[tipseq.lad],rownames(total_data))]/max(na.omit(total_data$distribution_area))+0.5)

text(rep(750,Ntip(bigtree)),1:Ntip(bigtree),gsub("_"," ",total_data$species[match(bigtree$tip.label[tipseq.lad],rownames(total_data))]),col="black",cex=0.7,adj=c(0,0.5),font=3) # 1=plain, 2=bold, 3=italic, 4=bold-italic


dev.off() # Figure 2

################################################################################
###
###
###
###
###
###
###
###
###
###
###
###
###
###
###
###
###
###
###
###
################################################################################

# Figure 3_Mean pairwise distance (MPD) --------------------------------------------------

# tree file
bigtree

# input species abundance data
moun_40spp_comm  <- read.csv(file = "./data_in/moun_40spp_comm.csv",header = TRUE, row.names = 1)
moun_40spp_comm
names(moun_40spp_comm)
str(moun_40spp_comm)


# calculate observed.mpd and randomized mpd for two mountain communitie

library(picante) # Standardized effect size of MPD
library(vegan)
library(permute)
library(lattice)
library(nlme)


# observed.mpd 
observed.mpd <- mpd(moun_40spp_comm, cophenetic(bigtree), abundance.weighted=FALSE)
observed.mpd
# Alps observed.mpd = 514.3112  
# Changbai observed.mpd = 577.1621


# randomized.mpd
randomized.mpd <- ses.mpd(moun_40spp_comm, cophenetic(bigtree),null.model="taxa.labels", abundance.weighted = F, 
                          runs = 999, iterations = 1000)
randomized.mpd
#            ntaxa  mpd.obs     mpd.rand.mean   mpd.rand.sd    mpd.obs.rank   mpd.obs.z     mpd.obs.p   runs
# Alps        28    514.3112      599.8783      44.47535           24         -1.9239224     0.024      999
# Changbai    20    577.1621      600.9677      59.99730          349         -0.3967789     0.349      999


# result visualization


# first, calculate a null model for MPD
rand.mpd.fun <- function(x){
  tmp.phylo <- tipShuffle(x)
  mpd(moun_40spp_comm, cophenetic(tmp.phylo))
}

null.output <- replicate(999, rand.mpd.fun(bigtree))
null.output   
# hist(null.output)
hist(null.output[1, ]) # for Alps
hist(null.output[2, ]) # for Changbai


# second, plot histogram for null model MPD of the two mountains 
png("./plots/twomoun_randomized_MPD.png", width = 4000, height = 2000, res = 300, bg = "transparent")  
# pdf("./plots/twomoun_randomized_MPD.pdf", width = 8, height = 4) # output a pdf file

par(mar=c(6, 6, 6, 6))  # margin
par(mfrow=c(1,2)) # arrangement
par(cex.lab=1.7)  # label font size
par(cex.main=2)  # title font size
par(cex.axis=1.5)  # Axis label font size

# Alps
hist(null.output[1,],main="Alps", xlab="Randomized MPD") # MPD histogram
abline(v=mpd(moun_40spp_comm, cophenetic(bigtree))[1], col="#FF6666", lwd=3) # add observed.mpd 


# Changbai
hist(null.output[2,],main="Changbai", xlab="Randomized MPD") # MPD histogram
abline(v=mpd(moun_40spp_comm, cophenetic(bigtree))[2], col="#33CCCC", lwd=3) # add observed.mpd 


dev.off() # Figure 3

################################################################################
###
###
###
###
###
###
###
###
###
###
###
###
###
###
###
###
###
###
###
###
################################################################################

# phylogenetic signal test ------------------

# tree file
bigtree

# trait data
total_data


# there are 76 species in our phylogenetic tree, we need drop 39 species from NCBI and outgroups. 
# so only the 40 species from the two mountains were left 
drop_NCBI_39spp <- c("Asia_NCBI_Maculobates_bruneiensis_AB818522_Liebstadiidae_BRACHYPYLINA",
                     "Asia_NCBI_Nesiacarus_granulatus_JN585914_Lohmanniidae_ENARTHRONOTA",
                     "Asia_NCBI_Protoribates_hakonensis_AB818528_Protoribatidae_BRACHYPYLINA",
                     "Asia_NCBI_Scapheremaeus_nakanoshimensis_LC367334_Cymbaeremaeidae_BRACHYPYLINA",
                     "Eurasia_NCBI_Archoplophora_rostralis_JN585918_Mesoplophoridae_ENARTHRONOTA",
                     "Eurasia_NCBI_Atopochthonius_artiodactylus_EU432216_Atopochthoniidae_ENARTHRONOT",
                     "Eurasia_NCBI_Camisia_biurus_EF081302_Crotoniidae_HOLOSOMATA",
                     "Eurasia_NCBI_Cepheus_latus_EU432206_Cepheusidae_BRACHYPYLINA",
                     "Eurasia_NCBI_Cosmochthonius_lanatus_JN585919_Cosmochthoniidae_ENARTHRONOTA",
                     "Eurasia_NCBI_Damaeobelba_minutissima_MH198179_Damaeidae_BRACHYPYLINA",
                     "Eurasia_NCBI_Dissorhina_ornata_MH198181_Oppiidae_BRACHYPYLINA",
                     "Eurasia_NCBI_Eueremaeus_oblongus_GQ864287_Eremaeidae_BRACHYPYLINA",
                     "Eurasia_NCBI_Eulohmannia_ribagai_EU432211_Eulohmanniidae_MIXONOMATA",
                     "Eurasia_NCBI_Gozmanyina_majesta_EU433993_Trichthoniidae_ENARTHRONOTA",
                     "Eurasia_NCBI_Gymnodamaeus_bicostatus_KR081614_Gymnodamaeidae_BRACHYPYLINA",
                     "Eurasia_NCBI_Humerobates_rostrolamellatus_EU432196_Humerobatidae_BRACHYPYLINA",
                     "Eurasia_NCBI_Liebstadia_humerata_KR081620_Liebstadiidae_BRACHYPYLINA",
                     "Eurasia_NCBI_Mainothrus_badius_EF081301_Trhypochthoniidae_HOLOSOMATA",
                     "Eurasia_NCBI_Metabelba_papillipes_MH198180_Damaeidae_BRACHYPYLINA",
                     "Eurasia_NCBI_Oromurcia_sudetica_EU432194_Ceratozetidae_BRACHYPYLINA",
                     "Eurasia_NCBI_Pterochthonius_angelus_EU432214_Atopochthoniidae_ENARTHRONOTA",
                     "Eurasia_NCBI_Rhysotritia_duplicata_EF091417_Euphthiracaridae_MIXONOMATA",
                     "Eurasia_NCBI_Scapheremaeus_palustris_EU433989_Cymbaeremaeidae_BRACHYPYLINA",
                     "Eurasia_NCBI_Scutovertex_sculptus_GQ864305_Scutoverticidae_BRACHYPYLINA",
                     "Eurasia_NCBI_Sellnickochthonius_zelawaiensis_MH198174_Brachychthoniidae_ENARTHR",
                     "Eurasia_NCBI_Xenillus_tegeocranus_KR081637_Xenillidae_BRACHYPYLINA",
                     "Europe_NCBI_Cymbaeremaeus_cymba_EU432201_Cymbaeremaeidae_BRACHYPYLINA",
                     "Europe_NCBI_Dolicheremaeus_dorni_MG719344_Tetracondylidae_BRACHYPYLINA",
                     "Europe_NCBI_Eupelops_hirtus_EF093783_Phenopelopidae_BRACHYPYLINA",
                     "Europe_NCBI_Mycobates_parmeliae_EU432191_Punctoribatidae_BRACHYPYLINA",
                     "Europe_NCBI_Odontocepheus_elongatus_EU432200_Carabodidae_BRACHYPYLINA",
                     "Europe_NCBI_Oribatula_tibialis_EU433990_Oribatulidae_BRACHYPYLINA",
                     "Europe_NCBI_Phauloppia_lucorum_EU432198_Oribatulidae_BRACHYPYLINA",
                     "Europe_NCBI_Poroliodes_farinosus_EF203779_Neoliodidae_BRACHYPYLINA",
                     "Europe_NCBI_Scheloribates_ascendens_EU432199_Scheloribatidae_BRACHYPYLINA",
                     "Europe_NCBI_Trhypochthonius_silvestris_europaeus_HQ661380_Trhypochthoniidae_HOL",
                     "Outgroup_Allothyrus_sp_AF018655_Holothyrida",
                     "Outgroup_Amblyomma_boeroi_FJ464420_Ixodida",
                     "Outgroup_Opilioacarus_texanus_AF115375_Opilioacarida")  


tree_twomoun_40spp <- drop.tip(bigtree, drop_NCBI_39spp)
plot(tree_twomoun_40spp) # a new tree file cut down the 39 species from NCBI

moun_40spp_data <- subset(total_data,total_data$overlapped != "NCBI") 
names(moun_40spp_data) # a new trait data cut down the 39 species from NCBI


# test Phy signal

#  trophic variations and distribution area are traits which are continuous variable !!!

# before test the phy, signal, you need to Reorders trait data to match the order of tips in a tree
library(evobiR) 
moun_40spp_trait_sig = ReorderData(tree_twomoun_40spp,moun_40spp_data, taxa.names="row names")
moun_40spp_trait_sig


# Blomberg’s K 
library(phytools)
signal_40TV_K = phylosig(tree_twomoun_40spp, moun_40spp_trait_sig$trophic_variation, method = "K", test = T, nsim = 1000)
signal_40DA_K = phylosig(tree_twomoun_40spp, moun_40spp_trait_sig$distribution_area, method = "K", test = T, nsim = 1000)

signal_40TV_K #K : 0.265692   # P-value (based on 1000 randomizations) : 0.334   N.S.
signal_40DA_K #K : 0.196012   # P-value (based on 1000 randomizations) : 0.463   N.S.


# Pagel’s λ
library(phytools)
signal_40TV_L = phylosig(tree_twomoun_40spp, moun_40spp_trait_sig$trophic_variation, method = "lambda", test = T)
signal_40DA_L = phylosig(tree_twomoun_40spp, moun_40spp_trait_sig$distribution_area, method = "lambda", test = T)

signal_40TV_L # Phylogenetic signal lambda : 7.46047e-05;  P-value (based on LR test) : 1         no signal
signal_40DA_L # hylogenetic signal lambda : 7.46047e-05;   P-value (based on LR test) : 1         no signal


# reproductive mode is a trait which is discrete (or binary variable)
library(caper) 
citation("caper")

OM_RM <- comparative.data(phy = tree_twomoun_40spp, data = moun_40spp_data, names.col = species_name_in_bigtree_logfile, 
                          vcv = TRUE, na.omit = FALSE, warn.dropped = TRUE)
signal_40RM = phylo.d(OM_RM, binvar= reproductive_mode, permut = 1000)
signal_40RM; plot(signal_40RM) # the black line means the Estimated D.
# Estimated D :  -0.4711973 < 0    # phylogenetically conserved 
# Probability of E(D) resulting from no (random) phylogenetic structure :  0
# Probability of E(D) resulting from Brownian phylogenetic structure    :  0.846

# So,,,,,,,,,,, the above results mean that the	reproductive	mode	 was phylogenetically conserved;  it deviated significantly from the	Brownian	 motion	 model	(estimated	 D	 =	−0.471,	 probability	 of	 E[D]	resulting	from	Brownian	phylogenetic	structure	=	0.846).

################################################################################
###
###
###
###
###
###
###
###
###
###
###
###
###
###
###
###
###
###
###
###
################################################################################

# Figure 4(a)_trophic variation --------------------------------------------------


# input trophic variation data

# you may find that only 37 species not 40 species in this data file, since 3 species lack of their trophic data
# "Carabodes_coriaceus" from Alps were include in the phylogenetic tree but we don't have its trophic data;
# "Hypochthonius_rufulus" and "Punctoribates_punctum" from Changbai were include in the phylogenetic tree but we don't have their trophic data
moun_37spp_tv<- read.csv(file = "./data_in/trophic_variation.csv",header = TRUE)
names(moun_37spp_tv)
str(moun_37spp_tv)

Alps_27spp_tv <- subset(moun_37spp_tv,moun_37spp_tv$mountain == "Alps")
mean(Alps_27spp_tv$sd_D15N) # 1.069164
sd(Alps_27spp_tv$sd_D15N) # 0.7639912

Changbai_18spp_tv <- subset(moun_37spp_tv,moun_37spp_tv$mountain == "Changbai")
mean(Changbai_18spp_tv$sd_D15N) # 2.251682
sd(Changbai_18spp_tv$sd_D15N) # 1.302244

# test normality and Homogeneity 
shapiro.test(moun_37spp_tv$sd_D15N) # data was not normally distributed 
hist(moun_37spp_tv$sd_D15N)
     
library(car)
library(carData)
moun_37spp_tv$mountain <- as.factor(moun_37spp_tv$mountain)
leveneTest(moun_37spp_tv$sd_D15N,moun_37spp_tv$mountain,center=mean) # Variance was not homogeneous 


# so we used wilcox.test !!!

# ns: p > 0.05
# *: p <= 0.05
# **: p <= 0.01
# ***: p <= 0.001
# ****: p <= 0.0001

wilcox_test_sd_D15N <- wilcox.test(moun_37spp_tv$sd_D15N ~ moun_37spp_tv$mountain, exact = FALSE)
wilcox_test_sd_D15N # p-value = 0.0006873 ***

wilcox_test_sd_D13C <- wilcox.test(moun_37spp_tv$sd_D13C ~ moun_37spp_tv$mountain, exact = FALSE)
wilcox_test_sd_D13C # p-value = 0.2419 n.s.


# plot wilcox_test results of sd_15N 
library(ggplot2)
library(ggpubr)

P_wilcox_test_sd_D15N <-
  ggplot(moun_37spp_tv, aes(x=mountain, y=sd_D15N, colour=mountain, fill=mountain, group=mountain)) +
  geom_jitter(shape=16, position=position_jitter(0.2))+
  scale_color_manual(values = c("Alps" = "#FF6666", "Changbai" = "#33CCCC"))+ # Change color of points in boxplot
  scale_fill_manual(values = c("Alps" = "#FF6666", "Changbai" = "#33CCCC"))+  # Change filling color of boxplot itself
  geom_boxplot(alpha=0.5, lwd=1, width = 0.5)+ 
  stat_summary(fun=mean, geom="point", shape=23, size=4)+ #give mean values with shape of diamond
  ylab(expression(paste("Standard deviation of ",Delta^{15},"N, ","\u2030")))+
  xlab("")+
  ylim(c(-0.5, 6))+ 
  geom_hline(yintercept = 0)+
  ggplot2::labs(title="Trophic variation")+
  stat_compare_means(aes(group=mountain),method = "wilcox.test", 
                     label="p.signif", size = 8, 
                     label.x = 1.5, label.y = 6.0)+
  geom_signif(annotations = c(""),
              y_position = c(6),
              xmin = c(1.0),
              xmax = c(2.0),
              tip_length = c(0.02,0.02),
              color = "black")+
  theme_pubr(base_size = 18) + 
  theme(
    panel.background = element_rect(fill = "transparent",colour = NA), 
    panel.grid.minor = element_blank(), 
    panel.grid.major = element_blank(),
    plot.background = element_rect(fill = "transparent",colour = NA))+ 
  theme(legend.position = "none")

P_wilcox_test_sd_D15N # Figure 4 (a)


# # png
# ggsave(P_wilcox_test_sd_D15N,filename = "./plots/P_wilcox_test_sd_D15N_mountain.png", device = "png", 
#        height = 15, width = 15, units = "cm")
# # pdf
# ggsave(P_wilcox_test_sd_D15N,filename = "./plots/P_wilcox_test_sd_D15N_mountain.pdf", device = "pdf", 
#        height = 15, width = 15, units = "cm")


# correlation between the measurements and sd_N15

# To account for the number of measurements in analyzing trophic variation, we also fitted a linear regression model 
lm_meas_sd15N <- lm(sd_D15N ~ number_of_measurments, moun_37spp_tv)
anova(lm_meas_sd15N) # P-value 0.6814  N.S. 
# the result indicated that they are not closely correlated 


# plot correlation between the measurements and sd_N15
library(ggplot2)
library(ggpmisc)
library(ggpp)

P_lm_meas_sd15N_3regression <-
  ggplot(moun_37spp_tv, aes(x=number_of_measurments, y=sd_D15N,color=mountain)) +
  geom_point(size=3, aes(x=number_of_measurments, y=sd_D15N,color=mountain)) +  
  geom_smooth(data=moun_37spp_tv, method = 'lm', formula = y ~ x,  se = F) + 
  geom_smooth(aes(col = "Overall"), method = "lm", colour = "#343335", linetype = "dashed", se = F) +
  stat_poly_eq(formula = y~x, size=5, aes(label = paste(..rr.label..,
                                                        ..p.value.label..,
                                                        sep = "~~~")), parse = TRUE)+
  labs(title= , 
       x="Number of measurements", 
       y = expression(paste("Standard deviation of ",Delta^{15},"N, ","\u2030")))+ 
  theme_classic() +   
  theme(
    text = element_text(size = 15,colour = "black"), 
    axis.text = element_text(size = 15,colour = "black"))+
  theme(
    panel.background = element_rect(fill = "transparent",colour = NA), 
    panel.grid.minor = element_blank(), 
    panel.grid.major = element_blank(),
    plot.background = element_rect(fill = "transparent",colour = NA)) 


P_lm_meas_sd15N_3regression # Figure S2

# # png
# ggsave(P_lm_meas_sd15N_3regression,filename = "./plots/P_lm_meas_sd15N_3regression.png", device = "png",
#        height = 10, width = 18, units = "cm")
# # pdf
# ggsave(P_lm_meas_sd15N_3regression,filename = "./plots/P_lm_meas_sd15N_3regression.pdf", device = "pdf", 
#        height = 10, width = 18, units = "cm")

################################################################################
###
###
###
###
###
###
###
###
###
###
###
###
###
###
###
###
###
###
###
###
################################################################################

# Figure 4(b)_range size------------------------------------------------------

# input range size data
dis_data<- read.csv(file = "./data_in/range_size.csv",header = TRUE)
names(dis_data)
str(dis_data)


Alps_28spp_dis <- subset(dis_data,dis_data$mountain == "Alps")
mean(Alps_28spp_dis$distribution_area) # 70035220
sd(Alps_28spp_dis$distribution_area) # 39097524

Changbai_20spp_dis <- subset(dis_data,dis_data$mountain == "Changbai")
mean(Changbai_20spp_dis$distribution_area) # 98501210
sd(Changbai_20spp_dis$distribution_area) # 42053334

# test normality and Homogeneity 
shapiro.test(dis_data$distribution_area) # data was normally distributed 
hist(dis_data$distribution_area)

library(car)
library(carData)
dis_data$mountain <- as.factor(dis_data$mountain)
leveneTest(dis_data$distribution_area,dis_data$mountain,center=mean) # but Variance was not homogeneous 


# so we used wilcox.test !!!

wilcox_test_distri <- wilcox.test(dis_data$distribution_area ~ dis_data$mountain, exact = FALSE)
wilcox_test_distri  # p-value = 0.03184 *


# plot wilcox_test results of range size 
library(ggplot2)
library(ggpubr)

P_wilcox_test_distri <-
  ggplot(dis_data, aes(x=mountain, y=distribution_area, colour=mountain, fill=mountain, group=mountain)) +
  geom_jitter(shape=16, position=position_jitter(0.2))+
  scale_color_manual(values = c("Alps" = "#FF6666", "Changbai" = "#33CCCC"))+ 
  scale_fill_manual(values = c("Alps" = "#FF6666", "Changbai" = "#33CCCC"))+  
  geom_boxplot(alpha=0.5, lwd=1, width = 0.5)+ 
  # facet_wrap(~mountain,scales='free',nrow=1)+
  stat_summary(fun=mean, geom="point", shape=23, size=4)+ 
  ylab("Range size (km²)")+
  xlab("")+
  scale_y_continuous(labels = scales::comma_format()) +  
  geom_hline(yintercept = 0)+
  ggplot2::labs(title="Range size")+
  stat_compare_means(aes(group=mountain),method = "wilcox.test", 
                     label="p.signif", size = 8, 
                     label.x = 1.5, label.y = 148940000)+
  geom_signif(annotations = c(""),
              y_position = c(148940000),
              xmin = c(1.0),
              xmax = c(2.0),
              tip_length = c(0.02,0.02),
              color = "black")+
  theme_pubr(base_size = 18) + 
  theme(
    panel.background = element_rect(fill = "transparent",colour = NA), 
    panel.grid.minor = element_blank(), 
    panel.grid.major = element_blank(),
    plot.background = element_rect(fill = "transparent",colour = NA))+ 
  theme(legend.position = "none")


P_wilcox_test_distri # Figure 4(b)


# # png
# ggsave(P_wilcox_test_distri,filename = "./plots/P_wilcox_test_distri_mountain.png", device = "png", 
#        height = 15, width = 18, units = "cm")
# # pdf
# ggsave(P_wilcox_test_distri,filename = "./plots/P_wilcox_test_distri_mountain.pdf", device = "pdf", 
#        height = 15, width = 18, units = "cm")


################################################################################
# Done
