# Supplementary material for: Older Lineages of Oribatid Mites in Mountain Ranges Have Broader Geographic Ranges and Exhibit More Generalistic Traits
Source: Ecol Evol. 2025 Feb 28;15(3):e71046. doi: 10.1002/ece3.71046 (PMC11871110; doi:10.1002/ece3.71046)
Supplement: Supplementary file 4 — Table S1. [file ECE3-15-e71046-s007.xlsx]

## Sheet: Trophic Variation
TableS1. Oribatid mites from the Alps and Changbai Mountain with their mean and standard deviation values in Δ15N and number of measurements at each mountain.
Species names in bold imply that they occurred at both of the two mountains.
Mountain	Infraorder	Family	Genus	Species	Mean_Δ15N	Standard_deviation_Δ15N	Number_of_measurments
Alps	Enarthronota	Hypochthoniidae	Hypochthonius	Hypochthonius_rufulus	5.52977	0	1
Alps	Mixonomata	Euphthiracaridae	Acrotritia	Acrotritia_ardua	3.89041	0	1
Alps	Mixonomata	Phthiracaridae	Atropacarus	Atropacarus_striculus	1.954	1.07864	18
Alps	Mixonomata	Phthiracaridae	Phthiracarus	Phthiracarus_laevigatus	1.42163	1.23193	21
Alps	Mixonomata	Phthiracaridae	Phthiracarus	Phthiracarus_longulus	2.70795	0.453819	3
Alps	Mixonomata	Phthiracaridae	Steganacarus	Steganacarus_applicatus	1.55913	0.520828	11
Alps	Desmonomata	Nanhermanniidae	Nanhermannia	Nanhermannia_nana	3.0127	1.73443	3
Alps	Desmonomata	Crotoniidae	Platynothrus	Platynothrus_peltifer	0.0303421	2.17644	18
Alps	Brachypylina	Achipteriidae	Achipteria	Achipteria_coleoptrata	0.475525	1.00697	23
Alps	Brachypylina	Liacaridae	Adoristes	Adoristes_ovatus	1.84519	1.36728	13
Alps	Brachypylina	Galumnidae	Acrogalumna	Acrogalumna_longipluma	3.2775	1.44929	7
Alps	Brachypylina	Damaeidae	Belba	Belba_compta	5.06848	0.163634	2
Alps	Brachypylina	Carabodidae	Carabodes	Carabodes_labyrinthicus	0.0709222	1.28487	3
Alps	Brachypylina	Ceratoppiidae	Ceratoppia	Ceratoppia_bipilis	3.11968	1.33936	4
Alps	Brachypylina	Chamobatidae	Chamobates	Chamobates_pusillus	2.68625	0.890989	6
Alps	Brachypylina	Chamobatidae	Chamobates	Chamobates_voigtsi	2.40375	0.742158	15
Alps	Brachypylina	Damaeidae	Damaeus	Damaeus_clavipes	2.5552	0.00860687	3
Alps	Brachypylina	Ceratozetidae	Edwardzetes	Edwardzetes_edwardsi	0.741526	1.74987	4
Alps	Brachypylina	Phenopelopidae	Eupelops	Eupelops_plicatus	7.47279	3.14328	2
Alps	Brachypylina	Galumnidae	Galumna	Galumna_lanceata	3.49767	1.64701	2
Alps	Brachypylina	Hemileiidae	Hemileius	Hemileius_initialis	3.11509	0.497534	8
Alps	Brachypylina	Hermanniidae	Hermannia	Hermannia_gibba	-1.73466	0.748298	14
Alps	Brachypylina	Ceratozetidae	Lepidozetes	Lepidozetes_singularis	2.4034	0	1
Alps	Brachypylina	Liacaridae	Liacarus	Liacarus_coracinus	1.94834	0.901494	2
Alps	Brachypylina	Oppiidae	Oppiella	Oppiella_nova	5.92425	1.24229	11
Alps	Brachypylina	Tectocepheidae	Tectocepheus	Tectocepheus_minor	0.077176	2.20964	3
Alps	Brachypylina	Tectocepheidae	Tectocepheus	Tectocepheus_sarekensis	1.25766	1.27878	2
Changbai	Enarthronota	Eniochthoniidae	Eniochthonius	Eniochthonius_minutissimus	3.55741	1.31765	20
Changbai	Mixonomata	Phthiracaridae	Phthiracarus	Phthiracarus_boresetosus	2.93881	1.9341	8
Changbai	Mixonomata	Euphthiracaridae	Acrotritia	Acrotritia_ardua	2.197	2.78009	3
Changbai	Mixonomata	Phthiracaridae	Atropacarus	Atropacarus_striculus	2.19888	1.32518	6
Changbai	Desmonomata	Crotoniidae	Heminothrus	Heminothrus_targionii	-0.70398	0.330433	2
Changbai	Desmonomata	Malaconothridae	Malaconothrus	Malaconothrus_pygmaeus	2.37304	0.976418	6
Changbai	Desmonomata	Nanhermanniidae	Nanhermannia	Nanhermannia_nana	3.17931	3.28334	16
Changbai	Desmonomata	Nothridae	Nothrus	Nothrus_anauniensis	3.92189	3.28418	3
Changbai	Desmonomata	Crotoniidae	Platynothrus	Platynothrus_peltifer	-0.668714	1.57621	11
Changbai	Brachypylina	Damaeidae	Belba	Belba_compta	3.2428	1.99701	5
Changbai	Brachypylina	Damaeidae	Damaeus	Damaeus_sp.1	6.17159	2.35538	6
Changbai	Brachypylina	Damaeidae	Damaeus	Damaeus_sp.2	4.71102	3.19565	3
Changbai	Brachypylina	Damaeidae	Damaeus	Damaeus_sp.4	6.94636	3.75758	9
Changbai	Brachypylina	Ceratozetidae	Lepidozetes	Lepidozetes_singularis	0.981869	0.16617	2
Changbai	Brachypylina	Oppiidae	Oppiella	Oppiella_nova	5.39085	2.23692	21
Changbai	Brachypylina	Ceratoppiidae	Parapyroppia	Parapyroppia_cornuta	5.55293	2.14444	7
Changbai	Brachypylina	Damaeidae	Porobelba	Porobelba_spinosa	9.2014	5.60108	2
Changbai	Brachypylina	Tectocepheidae	Tectocepheus	Tectocepheus_velatus	1.55582	2.26843	24
