# Supplementary material for: Older Lineages of Oribatid Mites in Mountain Ranges Have Broader Geographic Ranges and Exhibit More Generalistic Traits
Source: Ecol Evol. 2025 Feb 28;15(3):e71046. doi: 10.1002/ece3.71046 (PMC11871110; doi:10.1002/ece3.71046)
Supplement: Supplementary file 5 — Table S2. [file ECE3-15-e71046-s006.xlsx]

## Sheet: Meta_area
TableS2. The geographic regions of the occurrence of oribatid mites according to Subías (2022), their English translation,
their area size (km²) and the internet source from which the respective size of each region was extracted.
Reference	Region (English)	Area_km2	Source	Region_Subías 2022
Lu unpublished data	U.S.A. (Alaska)	1717854	https://de.wikipedia.org/wiki/Alaska	U.S.A.: Alaska
Maraun2022	Antarctica	14000000	https://de.wikipedia.org/wiki/Antarktika	Antártica
Maraun2022	Argentina	2736690	https://en.wikipedia.org/wiki/Argentina	Argentina
Maraun2022	Asia (Western-Central)	1334484	https://en.wikipedia.org/wiki/Central_Asia	Asia centrooccidental
Maraun2022	Australasia (realm)	7700000	https://simple.wikipedia.org/wiki/Ecozone	Australiana
Maraun2022	Bali	5780	https://de.wikipedia.org/wiki/Bali	Bali
Maraun2022	Boreoalpine zone	385207	https://de.wikipedia.org/wiki/Norwegen	Boreoalpina: Euroatlántica
Maraun2022	Canada	9093507	https://en.wikipedia.org/wiki/Canada	Canadá
Maraun2022	Caucasus	400000	https://de.wikipedia.org/wiki/Kaukasus	Cáucaso
Maraun2022	China (South-Eastern)	1837108	https://de.wikipedia.org/wiki/Regionen_Chinas	China suroriental
Maraun2022	Cosmopolitan	148940000	sum of all regions - Wikipedia	Cosmopolita
Maraun2022	Ecuador	283561	https://de.wikipedia.org/wiki/Ecuador	Ecuador
Maraun2022	U.S.A. (Eastern)	1791708	https://en.wikipedia.org/wiki/Eastern_Time_Zone	Este de U.S.A.
Maraun2022	Ethiopia (country)	1000000	https://en.wikipedia.org/wiki/Ethiopia	Etiopía
Maraun2022	Afrotropic = Ethiopic (realm)	22100000	https://simple.wikipedia.org/wiki/Ecozone	Etiópica
Maraun2022	Europe	10180000	https://en.wikipedia.org/wiki/Europe	Europa
Maraun2022	Galapagos Islands	8010	https://de.wikipedia.org/wiki/Galapagosinseln	I. Galápagos
Maraun2022	Greenland	2166086	https://en.wikipedia.org/wiki/Greenland	Groenlandia
Maraun2022	Himalaya	600000	https://es.wikipedia.org/wiki/Himalaya	Himalaya
Maraun2022	Holarctic = Paleartic & Nearctic	77000000	https://en.wikipedia.org/wiki/Holarctic_realm	Holártica
Maraun2022	Iran	1531595	https://en.wikipedia.org/wiki/Iran	Irán
Lu unpublished data	Japan	377975	https://en.wikipedia.org/wiki/Japan	Japón
Maraun2022	India (Kerala)	38863	https://en.wikipedia.org/wiki/Kerala	Kerala
Maraun2022	Madagascar	581540	https://en.wikipedia.org/wiki/Madagascar	Madagascar
Maraun2022	Mediterranean Basin	2085292	https://en.wikipedia.org/wiki/Mediterranean_Basin	Mediterránea
Maraun2022	Mexico	1972550	https://en.wikipedia.org/wiki/Mexico	Méjico
Maraun2022	Nearctic	22900000	https://simple.wikipedia.org/wiki/Ecozone	Neártica
Maraun2022	Nearctic (Northern)	11704690	estimated based on previously defined data*	Neártica septentrional
Maraun2022	Neotropic	19000000	https://simple.wikipedia.org/wiki/Ecozone	Neotropical
Maraun2022	Nepal	147516	https://en.wikipedia.org/wiki/Nepal	Nepal
Maraun2022	Neotropic (Northern)	905400	https://en.wikipedia.org/wiki/Neotropical_realm	Norte de Neotropical
Maraun2022	Oriental (Northern)	4070156	https://en.wikipedia.org/wiki/Indomalayan_realm	Norte de Oriental
Maraun2022	New Zealand	264537	https://en.wikipedia.org/wiki/New_Zealand	Nueva Zelanda
Maraun2022	Oriental = Indomalaya (realm)	7500000	https://simple.wikipedia.org/wiki/Ecozone	Oriental
Maraun2022	Palearctic	54100000	https://simple.wikipedia.org/wiki/Ecozone	Paleártica
Lu unpublished data	Palearctic (except North)	36066667	estimated based on previously defined data*	Paleártica (excepto Norte)
Maraun2022	Palearctic (Western)	18033333	estimated based on previously defined data*	Paleártica occidental
Lu unpublished data	Paleártica (Eastern except East)	12022222	estimated based on previously defined data*	Paleártica oriental: excepto Este
Lu unpublished data	Palearctic (less frequent in the North) and Venezuela	1717854	Palearctic + Venezuela	Paleártica (menos frecuente en el Norte) y Venezuela
Lu unpublished data		40050433	estimated as Africa + southern Asia + southeastern Asia: https://en.wikipedia.org/wiki/Africa | https://en.wikipedia.org/wiki/South_Asia | https://en.wikipedia.org/wiki/Southeast_Asia |	Paleotropical
Maraun2022	Panama	75417	https://en.wikipedia.org/wiki/Panama	Panamá
Lu unpublished data	I. de Pascua [I. Easter]	163.6	https://en.wikipedia.org/wiki/Isla_de_Pascua_(commune)	I. de Pascua [I. Easter]
Maraun2022	Peru	1279996	https://en.wikipedia.org/wiki/Peru	Perú
Maraun2022	Reunión	2504	https://de.wikipedia.org/wiki/Reunion	Reunión
Maraun2022	St. Helena	123	https://de.wikipedia.org/wiki/St._Helena_(Insel)	Santa Helena
Maraun2022	Seychelles	455	https://en.wikipedia.org/wiki/Seychelles	Seychelles
Maraun2022	India (Sikkim)	7096	https://de.wikipedia.org/wiki/Sikkim	Sikkim
Maraun2022	South Africa (country)	1214470	https://en.wikipedia.org/wiki/South_Africa	Sudáfrica
Lu unpublished data	Taiwan	36197	https://en.wikipedia.org/wiki/Taiwan	Taiwán
Lu unpublished data	North Carolina	139390	https://en.wikipedia.org/wiki/North_Carolina	U.S.A. (Carolina del Norte)
Lu unpublished data	U.S.A. (New Mexico)	314915	https://de.wikipedia.org/wiki/New_Mexico	U.S.A.: Nuevo Méjico
Lu unpublished data	U.S.A. (Virginia)	110785	https://de.wikipedia.org/wiki/Virginia	U.S.A. (Virginia)
Maraun2022	Uruguay	176215	https://de.wikipedia.org/wiki/Uruguay	Uruguay
Maraun2022	Venezuela	912050	https://de.wikipedia.org/wiki/Venezuela	Venezuela
Maraun2022	Vietnam	331212	https://en.wikipedia.org/wiki/Vietnam	Vietnam
Maraun2022	U.S.A. (Virginia)	110785	https://de.wikipedia.org/wiki/Virginia	Virginia
This data are developed based on Maraun et al., 2022, and developed further based on Subias 2022 by Jingzhong Lu. In case of use or questions, please contact goribatida@gmail.com
* 'estimated based on previously defined data' means that some areas were calculated from previously mentioned regions, e.g. Paleártica oriental as one-third of Paleártica
The size of geographic regions, such as Holarctic, Palearctic, Subtropical, and Neotropical, was taken from Hawkins and Porter (2001)
Hawkins BA, Porter EE. 2001 Area and the latitudinal diversity gradient for terrestrial birds. Ecology letters 4, 595–601. (doi:10.1046/j.1461-0248.2001.00271.x)
Maraun M, Bischof PSP, Klemp FL, Pollack J, Raab L, Schmerbach J, Schaefer I, Scheu S, Caruso T. 2022 “Jack- of- all- trades” is parthenogenetic. Ecology and Evolution 12, 1–10. (doi:10.1002/ece3.9036)
Subías LS. 2022 Listado sistemático, sinonímico y biogeográfico de los ácaros oribátidos (Acariformes, Oribatida) del mundo (excepto fósiles) (17a actualización). , 1–537.
