# Supplementary material for: Older Lineages of Oribatid Mites in Mountain Ranges Have Broader Geographic Ranges and Exhibit More Generalistic Traits
Source: Ecol Evol. 2025 Feb 28;15(3):e71046. doi: 10.1002/ece3.71046 (PMC11871110; doi:10.1002/ece3.71046)
Supplement: Supplementary file 6 — Table S3. [file ECE3-15-e71046-s008.xlsx]

## Sheet: Dataset1_210_18S_NCBI
TableS3. 18S sequence from the Alps, Changbai Mountain and NCBI for creating the Eurasia oribatid species phylogeny tree.
Their family, superfamily, infraorder and geographical regions were given according to Subías (2022).
Specie which accession number is in read means it was generated form this study.
See Materials and Methods for more details about Dataset 1–9.
TableS3_Dataset1
Superfamily	Family	Genus	Species	Accession number	Sequence length
Achipteroidea	Achipteriidae	Achipteria	Achipteria coleoptrata	EF091418	more than 1500 bp
Galumnoidea	Galumnidae	Acrogalumna	Acrogalumna longipluma	GQ864304	more than 1500 bp
Gustavioidea	Liacaridae	Adoristes	Adoristes ovatus	GQ864286	more than 1500 bp
Oppioidea	Oppiidae	Aeroppia	Aeroppia sp	HM070344	more than 1500 bp
Crotonioidea	Trhypochthoniidae	Afronothrus	Afronothrus sp	JQ000045	more than 1500 bp
Ameronothoidea	Fortuyniidae	Alismobates	Alismobates pseudoreticulatus	MH285696	more than 1500 bp
Ameronothoidea	Fortuyniidae	Alismobates	Alismobates reticulatus	AB818526	more than 1500 bp
Crotonioidea	Trhypochthoniidae	Allonothrus	Allonothrus russeolus	AF022025	more than 1500 bp
Hermannielloidea	Hermanniellidae	Ampullobates	Ampullobates ecuadoriensis	KR081601	more than 1500 bp
Achipteroidea	Achipteriidae	Anachipteria	Anachipteria sp	JQ000048	more than 1500 bp
Ctenacaroidea	Adelphacaridae	Aphelacarus	Aphelacarus sp	DQ648879	less than 1500 bp
Hypochthonioidea	Mesoplophoridae	Apoplophora	Apoplophora sp	JN585917	more than 1500 bp
Ameronothroidea	Ameronothridae	Aquanothrus	Aquanothrus sp	KX397627	more than 1500 bp
Crotonioidea	Trhypochthoniidae	Archegozetes	Archegozetes longisetosus	HQ661379	more than 1500 bp
Hypochthonioidea	Mesoplophoridae	Archoplophora	Archoplophora rostralis	JN585918	more than 1500 bp
Atopochthonioidea	Atopochthoniidae	Atopochthonius	Atopochthonius artiodactylus	EU432216	more than 1500 bp
Phthiracaroidea	Phthiracaridae	Atropacarus	Atropacarus striculus	EF091416	more than 1500 bp
Carabodoidea	Dampfiellidae	Beckiella	Beckiella arcta	KX397628	more than 1500 bp
Carabodoidea	Dampfiellidae	Beckiella	Beckiella capitulum	KR081602	more than 1500 bp
Brachychthonioidea	Brachychthoniidae	Brachychthoniidae gen	Brachychthoniidae gen sp	JQ000036	more than 1500 bp
Crotonioidea	Crotoniidae	Camisia	Camisia biurus	EF081302	more than 1500 bp
Crotonioidea	Crotoniidae	Camisia	Camisia biverrucata	KY922213	more than 1500 bp
Crotonioidea	Crotoniidae	Camisia	Camisia horrida	EU432207	more than 1500 bp
Crotonioidea	Crotoniidae	Camisia	Camisia invenusta	EU432208	more than 1500 bp
Crotonioidea	Crotoniidae	Camisia	Camisia segnis	JQ000043	more than 1500 bp
Crotonioidea	Crotoniidae	Camisia	Camisia spinifer	EF091420	more than 1500 bp
Achipteroidea	Achipteriidae	Campachipteria	Campachipteria brevisetosa	KR081603	more than 1500 bp
Carabodoidea	Carabodidae	Carabodes	Carabodes coriaceus	EF093787	more than 1500 bp
Carabodoidea	Carabodidae	Carabodes	Carabodes labyrinthicus	KX397629	more than 1500 bp
Carabodoidea	Carabodidae	Carabodes	Carabodes sp	GQ864283	more than 1500 bp
Carabodoidea	Carabodidae	Carabodes	Carabodes subarcticus	EF091429	more than 1500 bp
Cepheoidea	Cepheusidae	Cepheus	Cepheus latus	EU432206	more than 1500 bp
Gustavioidea	Ceratoppiidae	Ceratoppia	Ceratoppia bipilis	EU432204	more than 1500 bp
Ceratozetoidea	Chamobatidae	Chamobates	Chamobates pusillus	EU432188	more than 1500 bp
Ceratozetoidea	Chamobatidae	Chamobates	Chamobates subglobulus	EU432190	more than 1500 bp
Ceratozetoidea	Chamobatidae	Chamobates	Chamobates voigtsi	EU432189	more than 1500 bp
Licneremaeoidea	Charassobatidae	Charassobates	Charassobates aff_tuberosus	KY922221	more than 1500 bp
Collohmannioidea	Collohmanniidae	Collohmannia	Collohmannia gigantea	KR081604	more than 1500 bp
Collohmannioidea	Collohmanniidae	Collohmannia	Collohmannia sp	AF022029	more than 1500 bp
Protoplophoroidea	Cosmochthoniidae	Cosmochthonius	Cosmochthonius lanatus	JN585919	more than 1500 bp
Protoplophoroidea	Cosmochthoniidae	Cosmochthonius	Cosmochthonius sp	KY922211	more than 1500 bp
Crotonioidea	Crotoniidae	Crotonia	Crotonia reticulata	KR081605	more than 1500 bp
Crotonioidea	Crotoniidae	Crotonia	Crotonia brachyrostrum	EF081303	more than 1500 bp
Crotonioidea	Crotoniidae	Crotonia	Crotonia cf_caudata	EF081304	more than 1500 bp
Ctenacaroidea	Ctenacaridae	Ctenacarus	Ctenacarus araneola	EU433991	more than 1500 bp
Ctenacaroidea	Ctenacaridae	Ctenacarus	Ctenacarus sp	JQ000034	more than 1500 bp
Carabodoidea	Carabodidae	Cubabodes	Cubabodes aff_verrucatus	KY922220	more than 1500 bp
Cymbaeremaeoidea	Cymbaeremaeidae	Cymbaeremaeus	Cymbaeremaeus cymba	EU432201	more than 1500 bp
Crotonioidea	Nanhermanniidae	Cyrthermannia	Cyrthermannia florens	KR081606	more than 1500 bp
Damaeoidea	Damaeidae	Damaeobelba	Damaeobelba minutissima	MH198179	more than 1500 bp
Damaeoidea	Damaeidae	Damaeus	Damaeus clavipes	KR081607	more than 1500 bp
Damaeoidea	Damaeidae	Damaeus	Damaeus flagelloides	KR081608	more than 1500 bp
Oppioidea	Oppiidae	Dissorhina	Dissorhina ornata	MH198181	more than 1500 bp
Carabodoidea	Tetracondylidae	Dolicheremaeus	Dolicheremaeus dorni	MG719344	more than 1500 bp
Ceratozetoidea	Ceratozetidae	Edwardzetes	Edwardzetes edwardsi	MH198178	more than 1500 bp
Hypochthonioidea	Eniochthoniidae	Eniochthonius	Eniochthonius minutissimus	KR081609	more than 1500 bp
Hypochthonioidea	Hypochthoniidae	Eohypochthonius	Eohypochthonius sp	JQ000037	more than 1500 bp
Hypochthonioidea	Hypochthoniidae	Eohypochthonius	Eohypochthonius gracilis	EF203777	more than 1500 bp
Cepheoidea	Anderemaeidae	Epieremulus	Epieremulus granulatus	KR081610	more than 1500 bp
Epilohmannioidea	Epilohmanniidae	Epilohmannia	Epilohmannia sp	EU432213	more than 1500 bp
Epilohmannioidea	Epilohmanniidae	Epilohmannia	Epilohmannia aff_pallida	KY922212	more than 1500 bp
Eremaeozetoidea	Eremaeozetidae	Eremaeozetes	Eremaeozetes sp	EU432187	more than 1500 bp
Eremaeoidea	Eremaeidae	Eueremaeus	Eueremaeus oblongus	GQ864287	more than 1500 bp
Eulohmannioidea	Eulohmanniidae	Eulohmannia	Eulohmannia ribagai	EU432211	more than 1500 bp
Phenopelopoidea	Phenopelopidae	Eupelops	Eupelops plicatus	EF091419	more than 1500 bp
Phenopelopoidea	Phenopelopidae	Eupelops	Eupelops acromios	EU432192	more than 1500 bp
Phenopelopoidea	Phenopelopidae	Eupelops	Eupelops hirtus	EF093783	more than 1500 bp
Cepheoidea	Cepheusidae	Eupterotegaeus	Eupterotegaeus dentatus	KR081611	more than 1500 bp
Cepheoidea	Eutegaeidae	Eutegaeus	Eutegaeus curviseta	EF081297	more than 1500 bp
Ameronothoidea	Fortuyniidae	Fortuynia	Fortuynia longiseta	MH285693	more than 1500 bp
Ameronothoidea	Fortuyniidae	Fortuynia	Fortuynia rotunda	AB818525	more than 1500 bp
Ameronothoidea	Fortuyniidae	Fortuynia	Fortuynia smiti	MH285694	more than 1500 bp
Ameronothoidea	Fortuyniidae	Fortuynia	Fortuynia sp	MH285695	more than 1500 bp
Galumnoidea	Galumnidae	Galumna	Galumna lanceata	KX397630	more than 1500 bp
Parhypochthonioidea	Gehypochthoniidae	Gehypochthonius	Gehypochthonius sp	JQ000042	more than 1500 bp
Parhypochthonioidea	Gehypochthoniidae	Gehypochthonius	Gehypochthonius urticinus	EU433994	more than 1500 bp
Oppioidea	Oppiidae	Gittella	Gittella variabilis	KR081612	more than 1500 bp
Oppioidea	Oppiidae	Globoppia	Globoppia maior	KR081613	more than 1500 bp
Heterochthonioidea	Trichthoniidae	Gozmanyina	Gozmanyina majesta	EU433993	more than 1500 bp
Plateremaeoidea	Gymnodamaeidae	Gymnodamaeus	Gymnodamaeus bicostatus	KR081614	more than 1500 bp
Ameroidea	Heterobelbidae	Haplobelba	Haplobelba sp	KR081615	more than 1500 bp
Protoplophoroidea	Haplochthoniidae	Haplochthonius	Haplochthonius simplex	KY922210	more than 1500 bp
Oripodoidea	Hemileiidae	Hemileius	Hemileius microclava	KR081616	more than 1500 bp
Oripodoidea	Hemileiidae	Hemileius	Hemileius singularis	AB818531	more than 1500 bp
Crotonioidea	Crotoniidae	Heminothrus	Heminothrus paolianus	EF091423	more than 1500 bp
Crotonioidea	Crotoniidae	Heminothrus	Heminothrus capillatus	GQ864288	less than 1500 bp
Crotonioidea	Hermanniidae	Hermannia	Hermannia gibba	EF091426	more than 1500 bp
Crotonioidea	Hermanniidae	Hermannia	Hermannia sp	GQ864289	more than 1500 bp
Hermannielloidea	Hermanniellidae	Hermannobates	Hermannobates monstruosus	KR081617	more than 1500 bp
Ceratozetoidea	Humerobatidae	Humerobates	Humerobates rostrolamellatus	EU432196	more than 1500 bp
Hydrozetoidea	Hydrozetidae	Hydrozetes	Hydrozetes confervae	AB818523	more than 1500 bp
Hydrozetoidea	Hydrozetidae	Hydrozetes	Hydrozetes lemnae	KX397632	more than 1500 bp
Hydrozetoidea	Hydrozetidae	Hydrozetes	Hydrozetes thienemanni	KX397633	more than 1500 bp
Hydrozetoidea	Hydrozetidae	Hydrozetes	Hydrozetes lacustris	KX397631	more than 1500 bp
Hypochthonioidea	Hypochthoniidae	Hypochthonius	Hypochthonius luteus	JQ000038	more than 1500 bp
Hypochthonioidea	Hypochthoniidae	Hypochthonius	Hypochthonius sp	GQ864293	less than 1500 bp
Hypochthonioidea	Hypochthoniidae	Hypochthonius	Hypochthonius rufulus	EF093784	more than 1500 bp
Ameronothroidea	Selenoribatidae	Indopacifica	Indopacifica pantai	MH285691	more than 1500 bp
Euphthiracaroidea	Oribotritiidae	Indotritia	Indotritia krakatauensis	JN585920	more than 1500 bp
Ceratozetoidea	Ceratozetidae	Lepidozetes	Lepidozetes singularis	EU432193	more than 1500 bp
Gustavioidea	Liacaridae	Liacarus	Liacarus coracinus	KR081619	more than 1500 bp
Oripodoidea	Liebstadiidae	Liebstadia	Liebstadia humerata	KR081620	more than 1500 bp
Hydrozetoidea	Limnozetidae	Limnozetes	Limnozetes onondaga	KX397635	more than 1500 bp
Hydrozetoidea	Limnozetidae	Limnozetes	Limnozetes rugosus	KX397636	more than 1500 bp
Hydrozetoidea	Limnozetidae	Limnozetes	Limnozetes foveolatus	KX397634	more than 1500 bp
Brachychthonioidea	Brachychthoniidae	Liochthonius	Liochthonius sp	JQ000035	more than 1500 bp
Neoliodoidea	Neoliodidae	Liodes	Liodes sp	AF022035	more than 1500 bp
Ameronothoidea	Fortuyniidae	Litoribates	Litoribates bonairensis	MF997502	more than 1500 bp
Ameronothoidea	Fortuyniidae	Litoribates	Litoribates floridae	MK035021	more than 1500 bp
Hypochthonioidea	Lohmanniidae	Lohmannia	Lohmannia banksi	AF022036	more than 1500 bp
Oripodoidea	Liebstadiidae	Maculobates	Maculobates bruneiensis	AB818522	more than 1500 bp
Crotonioidea	Trhypochthoniidae	Mainothrus	Mainothrus badius	EF081301	more than 1500 bp
Hypochthonioidea	Hypochthoniidae	Malacoangelia	Malacoangelia remigera	JN585911	more than 1500 bp
Crotonioidea	Malaconothridae	Malaconothrus	Malaconothrus monodactylus	KR081621	more than 1500 bp
Crotonioidea	Malaconothridae	Malaconothrus	Malaconothrus novus	KY922215	more than 1500 bp
Crotonioidea	Malaconothridae	Malaconothrus	Malaconothrus sp	GQ864290	less than 1500 bp
Crotonioidea	Nanhermanniidae	Masthermannia	Masthermannia sp	KY922217	more than 1500 bp
Hypochthonioidea	Lohmanniidae	Meristolohmannia	Meristolohmannia meristacaroides	AY620905	more than 1500 bp
Hypochthonioidea	Mesoplophoridae	Mesoplophora	Mesoplophora abscondita	JN585912	more than 1500 bp
Hypochthonioidea	Mesoplophoridae	Mesoplophora	Mesoplophora cubana	EU432217	more than 1500 bp
Damaeoidea	Damaeidae	Metabelba	Metabelba papillipes	MH198180	more than 1500 bp
Cepheoidea	Microtegeidae	Microtegeus	Microtegeus similis	KR081622	more than 1500 bp
Hypochthonioidea	Lohmanniidae	Mixacarus	Mixacarus brevipes	JN585913	more than 1500 bp
Crotonioidea	Trhypochthoniidae	Mucronothrus	Mucronothrus nasalis	EF081299	more than 1500 bp
Oripodoidea	Punctoribatidae	Mycobates	Mycobates parmeliae	EU432191	more than 1500 bp
Crotonioidea	Nanhermanniidae	Nanhermannia	Nanhermannia elegantissima	KR081623	more than 1500 bp
Crotonioidea	Nanhermanniidae	Nanhermannia	Nanhermannia nana	KR081624	more than 1500 bp
Crotonioidea	Nanhermanniidae	Nanhermannia	Nanhermannia coronata	KY922218	more than 1500 bp
Nehypochthonioidea	Nehypochthoniidae	Nehypochthonius	Nehypochthonius porosus	EF081308	more than 1500 bp
Hypochthonioidea	Lohmanniidae	Nesiacarus	Nesiacarus granulatus	JN585914	more than 1500 bp
Crotonioidea	Nothridae	Nothrus	Nothrus silvestris_bistilus	EF081305	more than 1500 bp
Crotonioidea	Nothridae	Nothrus	Nothrus silvicus	EF204473	more than 1500 bp
Crotonioidea	Nothridae	Nothrus	Nothrus willmanni	KR081625	more than 1500 bp
Crotonioidea	Nothridae	Nothrus	Nothrus borussicus	KY922216	more than 1500 bp
Crotonioidea	Nothridae	Nothrus	Nothrus silvestris	EF091425	more than 1500 bp
Crotonioidea	Nothridae	Nothrus	Nothrus truncatus	EF081306	more than 1500 bp
Crotonioidea	Nothridae	Novonothrus	Novonothrus flagellatus	EF081307	more than 1500 bp
Carabodoidea	Carabodidae	Odontocepheus	Odontocepheus elongatus	EU432200	more than 1500 bp
Carabodoidea	Carabodidae	Odontocepheus	Odontocepheus oblongus	KY922219	more than 1500 bp
Oppioidea	Oppiidae	Oppiella	Oppiella nova	KR081626	more than 1500 bp
Oripodoidea	Oribatulidae	Oribatula	Oribatula sakamorii	AB818530	more than 1500 bp
Oripodoidea	Oribatulidae	Oribatula	Oribatula tibialis	EU433990	more than 1500 bp
Oripodoidea	Oripodidae	Oripoda	Oripoda sp	AB818532	more than 1500 bp
Ceratozetoidea	Ceratozetidae	Oromurcia	Oromurcia sudetica	EU432194	more than 1500 bp
Palaeacaroidea	Palaeacaridae	Palaeacarus	Palaeacarus hystricinus	EF204472	more than 1500 bp
Eremaeoidea_Subías	Oribellidae	Pantelozetes	Pantelozetes paolii	MH198177	less than 1500 bp
Damaeoidea	Damaeidae	Parabelbella	Parabelbella meridiana	KR081627	more than 1500 bp
Oribatelloidea	Oribatellidae	Paralamellobates	Paralamellobates misella	KT781157	more than 1500 bp
Protoplophoroidea	Pediculochelidae	Paralycus	Paralycus sp	KY922209	more than 1500 bp
Parhypochthonioidea	Parhypochthoniidae	Parhypochthonius	Parhypochthonius aphidinus	EU432215	more than 1500 bp
Oripodoidea	Haplozetidae	Peloribates	Peloribates acutus	AB818529	more than 1500 bp
Perlohmannioidea	Perlohmanniidae	Perlohmannia	Perlohmannia sp	EU432212	more than 1500 bp
Oripodoidea	Oribatulidae	Phauloppia	Phauloppia lucorum	EU432198	more than 1500 bp
Phthiracaroidea	Phthiracaridae	Phthiracarus	Phthiracarus sp	KR081629	more than 1500 bp
Galumnoidea	Galumnidae	Pilogalumna	Pilogalumna rosauraruizae	KJ423065	less than 1500 bp
Crotonioidea	Crotoniidae	Platynothrus	Platynothrus castaneus	KR081630	more than 1500 bp
Crotonioidea	Crotoniidae	Platynothrus	Platynothrus peltifer	EF091422	more than 1500 bp
Carabodoidea	Tetracondylidae	Plenotocepheus	Plenotocepheus neotropicus	KR081631	more than 1500 bp
Neoliodoidea	Neoliodidae	Poroliodes	Poroliodes farinosus	EF203779	more than 1500 bp
Oripodoidea	Protoribatidae	Protoribates	Protoribates hakonensis	AB818528	more than 1500 bp
Protoplophoroidea	Protoplophoridae	Prototritia	Prototritia major	JN585915	more than 1500 bp
Carabodoidea	Tetracondylidae	Pseudotocepheus	Pseudotocepheus amonstruosus	HM070341	more than 1500 bp
Atopochthonioidea	Atopochthoniidae	Pterochthonius	Pterochthonius angelus	EU432214	more than 1500 bp
Oripodoidea	Punctoribatidae	Punctoribates	Punctoribates punctum	MH198175	more than 1500 bp
Ameroidea	Rhynchoribatidae	Rhynchoribates	Rhynchoribates mirus	KR081632	more than 1500 bp
Euphthiracaroidea	Euphthiracaridae	Rhysotritia	Rhysotritia duplicata	EF091417	more than 1500 bp
Oripodoidea	Haplozetidae	Rostrozetes	Rostrozetes sp	EU433988	more than 1500 bp
Oripodoidea	Haplozetidae	Rostrozetes	Rostrozetes nebulosus	KR081633	more than 1500 bp
Oripodoidea	Haplozetidae	Rostrozetes	Rostrozetes ovulum	HM070342	more than 1500 bp
Cymbaeremaeoidea	Cymbaeremaeidae	Scapheremaeus	Scapheremaeus nakanoshimensis	LC367334	more than 1500 bp
Cymbaeremaeoidea	Cymbaeremaeidae	Scapheremaeus	Scapheremaeus palustris	EU433989	more than 1500 bp
Oripodoidea	Scheloribatidae	Scheloribates	Scheloribates ascendens	EU432199	more than 1500 bp
Oripodoidea	Scheloribatidae	Scheloribates	Scheloribates pallidulus	AB818527	more than 1500 bp
Ameronothroidea	Selenoribatidae	Schusteria	Schusteria littorea	HM070345	more than 1500 bp
Licneremaeoidea	Scutoverticidae	Scutovertex	Scutovertex sculptus	GQ864305	more than 1500 bp
Brachychthonioidea	Brachychthoniidae	Sellnickochthonius	Sellnickochthonius zelawaiensis	MH198174	more than 1500 bp
Hermannielloidea	Plasmobatidae	Solenozetes	Solenozetes carinatus	KR081634	more than 1500 bp
Protoplophoroidea	Sphaerochthoniidae	Sphaerochthonius	Sphaerochthonius sp	JN585916	more than 1500 bp
Carabodoidea	Tetracondylidae	Spinotocepheus	Spinotocepheus sp	MG719345	more than 1500 bp
Phthiracaroidea	Phthiracaridae	Steganacarus	Steganacarus applicatus	GQ864301	more than 1500 bp
Phthiracaroidea	Phthiracaridae	Steganacarus	Steganacarus magnus	AF022040	more than 1500 bp
Acaronychoidea	Acaronychidae	Stomacarus	Stomacarus ligamentifer	EU433992	more than 1500 bp
Eremaeoidea	Arceremaeidae	Tecteremaeus	Tecteremaeus incompletus	KR081635	more than 1500 bp
Tectocepheoidea	Tectocepheidae	Tectocepheus	Tectocepheus minor	EF093778	more than 1500 bp
Tectocepheoidea	Tectocepheidae	Tectocepheus	Tectocepheus velatus_sarekensis	KX397637	more than 1500 bp
Tectocepheoidea	Tectocepheidae	Tectocepheus	Tectocepheus sarekensis	EF093776	more than 1500 bp
Tectocepheoidea	Tectocepheidae	Tectocepheus	Tectocepheus velatus	EF093781	more than 1500 bp
Ameronothroidea	Selenoribatidae	Thalassozetes	Thalassozetes balboa	MK035018	more than 1500 bp
Ameronothroidea	Selenoribatidae	Thalassozetes	Thalassozetes barbara	MK035020	more than 1500 bp
Ameronothroidea	Selenoribatidae	Thalassozetes	Thalassozetes dushi	MZ220318	more than 1500 bp
Ameronothroidea	Selenoribatidae	Thalassozetes	Thalassozetes grenadensis	MZ220311	more than 1500 bp
Ameronothroidea	Selenoribatidae	Thalassozetes	Thalassozetes guadeloupensis	MZ220290	more than 1500 bp
Ameronothroidea	Selenoribatidae	Thalassozetes	Thalassozetes martiniquensis	MZ220285	more than 1500 bp
Ameronothroidea	Selenoribatidae	Thalassozetes	Thalassozetes paradisi	MZ220280	more than 1500 bp
Ameronothroidea	Selenoribatidae	Thalassozetes	Thalassozetes samanae	MZ220312	more than 1500 bp
Ameronothroidea	Selenoribatidae	Thalassozetes	Thalassozetes shimojanai	AB818524	more than 1500 bp
Ameronothroidea	Selenoribatidae	Thasecazetes	Thasecazetes falcidactylus	MF997501	more than 1500 bp
Hypochthonioidea	Lohmanniidae	Torpacarus	Torpacarus sp	KY922208	more than 1500 bp
Crotonioidea	Trhypochthoniidae	Trhypochthoniellus	Trhypochthoniellus crassus	EF081300	more than 1500 bp
Crotonioidea	Trhypochthoniidae	Trhypochthonius	Trhypochthonius japonicus	HQ711366	more than 1500 bp
Crotonioidea	Trhypochthoniidae	Trhypochthonius	Trhypochthonius silvestris_europaeus	HQ661380	more than 1500 bp
Crotonioidea	Trhypochthoniidae	Trhypochthonius	Trhypochthonius americanus	JQ000046	more than 1500 bp
Crotonioidea	Trhypochthoniidae	Trhypochthonius	Trhypochthonius cladonicola	JQ000047	more than 1500 bp
Crotonioidea	Trhypochthoniidae	Trhypochthonius	Trhypochthonius tectorum	HQ711369	more than 1500 bp
Ceratozetoidea	Ceratozetidae	Trichoribates	Trichoribates trimaculatus	EU432195	more than 1500 bp
Crotonioidea	Malaconothridae	Trimalaconothrus	Trimalaconothrus sp	EU432210	more than 1500 bp
Oripodoidea	Mochlozetidae	Unguizetes	Unguizetes incertus	KR081636	more than 1500 bp
Gustavioidea	Xenillidae	Xenillus	Xenillus tegeocranus	KR081637	more than 1500 bp
Gustavioidea	Xenillidae	Xenillus	Xenillus discrepans	EU432203	more than 1500 bp
Acaronychoidea	Acaronychidae	Zachvatkinella	Zachvatkinella sp	EF203776	more than 1500 bp

## Sheet: Dataset2_204_18S_NCBI
TableS3_Dataset2
Superfamily	Family	Genus	Species	Accession number	Sequence length
Achipteroidea	Achipteriidae	Achipteria	Achipteria coleoptrata	EF091418	more than 1500 bp
Galumnoidea	Galumnidae	Acrogalumna	Acrogalumna longipluma	GQ864304	more than 1500 bp
Gustavioidea	Liacaridae	Adoristes	Adoristes ovatus	GQ864286	more than 1500 bp
Oppioidea	Oppiidae	Aeroppia	Aeroppia sp	HM070344	more than 1500 bp
Crotonioidea	Trhypochthoniidae	Afronothrus	Afronothrus sp	JQ000045	more than 1500 bp
Ameronothoidea	Fortuyniidae	Alismobates	Alismobates pseudoreticulatus	MH285696	more than 1500 bp
Ameronothoidea	Fortuyniidae	Alismobates	Alismobates reticulatus	AB818526	more than 1500 bp
Crotonioidea	Trhypochthoniidae	Allonothrus	Allonothrus russeolus	AF022025	more than 1500 bp
Hermannielloidea	Hermanniellidae	Ampullobates	Ampullobates ecuadoriensis	KR081601	more than 1500 bp
Achipteroidea	Achipteriidae	Anachipteria	Anachipteria sp	JQ000048	more than 1500 bp
Hypochthonioidea	Mesoplophoridae	Apoplophora	Apoplophora sp	JN585917	more than 1500 bp
Ameronothroidea	Ameronothridae	Aquanothrus	Aquanothrus sp	KX397627	more than 1500 bp
Crotonioidea	Trhypochthoniidae	Archegozetes	Archegozetes longisetosus	HQ661379	more than 1500 bp
Hypochthonioidea	Mesoplophoridae	Archoplophora	Archoplophora rostralis	JN585918	more than 1500 bp
Atopochthonioidea	Atopochthoniidae	Atopochthonius	Atopochthonius artiodactylus	EU432216	more than 1500 bp
Phthiracaroidea	Phthiracaridae	Atropacarus	Atropacarus striculus	EF091416	more than 1500 bp
Carabodoidea	Dampfiellidae	Beckiella	Beckiella arcta	KX397628	more than 1500 bp
Carabodoidea	Dampfiellidae	Beckiella	Beckiella capitulum	KR081602	more than 1500 bp
Brachychthonioidea	Brachychthoniidae	Brachychthoniidae gen	Brachychthoniidae gen sp	JQ000036	more than 1500 bp
Crotonioidea	Crotoniidae	Camisia	Camisia biurus	EF081302	more than 1500 bp
Crotonioidea	Crotoniidae	Camisia	Camisia biverrucata	KY922213	more than 1500 bp
Crotonioidea	Crotoniidae	Camisia	Camisia horrida	EU432207	more than 1500 bp
Crotonioidea	Crotoniidae	Camisia	Camisia invenusta	EU432208	more than 1500 bp
Crotonioidea	Crotoniidae	Camisia	Camisia segnis	JQ000043	more than 1500 bp
Crotonioidea	Crotoniidae	Camisia	Camisia spinifer	EF091420	more than 1500 bp
Achipteroidea	Achipteriidae	Campachipteria	Campachipteria brevisetosa	KR081603	more than 1500 bp
Carabodoidea	Carabodidae	Carabodes	Carabodes coriaceus	EF093787	more than 1500 bp
Carabodoidea	Carabodidae	Carabodes	Carabodes labyrinthicus	KX397629	more than 1500 bp
Carabodoidea	Carabodidae	Carabodes	Carabodes sp	GQ864283	more than 1500 bp
Carabodoidea	Carabodidae	Carabodes	Carabodes subarcticus	EF091429	more than 1500 bp
Cepheoidea	Cepheusidae	Cepheus	Cepheus latus	EU432206	more than 1500 bp
Gustavioidea	Ceratoppiidae	Ceratoppia	Ceratoppia bipilis	EU432204	more than 1500 bp
Ceratozetoidea	Chamobatidae	Chamobates	Chamobates pusillus	EU432188	more than 1500 bp
Ceratozetoidea	Chamobatidae	Chamobates	Chamobates subglobulus	EU432190	more than 1500 bp
Ceratozetoidea	Chamobatidae	Chamobates	Chamobates voigtsi	EU432189	more than 1500 bp
Licneremaeoidea	Charassobatidae	Charassobates	Charassobates aff_tuberosus	KY922221	more than 1500 bp
Collohmannioidea	Collohmanniidae	Collohmannia	Collohmannia gigantea	KR081604	more than 1500 bp
Collohmannioidea	Collohmanniidae	Collohmannia	Collohmannia sp	AF022029	more than 1500 bp
Protoplophoroidea	Cosmochthoniidae	Cosmochthonius	Cosmochthonius lanatus	JN585919	more than 1500 bp
Protoplophoroidea	Cosmochthoniidae	Cosmochthonius	Cosmochthonius sp	KY922211	more than 1500 bp
Crotonioidea	Crotoniidae	Crotonia	Crotonia reticulata	KR081605	more than 1500 bp
Crotonioidea	Crotoniidae	Crotonia	Crotonia brachyrostrum	EF081303	more than 1500 bp
Crotonioidea	Crotoniidae	Crotonia	Crotonia cf_caudata	EF081304	more than 1500 bp
Ctenacaroidea	Ctenacaridae	Ctenacarus	Ctenacarus araneola	EU433991	more than 1500 bp
Ctenacaroidea	Ctenacaridae	Ctenacarus	Ctenacarus sp	JQ000034	more than 1500 bp
Carabodoidea	Carabodidae	Cubabodes	Cubabodes aff_verrucatus	KY922220	more than 1500 bp
Cymbaeremaeoidea	Cymbaeremaeidae	Cymbaeremaeus	Cymbaeremaeus cymba	EU432201	more than 1500 bp
Crotonioidea	Nanhermanniidae	Cyrthermannia	Cyrthermannia florens	KR081606	more than 1500 bp
Damaeoidea	Damaeidae	Damaeobelba	Damaeobelba minutissima	MH198179	more than 1500 bp
Damaeoidea	Damaeidae	Damaeus	Damaeus clavipes	KR081607	more than 1500 bp
Damaeoidea	Damaeidae	Damaeus	Damaeus flagelloides	KR081608	more than 1500 bp
Oppioidea	Oppiidae	Dissorhina	Dissorhina ornata	MH198181	more than 1500 bp
Carabodoidea	Tetracondylidae	Dolicheremaeus	Dolicheremaeus dorni	MG719344	more than 1500 bp
Ceratozetoidea	Ceratozetidae	Edwardzetes	Edwardzetes edwardsi	MH198178	more than 1500 bp
Hypochthonioidea	Eniochthoniidae	Eniochthonius	Eniochthonius minutissimus	KR081609	more than 1500 bp
Hypochthonioidea	Hypochthoniidae	Eohypochthonius	Eohypochthonius sp	JQ000037	more than 1500 bp
Hypochthonioidea	Hypochthoniidae	Eohypochthonius	Eohypochthonius gracilis	EF203777	more than 1500 bp
Cepheoidea	Anderemaeidae	Epieremulus	Epieremulus granulatus	KR081610	more than 1500 bp
Epilohmannioidea	Epilohmanniidae	Epilohmannia	Epilohmannia sp	EU432213	more than 1500 bp
Epilohmannioidea	Epilohmanniidae	Epilohmannia	Epilohmannia aff_pallida	KY922212	more than 1500 bp
Eremaeozetoidea	Eremaeozetidae	Eremaeozetes	Eremaeozetes sp	EU432187	more than 1500 bp
Eremaeoidea	Eremaeidae	Eueremaeus	Eueremaeus oblongus	GQ864287	more than 1500 bp
Eulohmannioidea	Eulohmanniidae	Eulohmannia	Eulohmannia ribagai	EU432211	more than 1500 bp
Phenopelopoidea	Phenopelopidae	Eupelops	Eupelops plicatus	EF091419	more than 1500 bp
Phenopelopoidea	Phenopelopidae	Eupelops	Eupelops acromios	EU432192	more than 1500 bp
Phenopelopoidea	Phenopelopidae	Eupelops	Eupelops hirtus	EF093783	more than 1500 bp
Cepheoidea	Cepheusidae	Eupterotegaeus	Eupterotegaeus dentatus	KR081611	more than 1500 bp
Cepheoidea	Eutegaeidae	Eutegaeus	Eutegaeus curviseta	EF081297	more than 1500 bp
Ameronothoidea	Fortuyniidae	Fortuynia	Fortuynia longiseta	MH285693	more than 1500 bp
Ameronothoidea	Fortuyniidae	Fortuynia	Fortuynia rotunda	AB818525	more than 1500 bp
Ameronothoidea	Fortuyniidae	Fortuynia	Fortuynia smiti	MH285694	more than 1500 bp
Ameronothoidea	Fortuyniidae	Fortuynia	Fortuynia sp	MH285695	more than 1500 bp
Galumnoidea	Galumnidae	Galumna	Galumna lanceata	KX397630	more than 1500 bp
Parhypochthonioidea	Gehypochthoniidae	Gehypochthonius	Gehypochthonius sp	JQ000042	more than 1500 bp
Parhypochthonioidea	Gehypochthoniidae	Gehypochthonius	Gehypochthonius urticinus	EU433994	more than 1500 bp
Oppioidea	Oppiidae	Gittella	Gittella variabilis	KR081612	more than 1500 bp
Oppioidea	Oppiidae	Globoppia	Globoppia maior	KR081613	more than 1500 bp
Heterochthonioidea	Trichthoniidae	Gozmanyina	Gozmanyina majesta	EU433993	more than 1500 bp
Plateremaeoidea	Gymnodamaeidae	Gymnodamaeus	Gymnodamaeus bicostatus	KR081614	more than 1500 bp
Ameroidea	Heterobelbidae	Haplobelba	Haplobelba sp	KR081615	more than 1500 bp
Protoplophoroidea	Haplochthoniidae	Haplochthonius	Haplochthonius simplex	KY922210	more than 1500 bp
Oripodoidea	Hemileiidae	Hemileius	Hemileius microclava	KR081616	more than 1500 bp
Oripodoidea	Hemileiidae	Hemileius	Hemileius singularis	AB818531	more than 1500 bp
Crotonioidea	Crotoniidae	Heminothrus	Heminothrus paolianus	EF091423	more than 1500 bp
Crotonioidea	Hermanniidae	Hermannia	Hermannia gibba	EF091426	more than 1500 bp
Crotonioidea	Hermanniidae	Hermannia	Hermannia sp	GQ864289	more than 1500 bp
Hermannielloidea	Hermanniellidae	Hermannobates	Hermannobates monstruosus	KR081617	more than 1500 bp
Ceratozetoidea	Humerobatidae	Humerobates	Humerobates rostrolamellatus	EU432196	more than 1500 bp
Hydrozetoidea	Hydrozetidae	Hydrozetes	Hydrozetes confervae	AB818523	more than 1500 bp
Hydrozetoidea	Hydrozetidae	Hydrozetes	Hydrozetes lemnae	KX397632	more than 1500 bp
Hydrozetoidea	Hydrozetidae	Hydrozetes	Hydrozetes thienemanni	KX397633	more than 1500 bp
Hydrozetoidea	Hydrozetidae	Hydrozetes	Hydrozetes lacustris	KX397631	more than 1500 bp
Hypochthonioidea	Hypochthoniidae	Hypochthonius	Hypochthonius luteus	JQ000038	more than 1500 bp
Hypochthonioidea	Hypochthoniidae	Hypochthonius	Hypochthonius rufulus	EF093784	more than 1500 bp
Ameronothroidea	Selenoribatidae	Indopacifica	Indopacifica pantai	MH285691	more than 1500 bp
Euphthiracaroidea	Oribotritiidae	Indotritia	Indotritia krakatauensis	JN585920	more than 1500 bp
Ceratozetoidea	Ceratozetidae	Lepidozetes	Lepidozetes singularis	EU432193	more than 1500 bp
Gustavioidea	Liacaridae	Liacarus	Liacarus coracinus	KR081619	more than 1500 bp
Oripodoidea	Liebstadiidae	Liebstadia	Liebstadia humerata	KR081620	more than 1500 bp
Hydrozetoidea	Limnozetidae	Limnozetes	Limnozetes onondaga	KX397635	more than 1500 bp
Hydrozetoidea	Limnozetidae	Limnozetes	Limnozetes rugosus	KX397636	more than 1500 bp
Hydrozetoidea	Limnozetidae	Limnozetes	Limnozetes foveolatus	KX397634	more than 1500 bp
Brachychthonioidea	Brachychthoniidae	Liochthonius	Liochthonius sp	JQ000035	more than 1500 bp
Neoliodoidea	Neoliodidae	Liodes	Liodes sp	AF022035	more than 1500 bp
Ameronothoidea	Fortuyniidae	Litoribates	Litoribates bonairensis	MF997502	more than 1500 bp
Ameronothoidea	Fortuyniidae	Litoribates	Litoribates floridae	MK035021	more than 1500 bp
Hypochthonioidea	Lohmanniidae	Lohmannia	Lohmannia banksi	AF022036	more than 1500 bp
Oripodoidea	Liebstadiidae	Maculobates	Maculobates bruneiensis	AB818522	more than 1500 bp
Crotonioidea	Trhypochthoniidae	Mainothrus	Mainothrus badius	EF081301	more than 1500 bp
Hypochthonioidea	Hypochthoniidae	Malacoangelia	Malacoangelia remigera	JN585911	more than 1500 bp
Crotonioidea	Malaconothridae	Malaconothrus	Malaconothrus monodactylus	KR081621	more than 1500 bp
Crotonioidea	Malaconothridae	Malaconothrus	Malaconothrus novus	KY922215	more than 1500 bp
Crotonioidea	Nanhermanniidae	Masthermannia	Masthermannia sp	KY922217	more than 1500 bp
Hypochthonioidea	Lohmanniidae	Meristolohmannia	Meristolohmannia meristacaroides	AY620905	more than 1500 bp
Hypochthonioidea	Mesoplophoridae	Mesoplophora	Mesoplophora abscondita	JN585912	more than 1500 bp
Hypochthonioidea	Mesoplophoridae	Mesoplophora	Mesoplophora cubana	EU432217	more than 1500 bp
Damaeoidea	Damaeidae	Metabelba	Metabelba papillipes	MH198180	more than 1500 bp
Cepheoidea	Microtegeidae	Microtegeus	Microtegeus similis	KR081622	more than 1500 bp
Hypochthonioidea	Lohmanniidae	Mixacarus	Mixacarus brevipes	JN585913	more than 1500 bp
Crotonioidea	Trhypochthoniidae	Mucronothrus	Mucronothrus nasalis	EF081299	more than 1500 bp
Oripodoidea	Punctoribatidae	Mycobates	Mycobates parmeliae	EU432191	more than 1500 bp
Crotonioidea	Nanhermanniidae	Nanhermannia	Nanhermannia elegantissima	KR081623	more than 1500 bp
Crotonioidea	Nanhermanniidae	Nanhermannia	Nanhermannia nana	KR081624	more than 1500 bp
Crotonioidea	Nanhermanniidae	Nanhermannia	Nanhermannia coronata	KY922218	more than 1500 bp
Nehypochthonioidea	Nehypochthoniidae	Nehypochthonius	Nehypochthonius porosus	EF081308	more than 1500 bp
Hypochthonioidea	Lohmanniidae	Nesiacarus	Nesiacarus granulatus	JN585914	more than 1500 bp
Crotonioidea	Nothridae	Nothrus	Nothrus silvestris_bistilus	EF081305	more than 1500 bp
Crotonioidea	Nothridae	Nothrus	Nothrus silvicus	EF204473	more than 1500 bp
Crotonioidea	Nothridae	Nothrus	Nothrus willmanni	KR081625	more than 1500 bp
Crotonioidea	Nothridae	Nothrus	Nothrus borussicus	KY922216	more than 1500 bp
Crotonioidea	Nothridae	Nothrus	Nothrus silvestris	EF091425	more than 1500 bp
Crotonioidea	Nothridae	Nothrus	Nothrus truncatus	EF081306	more than 1500 bp
Crotonioidea	Nothridae	Novonothrus	Novonothrus flagellatus	EF081307	more than 1500 bp
Carabodoidea	Carabodidae	Odontocepheus	Odontocepheus elongatus	EU432200	more than 1500 bp
Carabodoidea	Carabodidae	Odontocepheus	Odontocepheus oblongus	KY922219	more than 1500 bp
Oppioidea	Oppiidae	Oppiella	Oppiella nova	KR081626	more than 1500 bp
Oripodoidea	Oribatulidae	Oribatula	Oribatula sakamorii	AB818530	more than 1500 bp
Oripodoidea	Oribatulidae	Oribatula	Oribatula tibialis	EU433990	more than 1500 bp
Oripodoidea	Oripodidae	Oripoda	Oripoda sp	AB818532	more than 1500 bp
Ceratozetoidea	Ceratozetidae	Oromurcia	Oromurcia sudetica	EU432194	more than 1500 bp
Palaeacaroidea	Palaeacaridae	Palaeacarus	Palaeacarus hystricinus	EF204472	more than 1500 bp
Damaeoidea	Damaeidae	Parabelbella	Parabelbella meridiana	KR081627	more than 1500 bp
Oribatelloidea	Oribatellidae	Paralamellobates	Paralamellobates misella	KT781157	more than 1500 bp
Protoplophoroidea	Pediculochelidae	Paralycus	Paralycus sp	KY922209	more than 1500 bp
Parhypochthonioidea	Parhypochthoniidae	Parhypochthonius	Parhypochthonius aphidinus	EU432215	more than 1500 bp
Oripodoidea	Haplozetidae	Peloribates	Peloribates acutus	AB818529	more than 1500 bp
Perlohmannioidea	Perlohmanniidae	Perlohmannia	Perlohmannia sp	EU432212	more than 1500 bp
Oripodoidea	Oribatulidae	Phauloppia	Phauloppia lucorum	EU432198	more than 1500 bp
Phthiracaroidea	Phthiracaridae	Phthiracarus	Phthiracarus sp	KR081629	more than 1500 bp
Crotonioidea	Crotoniidae	Platynothrus	Platynothrus castaneus	KR081630	more than 1500 bp
Crotonioidea	Crotoniidae	Platynothrus	Platynothrus peltifer	EF091422	more than 1500 bp
Carabodoidea	Tetracondylidae	Plenotocepheus	Plenotocepheus neotropicus	KR081631	more than 1500 bp
Neoliodoidea	Neoliodidae	Poroliodes	Poroliodes farinosus	EF203779	more than 1500 bp
Oripodoidea	Protoribatidae	Protoribates	Protoribates hakonensis	AB818528	more than 1500 bp
Protoplophoroidea	Protoplophoridae	Prototritia	Prototritia major	JN585915	more than 1500 bp
Carabodoidea	Tetracondylidae	Pseudotocepheus	Pseudotocepheus amonstruosus	HM070341	more than 1500 bp
Atopochthonioidea	Atopochthoniidae	Pterochthonius	Pterochthonius angelus	EU432214	more than 1500 bp
Oripodoidea	Punctoribatidae	Punctoribates	Punctoribates punctum	MH198175	more than 1500 bp
Ameroidea	Rhynchoribatidae	Rhynchoribates	Rhynchoribates mirus	KR081632	more than 1500 bp
Euphthiracaroidea	Euphthiracaridae	Rhysotritia	Rhysotritia duplicata	EF091417	more than 1500 bp
Oripodoidea	Haplozetidae	Rostrozetes	Rostrozetes sp	EU433988	more than 1500 bp
Oripodoidea	Haplozetidae	Rostrozetes	Rostrozetes nebulosus	KR081633	more than 1500 bp
Oripodoidea	Haplozetidae	Rostrozetes	Rostrozetes ovulum	HM070342	more than 1500 bp
Cymbaeremaeoidea	Cymbaeremaeidae	Scapheremaeus	Scapheremaeus nakanoshimensis	LC367334	more than 1500 bp
Cymbaeremaeoidea	Cymbaeremaeidae	Scapheremaeus	Scapheremaeus palustris	EU433989	more than 1500 bp
Oripodoidea	Scheloribatidae	Scheloribates	Scheloribates ascendens	EU432199	more than 1500 bp
Oripodoidea	Scheloribatidae	Scheloribates	Scheloribates pallidulus	AB818527	more than 1500 bp
Ameronothroidea	Selenoribatidae	Schusteria	Schusteria littorea	HM070345	more than 1500 bp
Licneremaeoidea	Scutoverticidae	Scutovertex	Scutovertex sculptus	GQ864305	more than 1500 bp
Brachychthonioidea	Brachychthoniidae	Sellnickochthonius	Sellnickochthonius zelawaiensis	MH198174	more than 1500 bp
Hermannielloidea	Plasmobatidae	Solenozetes	Solenozetes carinatus	KR081634	more than 1500 bp
Protoplophoroidea	Sphaerochthoniidae	Sphaerochthonius	Sphaerochthonius sp	JN585916	more than 1500 bp
Carabodoidea	Tetracondylidae	Spinotocepheus	Spinotocepheus sp	MG719345	more than 1500 bp
Phthiracaroidea	Phthiracaridae	Steganacarus	Steganacarus applicatus	GQ864301	more than 1500 bp
Phthiracaroidea	Phthiracaridae	Steganacarus	Steganacarus magnus	AF022040	more than 1500 bp
Acaronychoidea	Acaronychidae	Stomacarus	Stomacarus ligamentifer	EU433992	more than 1500 bp
Eremaeoidea	Arceremaeidae	Tecteremaeus	Tecteremaeus incompletus	KR081635	more than 1500 bp
Tectocepheoidea	Tectocepheidae	Tectocepheus	Tectocepheus minor	EF093778	more than 1500 bp
Tectocepheoidea	Tectocepheidae	Tectocepheus	Tectocepheus velatus_sarekensis	KX397637	more than 1500 bp
Tectocepheoidea	Tectocepheidae	Tectocepheus	Tectocepheus sarekensis	EF093776	more than 1500 bp
Tectocepheoidea	Tectocepheidae	Tectocepheus	Tectocepheus velatus	EF093781	more than 1500 bp
Ameronothroidea	Selenoribatidae	Thalassozetes	Thalassozetes balboa	MK035018	more than 1500 bp
Ameronothroidea	Selenoribatidae	Thalassozetes	Thalassozetes barbara	MK035020	more than 1500 bp
Ameronothroidea	Selenoribatidae	Thalassozetes	Thalassozetes dushi	MZ220318	more than 1500 bp
Ameronothroidea	Selenoribatidae	Thalassozetes	Thalassozetes grenadensis	MZ220311	more than 1500 bp
Ameronothroidea	Selenoribatidae	Thalassozetes	Thalassozetes guadeloupensis	MZ220290	more than 1500 bp
Ameronothroidea	Selenoribatidae	Thalassozetes	Thalassozetes martiniquensis	MZ220285	more than 1500 bp
Ameronothroidea	Selenoribatidae	Thalassozetes	Thalassozetes paradisi	MZ220280	more than 1500 bp
Ameronothroidea	Selenoribatidae	Thalassozetes	Thalassozetes samanae	MZ220312	more than 1500 bp
Ameronothroidea	Selenoribatidae	Thalassozetes	Thalassozetes shimojanai	AB818524	more than 1500 bp
Ameronothroidea	Selenoribatidae	Thasecazetes	Thasecazetes falcidactylus	MF997501	more than 1500 bp
Hypochthonioidea	Lohmanniidae	Torpacarus	Torpacarus sp	KY922208	more than 1500 bp
Crotonioidea	Trhypochthoniidae	Trhypochthoniellus	Trhypochthoniellus crassus	EF081300	more than 1500 bp
Crotonioidea	Trhypochthoniidae	Trhypochthonius	Trhypochthonius japonicus	HQ711366	more than 1500 bp
Crotonioidea	Trhypochthoniidae	Trhypochthonius	Trhypochthonius silvestris_europaeus	HQ661380	more than 1500 bp
Crotonioidea	Trhypochthoniidae	Trhypochthonius	Trhypochthonius americanus	JQ000046	more than 1500 bp
Crotonioidea	Trhypochthoniidae	Trhypochthonius	Trhypochthonius cladonicola	JQ000047	more than 1500 bp
Crotonioidea	Trhypochthoniidae	Trhypochthonius	Trhypochthonius tectorum	HQ711369	more than 1500 bp
Ceratozetoidea	Ceratozetidae	Trichoribates	Trichoribates trimaculatus	EU432195	more than 1500 bp
Crotonioidea	Malaconothridae	Trimalaconothrus	Trimalaconothrus sp	EU432210	more than 1500 bp
Oripodoidea	Mochlozetidae	Unguizetes	Unguizetes incertus	KR081636	more than 1500 bp
Gustavioidea	Xenillidae	Xenillus	Xenillus tegeocranus	KR081637	more than 1500 bp
Gustavioidea	Xenillidae	Xenillus	Xenillus discrepans	EU432203	more than 1500 bp
Acaronychoidea	Acaronychidae	Zachvatkinella	Zachvatkinella sp	EF203776	more than 1500 bp

## Sheet: Dataset3_218_18S_Eurasia
TableS3_Dataset3
Infraorder	Superfamily	Family	Genus	Species	Geographic regions	Geographic regions in Asia/Europe/Eurasia	Sequence from Alps/Changbai/NCBI	Accession number
PALAEOSOMATA	Palaeacaroidea	Ctenacaridae	Ctenacarus	Ctenacarus_araneola	Pantropical y subtropical	Others	NCBI	EU433991
PALAEOSOMATA	Palaeacaroidea	Ctenacaridae	Ctenacarus	Ctenacarus_sp	(Genus level) Pantropical y subtropical.	Others	NCBI	JQ000034
PALAEOSOMATA	Palaeacaroidea	Palaeacaridae	Palaeacarus	Palaeacarus_hystricinus	Holártica y China suroriental	Asia	NCBI	EF204472
PALAEOSOMATA	Acaronychoidea	Acaronychidae	Stomacarus	Stomacarus_ligamentifer	Nueva Zelanda	Others	NCBI	EU433992
PALAEOSOMATA	Acaronychoidea	Acaronychidae	Zachvatkinella	Zachvatkinella_sp	(Genus level) Holártica y Oriental	Others	NCBI	EF203776
PARHYPOSOMATA	Parhypochthonioidea	Gehypochthoniidae	Gehypochthonius	Gehypochthonius_sp	(Genus level) Cosmopolita (excepto Etiópica y Antártica).	Others	NCBI	JQ000042
PARHYPOSOMATA	Parhypochthonioidea	Gehypochthoniidae	Gehypochthonius	Gehypochthonius_urticinus	Neotropical: U.S.A. (Florida) y Chile, y Canadá.	Others	NCBI	EU433994
PARHYPOSOMATA	Parhypochthonioidea	Parhypochthoniidae	Parhypochthonius	Parhypochthonius_aphidinus	Semicosmopolita: Holártica (frecuente) y pantropical (excepto Etiópica).	Others	NCBI	EU432215
ENARTHRONOTA	Mesoplophoroidea	Mesoplophoridae	Apoplophora	Apoplophora_sp	(Genus level) Australianooriental	Others	NCBI	JN585917
ENARTHRONOTA	Mesoplophoroidea	Mesoplophoridae	Archoplophora	Archoplophora_rostralis	Semicosmopolita: Holártica (Neártica: menos frecuente en el Sur, Paleártica oriental meridional y Cáucaso), Oriental, Norte de Neotropical y Etiópica (Madagascar).	Eurasia	NCBI	JN585918
ENARTHRONOTA	Atopochthonioidea	Atopochthoniidae	Atopochthonius	Atopochthonius_artiodactylus	Holártica y China suroriental	Eurasia	NCBI	EU432216
ENARTHRONOTA	Brachychthonioidea	Brachychthoniidae	Brachychthoniidae gen	Brachychthoniidae_gen_sp	(Superfamily level) Cosmopolita.	Others	NCBI	JQ000036
ENARTHRONOTA	Cosmochthonioidea	Cosmochthoniidae	Cosmochthonius	Cosmochthonius_lanatus	Cosmopolita (excepto Australiana y Antártica).	Eurasia	NCBI	JN585919
ENARTHRONOTA	Cosmochthonioidea	Cosmochthoniidae	Cosmochthonius	Cosmochthonius_sp	(Genus level) Cosmopolita (excepto Antártica).	Others	NCBI	KY922211
ENARTHRONOTA	Hypochthonioidea	Eniochthoniidae	Eniochthonius	Eniochthonius_minutissimus	Cosmopolita (excepto Antártica).	Asia	Changbai	KR081609
ENARTHRONOTA	Hypochthonioidea	Hypochthoniidae	Eohypochthonius	Eohypochthonius_gracilis	Pantropical: frecuente, y subtropical.	Others	NCBI	EF203777
ENARTHRONOTA	Hypochthonioidea	Hypochthoniidae	Eohypochthonius	Eohypochthonius_sp	(Genus level) Pantropical y subtropical	Others	NCBI	JQ000037
ENARTHRONOTA	Heterochthonioidea	Trichthoniidae	Gozmanyina	Gozmanyina_majesta	Boreal y Neotropical austral	Eurasia	NCBI	EU433993
ENARTHRONOTA	Cosmochthonioidea	Haplochthoniidae	Haplochthonius	Haplochthonius_simplex	Neotropical.	Others	NCBI	KY922210
ENARTHRONOTA	Hypochthonioidea	Hypochthoniidae	Hypochthonius	Hypochthonius_luteus	Holártica (frecuente), Noreste de Oriental y Nueva Zelanda	Others	NCBI	JQ000038
ENARTHRONOTA	Hypochthonioidea	Hypochthoniidae	Hypochthonius	Hypochthonius_rufulus	Semicosmopolita: Holártica (frecuente), Oriental, I. Seychelles y Méjico.	Eurasia	Alps and Changbai	EF093784
ENARTHRONOTA	Brachychthonioidea	Brachychthoniidae	Liochthonius	Liochthonius_sp	(Genus level) Cosmopolita	Others	NCBI	JQ000035
ENARTHRONOTA	Lohmannioidea	Lohmanniidae	Lohmannia	Lohmannia_banksi	U.S.A. (Carolina del Norte y Tejas) y Norte de Neotropical	Others	NCBI	AF022036
ENARTHRONOTA	Hypochthonioidea	Hypochthoniidae	Malacoangelia	Malacoangelia_remigera	Pantropical y subtropical	Others	NCBI	JN585911
ENARTHRONOTA	Lohmannioidea	Lohmanniidae	Meristolohmannia	Meristolohmannia_meristacaroides	Australia.	Others	NCBI	AY620905
ENARTHRONOTA	Mesoplophoroidea	Mesoplophoridae	Mesoplophora	Mesoplophora_abscondita	U.S.A. (frecuente).	Others	NCBI	JN585912
ENARTHRONOTA	Mesoplophoroidea	Mesoplophoridae	Mesoplophora	Mesoplophora_cubana	Neotropical (Cuba y Ecuador	Others	NCBI	EU432217
ENARTHRONOTA	Lohmannioidea	Lohmanniidae	Mixacarus	Mixacarus_brevipes	Sureste de U.S.A. y Costa Rica.	Others	NCBI	JN585913
ENARTHRONOTA	Lohmannioidea	Lohmanniidae	Nesiacarus	Nesiacarus_granulatus	Polinesia (Tahití), Japón y Norte de Neotropical.	Asia	NCBI	JN585914
ENARTHRONOTA	Cosmochthonioidea	Pediculochelidae	Paralycus	Paralycus_sp	(Genus level) Pantropical y Holártica meridional.	Others	NCBI	KY922209
ENARTHRONOTA	Protoplophoroidea	Protoplophoridae	Prototritia	Prototritia_major	U.S.A. (Florida).	Others	NCBI	JN585915
ENARTHRONOTA	Atopochthonioidea	Atopochthoniidae	Pterochthonius	Pterochthonius_angelus	Semicosmopolita: Holártica, Oriental (China suroriental y Noreste de India), Méjico y Hawái.	Eurasia	NCBI	EU432214
ENARTHRONOTA	Brachychthonioidea	Brachychthoniidae	Sellnickochthonius	Sellnickochthonius_zelawaiensis	Holártica (frecuente) y Brasil	Eurasia	NCBI	MH198174
ENARTHRONOTA	Cosmochthonioidea	Sphaerochthoniidae	Sphaerochthonius	Sphaerochthonius_sp	(Genus level) Cosmopolita (excepto Antártica).	Others	NCBI	JN585916
ENARTHRONOTA	Lohmannioidea	Lohmanniidae	Torpacarus	Torpacarus_sp	(Genus level) Pantropical y subtropical (Neártica meridional).	Others	NCBI	KY922208
MIXONOMATA	Euphthiracaroidea	Euphthiracaridae	Acrotritia	Acrotritia_ardua	Cosmopolita (frecuente).	Eurasia	Alps and Changbai	OR820196
MIXONOMATA	Phthiracaroidea	Phthiracaridae	Atropacarus	Atropacarus_striculus	Semicosmopolita (Holártica: frecuente, Oriental, Norte de Neotropical Australiana y Madagascar).	Eurasia	Alps and Changbai	EF091416
MIXONOMATA	Perlohmannioidea	Collohmanniidae	Collohmannia	Collohmannia_gigantea	Paleártica meridional (Europa centrooriental y Asia centrooccidental).	Eurasia	NCBI	KR081604
MIXONOMATA	Perlohmannioidea	Collohmanniidae	Collohmannia	Collohmannia_sp	(Genus level) Holártica.	Others	NCBI	AF022029
MIXONOMATA	Epilohmannioidea	Epilohmanniidae	Epilohmannia	Epilohmannia_aff_pallida	Tropical (Etiópica, Oriental: India y Tailandia, y Neotropical) y U.S.A. centrooriental	Others	NCBI	KY922212
MIXONOMATA	Epilohmannioidea	Epilohmanniidae	Epilohmannia	Epilohmannia_sp	(Genus level) Cosmopolita (excepto Antártica).	Others	NCBI	EU432213
MIXONOMATA	Eulohmannioidea	Eulohmanniidae	Eulohmannia	Eulohmannia_ribagai	Holártica y Oriental.	Eurasia	NCBI	EU432211
MIXONOMATA	Euphthiracaroidea	Oribotritiidae	Indotritia	Indotritia_krakatauensis	Pantropical (frecuente) y subtropical.	Others	NCBI	JN585920
MIXONOMATA	Nehypochthonioidea	Nehypochthoniidae	Nehypochthonius	Nehypochthonius_porosus	Sureste de U.S.A., Vietnam y Hawái	Others	NCBI	EF081308
MIXONOMATA	Perlohmannioidea	Perlohmanniidae	Perlohmannia	Perlohmannia_sp	(Genus level) Holártica y Australiana	Others	NCBI	EU432212
MIXONOMATA	Phthiracaroidea	Phthiracaridae	Phthiracarus	Phthiracarus_boresetosus	Semicosmopolita: Holártica (frecuente en Neártica), Neotropical y Oriental (Himalaya).	Asia	Changbai	OR820205
MIXONOMATA	Phthiracaroidea	Phthiracaridae	Phthiracarus	Phthiracarus_laevigatus	Holártica: Paleártica (menos frecuente en el Norte) y Canadá, Perú y Etiópica (I. Santa Helena e I. Reunión).	Europe	Alps	OR820194
MIXONOMATA	Phthiracaroidea	Phthiracaridae	Phthiracarus	Phthiracarus_longulus	Holártica y Uruguay.	Europe	Alps	OR820195
MIXONOMATA	Phthiracaroidea	Phthiracaridae	Phthiracarus	Phthiracarus_sp	(Genus level) Cosmopolita (excepto Antártica).	Others	NCBI	KR081629
MIXONOMATA	Euphthiracaroidea	Euphthiracaridae	Rhysotritia	Rhysotritia_duplicata	Paleártica (frecuente), Oriental (Vietnam y Nepal) y Neotropical (Méjico).	Eurasia	NCBI	EF091417
MIXONOMATA	Phthiracaroidea	Phthiracaridae	Steganacarus	Steganacarus_applicatus	Paleártica occidental.	Europe	Alps	GQ864301
MIXONOMATA	Phthiracaroidea	Phthiracaridae	Steganacarus	Steganacarus_magnus	Holártica (Paleártica y U.S.A.) e I. Santa Helena.	Others	NCBI	AF022040
HOLOSOMATA	Crotonioidea	Trhypochthoniidae	Afronothrus	Afronothrus_sp	(Genus level) Pantropical.	Others	NCBI	JQ000045
HOLOSOMATA	Crotonioidea	Trhypochthoniidae	Allonothrus	Allonothrus_russeolus	Pantropical.	Others	NCBI	AF022025
HOLOSOMATA	Crotonioidea	Trhypochthoniidae	Archegozetes	Archegozetes_longisetosus	Pantropical (excepto Etiópica): frecuente en Oriental y Neotropical.	Others	NCBI	HQ661379
HOLOSOMATA	Crotonioidea	Crotoniidae	Camisia	Camisia_biurus	Holártica y China suroriental	Eurasia	NCBI	EF081302
HOLOSOMATA	Crotonioidea	Crotoniidae	Camisia	Camisia_biverrucata	Holártica (frecuente en Paleártica) y Nepal.	Others	NCBI	KY922213
HOLOSOMATA	Crotonioidea	Crotoniidae	Camisia	Camisia_horrida	Holártica (frecuente), Norte de Oriental, Etiópica (Etiopía) y Norte de Neotropical.	Others	NCBI	EU432207
HOLOSOMATA	Crotonioidea	Crotoniidae	Camisia	Camisia_invenusta	Paleártica y Norte de Oriental.	Others	NCBI	EU432208
HOLOSOMATA	Crotonioidea	Crotoniidae	Camisia	Camisia_segnis	Semicosmopolita (Holártica: frecuente, Oriental, Neotropical y Antártica).	Others	NCBI	JQ000043
HOLOSOMATA	Crotonioidea	Crotoniidae	Camisia	Camisia_spinifer	Semicosmopolita (Holártica: frecuente, Oriental y Neotropical: Brasil y Panamá).	Others	NCBI	EF091420
HOLOSOMATA	Crotonioidea	Crotoniidae	Crotonia	Crotonia_brachyrostrum	Nueva Zelanda y Argentina	Others	NCBI	EF081303
HOLOSOMATA	Crotonioidea	Crotoniidae	Crotonia	Crotonia_cf_caudata	Polinesia (I. Tonga	Others	NCBI	EF081304
HOLOSOMATA	Crotonioidea	Crotoniidae	Crotonia	Crotonia_reticulata	Nueva Zelanda	Others	NCBI	KR081605
HOLOSOMATA	Crotonioidea	Crotoniidae	Heminothrus	Heminothrus_paolianus	Holártica (Paleártica, U.S.A.: Míchigan, y Groenlandia).	Others	NCBI	EF091423
HOLOSOMATA	Crotonioidea	Crotoniidae	Heminothrus	Heminothrus_targionii	Holártica (frecuente en Paleártica), Oriental (China suroriental y Nepal) y Panamá	Asia	Changbai	OR820201
HOLOSOMATA	Crotonioidea	Trhypochthoniidae	Mainothrus	Mainothrus_badius	Holártica (menos frecuente en el Sur).	Eurasia	NCBI	EF081301
HOLOSOMATA	Crotonioidea	Malaconothridae	Malaconothrus	Malaconothrus_monodactylus	Holártica (frecuente) y Neotropical	Others	NCBI	KR081621
HOLOSOMATA	Crotonioidea	Malaconothridae	Malaconothrus	Malaconothrus_novus	Semicosmopolita (Holártica: frecuente en Paleártica occidental, Neotropical, Etiópica: I. Santa Helena y Sudáfrica, Australiana: Nueva Zelanda e Islas del Pacífico, y subantártica: I. Malvinas [I. Falkland]).	Others	NCBI	KY922215
HOLOSOMATA	Crotonioidea	Nothridae	Malaconothrus	Malaconothrus_pygmaeus	Holártica: Paleártica (excepto Norte) y Neártica (Canadá y U.S.A.: Carolina del Norte), y Oriental (China suroriental y Taiwán [Formosa]).	Asia	Changbai	OR820202
HOLOSOMATA	Crotonioidea	Trhypochthoniidae	Mucronothrus	Mucronothrus_nasalis	Semicosmopolita (Boreoalpina: frecuente, Australiana y Neotropical).	Others	NCBI	EF081299
HOLOSOMATA	Crotonioidea	Nothridae	Nothrus	Nothrus_anauniensis	Cosmopolita (excepto Antártica): frecuente en Paleártica.	Asia	Changbai	OR820203
HOLOSOMATA	Crotonioidea	Nothridae	Nothrus	Nothrus_borussicus	Holártica y Norte de Neotropical	Others	NCBI	KY922216
HOLOSOMATA	Crotonioidea	Nothridae	Nothrus	Nothrus_silvestris	Holártica (frecuente), Nepal, Nueva Zelanda y Méjico	Others	NCBI	EF091425
HOLOSOMATA	Crotonioidea	Nothridae	Nothrus	Nothrus_silvestris_bistilus	Este de U.S.A.	Others	NCBI	EF081305
HOLOSOMATA	Crotonioidea	Nothridae	Nothrus	Nothrus_silvicus	Neártica.	Others	NCBI	EF204473
HOLOSOMATA	Crotonioidea	Nothridae	Nothrus	Nothrus_truncatus	U.S.A.	Others	NCBI	EF081306
HOLOSOMATA	Crotonioidea	Nothridae	Nothrus	Nothrus_willmanni	Neotropical.	Others	NCBI	KR081625
HOLOSOMATA	Crotonioidea	Nothridae	Novonothrus	Novonothrus_flagellatus	Nueva Zelanda	Others	NCBI	EF081307
HOLOSOMATA	Crotonioidea	Crotoniidae	Platynothrus	Platynothrus_castaneus	Neotropical.	Others	NCBI	KR081630
HOLOSOMATA	Crotonioidea	Crotoniidae	Platynothrus	Platynothrus_peltifer	Semicosmopolita (Holártica: frecuente, Oriental, Australiana: Nueva Zelanda, Norte de Neotropical e I. Santa Helena).	Eurasia	Alps and Changbai	EF091422
HOLOSOMATA	Crotonioidea	Trhypochthoniidae	Trhypochthoniellus	Trhypochthoniellus_crassus	Cosmopolita (Holártica, Etiópica: I. Santa Helena y Sudáfrica, Australiana, Neotropical y Oriental: Vietnam).	Others	NCBI	EF081300
HOLOSOMATA	Crotonioidea	Trhypochthoniidae	Trhypochthonius	Trhypochthonius_americanus	U.S.A.	Others	NCBI	JQ000046
HOLOSOMATA	Crotonioidea	Trhypochthoniidae	Trhypochthonius	Trhypochthonius_cladonicola	Alemania	Others	NCBI	JQ000047
HOLOSOMATA	Crotonioidea	Trhypochthoniidae	Trhypochthonius	Trhypochthonius_japonicus	Holártica meridional (Paleártica centromeridional y Sureste de U.S.A.) y Oriental (China suroriental y Vietnam).	Others	NCBI	HQ711366
HOLOSOMATA	Crotonioidea	Trhypochthoniidae	Trhypochthonius	Trhypochthonius_silvestris_europaeus	Europa central	Europe	NCBI	HQ661380
HOLOSOMATA	Crotonioidea	Trhypochthoniidae	Trhypochthonius	Trhypochthonius_tectorum	Semicosmopolita: Holártica (frecuente), Oriental, Etiopía y Neotropical	Others	NCBI	HQ711369
HOLOSOMATA	Crotonioidea	Malaconothridae	Trimalaconothrus	Trimalaconothrus_sp	(Genus level) Cosmopolita.	Others	NCBI	EU432210
BRACHYPYLINA	Achipteroidea	Achipteriidae	Achipteria	Achipteria_coleoptrata	Holártica (Paleártica: frecuente, y Neártica septentrional), Oriental (India: Sikkim, y Vietnam) e I.Santa Helena.	Europe	Alps	EF091418
BRACHYPYLINA	Galumnoidea	Galumnidae	Acrogalumna	Acrogalumna_longipluma	Semicosmopolita: Holártica, Etiópica, Oriental (India: Kerala, y China suroriental), Australiana (Nueva Zelanda e I. de Pascua [I. Easter]) y Argentina.	Europe	Alps	GQ864304
BRACHYPYLINA	Gustavioidea	Liacaridae	Adoristes	Adoristes_ovatus	Holártica: Paleártica (Paleártica occidental: frecuente, y Asia centrooccidental) y Canadá.	Europe	Alps	GQ864286
BRACHYPYLINA	Oppioidea	Oppiidae	Aeroppia	Aeroppia_sp	(Genus level) Neotropical, Oriental y Holártica	Others	NCBI	HM070344
BRACHYPYLINA	Ameronothroidea	Fortuyniidae	Alismobates	Alismobates_pseudoreticulatus	Oriental (Península Malaya y Tailandia).	Others	NCBI	MH285696
BRACHYPYLINA	Ameronothroidea	Fortuyniidae	Alismobates	Alismobates_reticulatus	China (Hong-Kong) y Japón	Asia	NCBI	AB818526
BRACHYPYLINA	Hermannielloidea	Hermanniellidae	Ampullobates	Ampullobates_ecuadoriensis	Ecuador.	Others	NCBI	KR081601
BRACHYPYLINA	Achipteroidea	Achipteriidae	Anachipteria	Anachipteria_sp	(Genus level) Holártica, Oriental y Neotropical	Others	NCBI	JQ000048
BRACHYPYLINA	Ameronothroidea	Ameronothridae	Aquanothrus	Aquanothrus_sp	(Genus level) Etiópica.	Others	NCBI	KX397627
BRACHYPYLINA	Otocepheoidea	Dampfiellidae	Beckiella	Beckiella_arcta	Neotropical.	Others	NCBI	KX397628
BRACHYPYLINA	Otocepheoidea	Dampfiellidae	Beckiella	Beckiella_capitulum	Neotropical (Cuba y Ecuador).	Others	NCBI	KR081602
BRACHYPYLINA	Damaeoidea	Damaeidae	Belba	Belba_compta	Paleártica.	Eurasia	Alps and Changbai	OR820197
BRACHYPYLINA	Achipteroidea	Achipteriidae	Campachipteria	Campachipteria_brevisetosa	Ecuador	Others	NCBI	KR081603
BRACHYPYLINA	Carabodoidea	Carabodidae	Carabodes	Carabodes_coriaceus	Paleártica occidental (frecuente) y “U.S.A. (Virginia)”.	Europe	Alps	EF093787
BRACHYPYLINA	Carabodoidea	Carabodidae	Carabodes	Carabodes_labyrinthicus	Holártica (frecuente) y Méjico.	Europe	Alps	KX397629
BRACHYPYLINA	Carabodoidea	Carabodidae	Carabodes	Carabodes_sp	(Genus level) Cosmopolita	Others	NCBI	GQ864283
BRACHYPYLINA	Carabodoidea	Carabodidae	Carabodes	Carabodes_subarcticus	Paleártica (Europa: menos frecuente en el Sur, y Paleártica oriental).	Others	NCBI	EF091429
BRACHYPYLINA	Cepheusoidea	Cepheusidae	Cepheus	Cepheus_latus	Holártica (frecuente en Paleártica) y Oriental (China suroriental y Nepal).	Eurasia	NCBI	EU432206
BRACHYPYLINA	Gustavioidea	Ceratoppiidae	Ceratoppia	Ceratoppia_bipilis	Holártica (frecuente), Norte de Oriental y Norte de Neotropical.	Europe	Alps	EU432204
BRACHYPYLINA	Ceratozetoidea	Chamobatidae	Chamobates	Chamobates_pusillus	Holártica: Paleártica (frecuente) y Canadá	Europe	Alps	EU432188
BRACHYPYLINA	Ceratozetoidea	Chamobatidae	Chamobates	Chamobates_subglobulus	Paleártica (Paleártica occidental: frecuente, Irán y Este de Rusia asiática).	Others	NCBI	EU432190
BRACHYPYLINA	Ceratozetoidea	Chamobatidae	Chamobates	Chamobates_voigtsi	Paleártica (Europa: frecuente, y Paleártica oriental: excepto Este).	Europe	Alps	EU432189
BRACHYPYLINA	Charassobatoidea	Charassobatidae	Charassobates	Charassobates_aff_tuberosus	Neotropical.	Others	NCBI	KY922221
BRACHYPYLINA	Carabodoidea	Carabodidae	Cubabodes	Cubabodes_aff_verrucatus	not found	Others	NCBI	KY922220
BRACHYPYLINA	Cymbaeremaeoidea	Cymbaeremaeidae	Cymbaeremaeus	Cymbaeremaeus_cymba	Paleártica (Paleártica occidental: frecuente), India (Sikkim) y Méjico.	Europe	NCBI	EU432201
BRACHYPYLINA	Nanhermannioidea	Nanhermanniidae	Cyrthermannia	Cyrthermannia_florens	Neotropical.	Others	NCBI	KR081606
BRACHYPYLINA	Damaeoidea	Damaeidae	Damaeobelba	Damaeobelba_minutissima	Paleártica (Paleártica occidental y Este de Rusia asiática).	Eurasia	NCBI	MH198179
BRACHYPYLINA	Damaeoidea	Damaeidae	Damaeus	Damaeus_clavipes	Paleártica occidental (frecuente).	Europe	Alps	KR081607
BRACHYPYLINA	Damaeoidea	Damaeidae	Damaeus	Damaeus_flagelloides	Neotropical.	Others	NCBI	KR081608
BRACHYPYLINA	Damaeoidea	Damaeidae	Damaeus	Damaeus_sp1	(Genus level) Holártica, Paleotropical y Neotropical.	Asia	Changbai	OR820198
BRACHYPYLINA	Damaeoidea	Damaeidae	Damaeus	Damaeus_sp2	(Genus level) Holártica, Paleotropical y Neotropical.	Asia	Changbai	OR820199
BRACHYPYLINA	Damaeoidea	Damaeidae	Damaeus	Damaeus_sp4	(Genus level) Holártica, Paleotropical y Neotropical.	Asia	Changbai	OR820200
BRACHYPYLINA	Oppioidea	Oppiidae	Dissorhina	Dissorhina_ornata	Holártica y África oriental	Eurasia	NCBI	MH198181
BRACHYPYLINA	Otocepheoidea	Tetracondylidae	Dolicheremaeus	Dolicheremaeus_dorni	Europa centromeridional.	Europe	NCBI	MG719344
BRACHYPYLINA	Ceratozetoidea	Ceratozetidae	Edwardzetes	Edwardzetes_edwardsi	Boreoalpina: Euroatlántica (frecuente), Cáucaso y Groenlandia	Europe	Alps	MH198178
BRACHYPYLINA	Gustavioidea	Anderemaeidae	Epieremulus	Epieremulus_granulatus	Neotropical.	Others	NCBI	KR081610
BRACHYPYLINA	Unduloribatoidea	Eremaeozetidae	Eremaeozetes	Eremaeozetes_sp	(Genus level) Pantropical y subtropical	Others	NCBI	EU432187
BRACHYPYLINA	Eremaeoidea	Eremaeidae	Eueremaeus	Eueremaeus_oblongus	Holártica (frecuente) y China suroriental	Eurasia	NCBI	GQ864287
BRACHYPYLINA	Phenopelopoidea	Phenopelopidae	Eupelops	Eupelops_acromios	Semicosmopolita: Paleártica, Paleotropical y Neotropical	Others	NCBI	EU432192
BRACHYPYLINA	Phenopelopoidea	Phenopelopidae	Eupelops	Eupelops_hirtus	Holártica (Europa centromeridional, Paquistán y Neártica septentrional).	Europe	NCBI	EF093783
BRACHYPYLINA	Phenopelopoidea	Phenopelopidae	Eupelops	Eupelops_plicatus	Holártica (Paleártica: frecuente, y U.S.A.: Alaska y Virginia).	Europe	Alps	EF091419
BRACHYPYLINA	Cepheusoidea	Cepheusidae	Eupterotegaeus	Eupterotegaeus_dentatus	Neotropical (Bolivia y Ecuador).	Others	NCBI	KR081611
BRACHYPYLINA	Cepheusoidea	Eutegaeidae	Eutegaeus	Eutegaeus_curviseta	Nueva Zelanda y Antártica (I. Campbell).	Others	NCBI	EF081297
BRACHYPYLINA	Ameronothroidea	Fortuyniidae	Fortuynia	Fortuynia_longiseta	Oriental (I. Maldivas y Tailandia) y Paquistán	Others	NCBI	MH285693
BRACHYPYLINA	Ameronothroidea	Fortuyniidae	Fortuynia	Fortuynia_rotunda	Mozambique y Japón	Asia	NCBI	AB818525
BRACHYPYLINA	Ameronothroidea	Fortuyniidae	Fortuynia	Fortuynia_smiti	Nueva Caledonia y Oriental (Península Malaya y Tailandia).	Others	NCBI	MH285694
BRACHYPYLINA	Ameronothroidea	Fortuyniidae	Fortuynia	Fortuynia_sp	(Genus level) Pantropical y subtropical.	Others	NCBI	MH285695
BRACHYPYLINA	Galumnoidea	Galumnidae	Galumna	Galumna_lanceata	Paleártica (frecuente) y Vietnam	Europe	Alps	KX397630
BRACHYPYLINA	Oppioidea	Oppiidae	Gittella	Gittella_variabilis	Neotropical (Ecuador y Perú).	Others	NCBI	KR081612
BRACHYPYLINA	Oppioidea	Oppiidae	Globoppia	Globoppia_maior	Neotropical austral y subantártica: I. Malvinas [I. Falkland].	Others	NCBI	KR081613
BRACHYPYLINA	Gymnodamaeoidea	Gymnodamaeidae	Gymnodamaeus	Gymnodamaeus_bicostatus	Holártica y Tanzania.	Eurasia	NCBI	KR081614
BRACHYPYLINA	Amerobelboidea	Heterobelbidae	Haplobelba	Haplobelba_sp	(Genus level) Neotropical.	Others	NCBI	KR081615
BRACHYPYLINA	Oripodoidea	Hemileiidae	Hemileius	Hemileius_initialis	Semicosmopolita (Paleártica: frecuente, U.S.A.: Nuevo Méjico, Oriental: Bali, y Neotropical).	Europe	Alps	OR820193
BRACHYPYLINA	Oripodoidea	Hemileiidae	Hemileius	Hemileius_microclava	Neotropical	Others	NCBI	KR081616
BRACHYPYLINA	Oripodoidea	Hemileiidae	Hemileius	Hemileius_singularis	Oriental, Este de Paleártica oriental y Hawái.	Others	NCBI	AB818531
BRACHYPYLINA	Hermannioidea	Hermanniidae	Hermannia	Hermannia_gibba	Holártica e I. Seychelles.	Europe	Alps	EF091426
BRACHYPYLINA	Hermannioidea	Hermanniidae	Hermannia	Hermannia_sp	(Genus level) Cosmopolita.	Others	NCBI	GQ864289
BRACHYPYLINA	Hermannielloidea	Hermanniellidae	Hermannobates	Hermannobates_monstruosus	eotropical.	Others	NCBI	KR081617
BRACHYPYLINA	Ceratozetoidea	Humerobatidae	Humerobates	Humerobates_rostrolamellatus	Semicosmopolita (Holártica: excepto Paleártica oriental, Etiópica, Islas del Pacífico y Méjico).	Eurasia	NCBI	EU432196
BRACHYPYLINA	Hydrozetoidea	Hydrozetidae	Hydrozetes	Hydrozetes_confervae	Holártica e India (Uttar Pradesh).	Others	NCBI	AB818523
BRACHYPYLINA	Hydrozetoidea	Hydrozetidae	Hydrozetes	Hydrozetes_lacustris	Holártica (Paleártica occidental, Siberia centrooccidenal, Japón y Canadá).	Eurasia	NCBI	KX397631
BRACHYPYLINA	Hydrozetoidea	Hydrozetidae	Hydrozetes	Hydrozetes_lemnae	Semicosmopolita: Paleártica occidental (frecuente), Paleártica oriental (Irán), Neártica (U.S.A.: Nueva York), Etiópica (Yemen y Malgache: I. Comores), Oriental (Bali), Australiana (frecuente) y Neotropical (frecuente).	Others	NCBI	KX397632
BRACHYPYLINA	Hydrozetoidea	Hydrozetidae	Hydrozetes	Hydrozetes_thienemanni	Holártica: Paleártica occidental (menos frecuente en el Sur), Irán y Alaska, y Vietnam.	Others	NCBI	KX397633
BRACHYPYLINA	Ameronothroidea	Selenoribatidae	Indopacifica	Indopacifica_pantai	Oriental (Península Malaya y Tailandia).	Others	NCBI	MH285691
BRACHYPYLINA	Ceratozetoidea	Ceratozetidae	Lepidozetes	Lepidozetes_singularis	Holártica (Paleártica y Neártica septentrional): frecuente, y Sudáfrica	Eurasia	Alps and Changbai	EU432193
BRACHYPYLINA	Gustavioidea	Liacaridae	Liacarus	Liacarus_coracinus	Paleártica, Etiópica (I. Santa Helena y Etiopía) y Oriental (Nepal).	Europe	Alps	KR081619
BRACHYPYLINA	Oripodoidea	Liebstadiidae	Liebstadia	Liebstadia_humerata	Holártica (Paleártica occidental: frecuente, Asia centooccidental y Neártica) y Oriental (Vietnam y Nepal).	Eurasia	NCBI	KR081620
BRACHYPYLINA	Ceratozetoidea	Limnozetidae	Limnozetes	Limnozetes_foveolatus	Holártica y Norte de Neotropical	Others	NCBI	KX397634
BRACHYPYLINA	Ceratozetoidea	Limnozetidae	Limnozetes	Limnozetes_onondaga	Holártica (Neártica septentrional y España).	Others	NCBI	KX397635
BRACHYPYLINA	Ceratozetoidea	Limnozetidae	Limnozetes	Limnozetes_rugosus	Paleártica: Europa (menos frecuente en el Sur) y Japón.	Eurasia	NCBI	KX397636
BRACHYPYLINA	Neoliodoidea	Neoliodidae	Liodes	Liodes_sp	(Genus level) Cosmopolita (excepto Antártica).	Others	NCBI	AF022035
BRACHYPYLINA	Ameronothroidea	Fortuyniidae	Litoribates	Litoribates_bonairensis	Pequeñas Antillas	Others	NCBI	MF997502
BRACHYPYLINA	Ameronothroidea	Fortuyniidae	Litoribates	Litoribates_floridae	U.S.A. (Florida).	Others	NCBI	MK035021
BRACHYPYLINA	Oripodoidea	Liebstadiidae	Maculobates	Maculobates_bruneiensis	Oriental (Borneo) y Japón.	Asia	NCBI	AB818522
BRACHYPYLINA	Nanhermannioidea	Nanhermanniidae	Masthermannia	Masthermannia_sp	(Genus level) Pantropical y subtropical	Others	NCBI	KY922217
BRACHYPYLINA	Damaeoidea	Damaeidae	Metabelba	Metabelba_papillipes	Holártica (Paleártica occidental: menos frecuente en el Norte, Oeste de Siberia y U.S.A.) y Etiópica (Sudáfrica).	Eurasia	NCBI	MH198180
BRACHYPYLINA	Charassobatoidea	Microtegeidae	Microtegeus	Microtegeus_similis	Neotropical y U.S.A.: Carolina del Norte	Others	NCBI	KR081622
BRACHYPYLINA	Ceratozetoidea	Punctoribatidae	Mycobates	Mycobates_parmeliae	Holártica (Europa: frecuente, Paleártica oriental y Canadá) y Méjico.	Europe	NCBI	EU432191
BRACHYPYLINA	Nanhermannioidea	Nanhermanniidae	Nanhermannia	Nanhermannia_coronata	Holártica, Neotropical y China suroriental.	Others	NCBI	KY922218
BRACHYPYLINA	Nanhermannioidea	Nanhermanniidae	Nanhermannia	Nanhermannia_elegantissima	Neotropical y subantártica: I. Malvinas [I. Falkland].	Others	NCBI	KR081623
BRACHYPYLINA	Nanhermannioidea	Nanhermanniidae	Nanhermannia	Nanhermannia_nana	Cosmopolita (Holártica: frecuente, Neotropical, Norte de Oriental, Nueva Zelanda, Etiópica: I. Santa Helena y Sudáfrica, y Antártica).	Eurasia	Alps and Changbai	KR081624
BRACHYPYLINA	Carabodoidea	Carabodidae	Odontocepheus	Odontocepheus_elongatus	Holártica (Paleártica occidental: menos frecuente en el Norte, y Neártica oriental).	Europe	NCBI	EU432200
BRACHYPYLINA	Carabodoidea	Carabodidae	Odontocepheus	Odontocepheus_oblongus	U.S.A. (Nueva York).	Others	NCBI	KY922219
BRACHYPYLINA	Oppioidea	Oppiidae	Oppiella	Oppiella_nova	Cosmopolita (frecuente).	Eurasia	Alps and Changbai	KR081626
BRACHYPYLINA	Oripodoidea	Oribatulidae	Oribatula	Oribatula_sakamorii	Este de Paleártica oriental.	Others	NCBI	AB818530
BRACHYPYLINA	Oripodoidea	Oribatulidae	Oribatula	Oribatula_tibialis	Holártica (Paleártica: Mediterránea e Irán, y Neártica).	Europe	NCBI	EU433990
BRACHYPYLINA	Oripodoidea	Oripodidae	Oripoda	Oripoda_sp	(Genus level) Cosmopolita (excepto Antártica).	Others	NCBI	AB818532
BRACHYPYLINA	Ceratozetoidea	Ceratozetidae	Oromurcia	Oromurcia_sudetica	Boreal: Paleártica occidental (frecuente en Norte de Europa), Noroeste de Siberia y Groenlandia.	Eurasia	NCBI	EU432194
BRACHYPYLINA	Damaeoidea	Damaeidae	Parabelbella	Parabelbella_meridiana	Neotropical (Chile y Ecuador).	Others	NCBI	KR081627
BRACHYPYLINA	Oribatelloidea	Oribatellidae	Paralamellobates	Paralamellobates_misella	Pantropical: frecuente, y Paleártica meridional	Others	NCBI	KT781157
BRACHYPYLINA	Gustavioidea	Ceratoppiidae	Parapyroppia	Parapyroppia_cornuta	Mediterránea.	Asia	Changbai	OR820204
BRACHYPYLINA	Oripodoidea	Haplozetidae	Peloribates	Peloribates_acutus	Tailandia	Others	NCBI	AB818529
BRACHYPYLINA	Oripodoidea	Oribatulidae	Phauloppia	Phauloppia_lucorum	Holártica (frecuente en Paleártica occidental) y Nepal	Europe	NCBI	EU432198
BRACHYPYLINA	Otocepheoidea	Tetracondylidae	Plenotocepheus	Plenotocepheus_neotropicus	Ecuador.	Others	NCBI	KR081631
BRACHYPYLINA	Damaeoidea	Damaeidae	Porobelba	Porobelba_spinosa	Paleártica (frecuente).	Asia	Changbai	OR820206
BRACHYPYLINA	Neoliodoidea	Neoliodidae	Poroliodes	Poroliodes_farinosus	Holártica: Paleártica (frecuente en Paleártica occidental) y Neártica (Canadá), y Nepal.	Europe	NCBI	EF203779
BRACHYPYLINA	Oripodoidea	Protoribatidae	Protoribates	Protoribates_hakonensis	Paleártica (Japón e Ibérica) y Vietnam.	Asia	NCBI	AB818528
BRACHYPYLINA	Otocepheoidea	Tetracondylidae	Pseudotocepheus	Pseudotocepheus_amonstruosus	Tropical: Etiópica (Sudáfrica y Malgache), Ceilán [Sri Lanka] y Neotropical.	Others	NCBI	HM070341
BRACHYPYLINA	Ceratozetoidea	Punctoribatidae	Punctoribates	Punctoribates_punctum	Semicosmopolita (Paleártica: frecuente, Este de U.S.A., Oriental y Nueva Zelanda).	Asia	Changbai	MH198175
BRACHYPYLINA	Trizetoidea	Rhynchoribatidae	Rhynchoribates	Rhynchoribates_mirus	Neotropical (Perú y Ecuador).	Others	NCBI	KR081632
BRACHYPYLINA	Oripodoidea	Haplozetidae	Rostrozetes	Rostrozetes_nebulosus	(Guinea Ecuatorial: I. Bioko [Fernando Poo], y Madagascar), Neotropical, Melanesia (I. Fiji) y Corea.	Others	NCBI	KR081633
BRACHYPYLINA	Oripodoidea	Haplozetidae	Rostrozetes	Rostrozetes_ovulum	Pantropical y subtropical	Others	NCBI	HM070342
BRACHYPYLINA	Oripodoidea	Haplozetidae	Rostrozetes	Rostrozetes_sp	(Genus level) Pantropical y subtropical	Others	NCBI	EU433988
BRACHYPYLINA	Cymbaeremaeoidea	Cymbaeremaeidae	Scapheremaeus	Scapheremaeus_nakanoshimensis	Japón	Asia	NCBI	LC367334
BRACHYPYLINA	Cymbaeremaeoidea	Cymbaeremaeidae	Scapheremaeus	Scapheremaeus_palustris	Holártica (Paleártica occidental, Mongolia y Neártica), I. Santa Helena y Méjico	Eurasia	NCBI	EU433989
BRACHYPYLINA	Oripodoidea	Scheloribatidae	Scheloribates	Scheloribates_ascendens	Europea.	Europe	NCBI	EU432199
BRACHYPYLINA	Oripodoidea	Scheloribatidae	Scheloribates	Scheloribates_pallidulus	Cosmopolita (excepto Antártica).	Others	NCBI	AB818527
BRACHYPYLINA	Ameronothroidea	Selenoribatidae	Schusteria	Schusteria_littorea	Neotropical (Brasil e I. Galápagos).	Others	NCBI	HM070345
BRACHYPYLINA	Licneremaeoidea	Scutoverticidae	Scutovertex	Scutovertex_sculptus	Paleártica (menos frecuente en el Norte) y Nueva Zelanda.	Eurasia	NCBI	GQ864305
BRACHYPYLINA	Hermannielloidea	Plasmobatidae	Solenozetes	Solenozetes_carinatus	Neotropical.	Others	NCBI	KR081634
BRACHYPYLINA	Otocepheoidea	Tetracondylidae	Spinotocepheus	Spinotocepheus_sp	(Genus level) Oriental y Paleártica meridional	Others	NCBI	MG719345
BRACHYPYLINA	Oppioidea	Arceremaeidae	Tecteremaeus	Tecteremaeus_incompletus	Oriental (Borneo y Vietnam) y Ecuador	Others	NCBI	KR081635
BRACHYPYLINA	Tectocepheoidea	Tectocepheidae	Tectocepheus	Tectocepheus_minor	Semicosmopolita: Paleártica (Paleártica occidental: menos frecuente en el Norte, Irán y Japón), Neártica, Oriental, Neotropical (Ecuador e I. Galápagos), Nueva Zelanda y Etiopía.	Europe	Alps	EF093778
BRACHYPYLINA	Tectocepheoidea	Tectocepheidae	Tectocepheus	Tectocepheus_sarekensis	Cosmopolita (frecuente).	Europe	Alps	EF093776
BRACHYPYLINA	Tectocepheoidea	Tectocepheidae	Tectocepheus	Tectocepheus_velatus	Cosmopolita (frecuente).	Asia	Changbai	EF093781
BRACHYPYLINA	Tectocepheoidea	Tectocepheidae	Tectocepheus	Tectocepheus_velatus_sarekensis	Cosmopolita (frecuente).	Others	NCBI	KX397637
BRACHYPYLINA	Ameronothroidea	Selenoribatidae	Thalassozetes	Thalassozetes_balboa	Norte de Neotropical	Others	NCBI	MK035018
BRACHYPYLINA	Ameronothroidea	Selenoribatidae	Thalassozetes	Thalassozetes_barbara	Pequeñas Antillas.	Others	NCBI	MK035020
BRACHYPYLINA	Ameronothroidea	Selenoribatidae	Thalassozetes	Thalassozetes_dushi	Antillas	Others	NCBI	MZ220318
BRACHYPYLINA	Ameronothroidea	Selenoribatidae	Thalassozetes	Thalassozetes_grenadensis	Pequeñas Antillas.	Others	NCBI	MZ220311
BRACHYPYLINA	Ameronothroidea	Selenoribatidae	Thalassozetes	Thalassozetes_guadeloupensis	Pequeñas Antillas	Others	NCBI	MZ220290
BRACHYPYLINA	Ameronothroidea	Selenoribatidae	Thalassozetes	Thalassozetes_martiniquensis	Pequeñas Antillas	Others	NCBI	MZ220285
BRACHYPYLINA	Ameronothroidea	Selenoribatidae	Thalassozetes	Thalassozetes_paradisi	Bahamas	Others	NCBI	MZ220280
BRACHYPYLINA	Ameronothroidea	Selenoribatidae	Thalassozetes	Thalassozetes_samanae	La Española (República Dominicana	Others	NCBI	MZ220312
BRACHYPYLINA	Ameronothroidea	Selenoribatidae	Thalassozetes	Thalassozetes_shimojanai	Japón	Asia	NCBI	AB818524
BRACHYPYLINA	Ameronothroidea	Selenoribatidae	Thasecazetes	Thasecazetes_falcidactylus	Pequeñas Antillas	Others	NCBI	MF997501
BRACHYPYLINA	Ceratozetoidea	Ceratozetidae	Trichoribates	Trichoribates_trimaculatus	not found	Others	NCBI	EU432195
BRACHYPYLINA	Oripodoidea	Mochlozetidae	Unguizetes	Unguizetes_incertus	Neotropical.	Others	NCBI	KR081636
BRACHYPYLINA	Gustavioidea	Xenillidae	Xenillus	Xenillus_discrepans	Paleártica meridional: Mediterránea y Asia centrooccidental	Others	NCBI	EU432203
BRACHYPYLINA	Gustavioidea	Xenillidae	Xenillus	Xenillus_tegeocranus	Paleártica (frecuente) y Oriental (China suroriental y Taiwán [Formosa]).	Eurasia	NCBI	KR081637

## Sheet: Dataset4_189_18S_Eurasia
TableS3_Dataset4
Infraorder	Superfamily	Family	Genus	Species	Geographic regions	Geographic regions in Asia/Europe/Eurasia	Sequence from Alps/Changbai/NCBI	Accession number
PALAEOSOMATA	Palaeacaroidea	Ctenacaridae	Ctenacarus	Ctenacarus_araneola	Pantropical y subtropical	Others	NCBI	EU433991
PALAEOSOMATA	Palaeacaroidea	Palaeacaridae	Palaeacarus	Palaeacarus_hystricinus	Holártica y China suroriental	Asia	NCBI	EF204472
PALAEOSOMATA	Acaronychoidea	Acaronychidae	Stomacarus	Stomacarus_ligamentifer	Nueva Zelanda	Others	NCBI	EU433992
PARHYPOSOMATA	Parhypochthonioidea	Gehypochthoniidae	Gehypochthonius	Gehypochthonius_urticinus	Neotropical: U.S.A. (Florida) y Chile, y Canadá.	Others	NCBI	EU433994
PARHYPOSOMATA	Parhypochthonioidea	Parhypochthoniidae	Parhypochthonius	Parhypochthonius_aphidinus	Semicosmopolita: Holártica (frecuente) y pantropical (excepto Etiópica).	Others	NCBI	EU432215
ENARTHRONOTA	Mesoplophoroidea	Mesoplophoridae	Archoplophora	Archoplophora_rostralis	Semicosmopolita: Holártica (Neártica: menos frecuente en el Sur, Paleártica oriental meridional y Cáucaso), Oriental, Norte de Neotropical y Etiópica (Madagascar).	Eurasia	NCBI	JN585918
ENARTHRONOTA	Atopochthonioidea	Atopochthoniidae	Atopochthonius	Atopochthonius_artiodactylus	Holártica y China suroriental	Eurasia	NCBI	EU432216
ENARTHRONOTA	Brachychthonioidea	Brachychthoniidae	Brachychthoniidae gen	Brachychthoniidae_gen_sp	(Superfamily level) Cosmopolita.	Others	NCBI	JQ000036
ENARTHRONOTA	Cosmochthonioidea	Cosmochthoniidae	Cosmochthonius	Cosmochthonius_lanatus	Cosmopolita (excepto Australiana y Antártica).	Eurasia	NCBI	JN585919
ENARTHRONOTA	Hypochthonioidea	Eniochthoniidae	Eniochthonius	Eniochthonius_minutissimus	Cosmopolita (excepto Antártica).	Asia	Changbai	KR081609
ENARTHRONOTA	Hypochthonioidea	Hypochthoniidae	Eohypochthonius	Eohypochthonius_gracilis	Pantropical: frecuente, y subtropical.	Others	NCBI	EF203777
ENARTHRONOTA	Heterochthonioidea	Trichthoniidae	Gozmanyina	Gozmanyina_majesta	Boreal y Neotropical austral	Eurasia	NCBI	EU433993
ENARTHRONOTA	Cosmochthonioidea	Haplochthoniidae	Haplochthonius	Haplochthonius_simplex	Neotropical.	Others	NCBI	KY922210
ENARTHRONOTA	Hypochthonioidea	Hypochthoniidae	Hypochthonius	Hypochthonius_luteus	Holártica (frecuente), Noreste de Oriental y Nueva Zelanda	Others	NCBI	JQ000038
ENARTHRONOTA	Hypochthonioidea	Hypochthoniidae	Hypochthonius	Hypochthonius_rufulus	Semicosmopolita: Holártica (frecuente), Oriental, I. Seychelles y Méjico.	Eurasia	Alps and Changbai	EF093784
ENARTHRONOTA	Lohmannioidea	Lohmanniidae	Lohmannia	Lohmannia_banksi	U.S.A. (Carolina del Norte y Tejas) y Norte de Neotropical	Others	NCBI	AF022036
ENARTHRONOTA	Hypochthonioidea	Hypochthoniidae	Malacoangelia	Malacoangelia_remigera	Pantropical y subtropical	Others	NCBI	JN585911
ENARTHRONOTA	Lohmannioidea	Lohmanniidae	Meristolohmannia	Meristolohmannia_meristacaroides	Australia.	Others	NCBI	AY620905
ENARTHRONOTA	Mesoplophoroidea	Mesoplophoridae	Mesoplophora	Mesoplophora_abscondita	U.S.A. (frecuente).	Others	NCBI	JN585912
ENARTHRONOTA	Mesoplophoroidea	Mesoplophoridae	Mesoplophora	Mesoplophora_cubana	Neotropical (Cuba y Ecuador	Others	NCBI	EU432217
ENARTHRONOTA	Lohmannioidea	Lohmanniidae	Mixacarus	Mixacarus_brevipes	Sureste de U.S.A. y Costa Rica.	Others	NCBI	JN585913
ENARTHRONOTA	Lohmannioidea	Lohmanniidae	Nesiacarus	Nesiacarus_granulatus	Polinesia (Tahití), Japón y Norte de Neotropical.	Asia	NCBI	JN585914
ENARTHRONOTA	Protoplophoroidea	Protoplophoridae	Prototritia	Prototritia_major	U.S.A. (Florida).	Others	NCBI	JN585915
ENARTHRONOTA	Atopochthonioidea	Atopochthoniidae	Pterochthonius	Pterochthonius_angelus	Semicosmopolita: Holártica, Oriental (China suroriental y Noreste de India), Méjico y Hawái.	Eurasia	NCBI	EU432214
ENARTHRONOTA	Brachychthonioidea	Brachychthoniidae	Sellnickochthonius	Sellnickochthonius_zelawaiensis	Holártica (frecuente) y Brasil	Eurasia	NCBI	MH198174
MIXONOMATA	Euphthiracaroidea	Euphthiracaridae	Acrotritia	Acrotritia_ardua	Cosmopolita (frecuente).	Eurasia	Alps and Changbai	OR820196
MIXONOMATA	Phthiracaroidea	Phthiracaridae	Atropacarus	Atropacarus_striculus	Semicosmopolita (Holártica: frecuente, Oriental, Norte de Neotropical Australiana y Madagascar).	Eurasia	Alps and Changbai	EF091416
MIXONOMATA	Perlohmannioidea	Collohmanniidae	Collohmannia	Collohmannia_gigantea	Paleártica meridional (Europa centrooriental y Asia centrooccidental).	Eurasia	NCBI	KR081604
MIXONOMATA	Epilohmannioidea	Epilohmanniidae	Epilohmannia	Epilohmannia_aff_pallida	Tropical (Etiópica, Oriental: India y Tailandia, y Neotropical) y U.S.A. centrooriental	Others	NCBI	KY922212
MIXONOMATA	Eulohmannioidea	Eulohmanniidae	Eulohmannia	Eulohmannia_ribagai	Holártica y Oriental.	Eurasia	NCBI	EU432211
MIXONOMATA	Euphthiracaroidea	Oribotritiidae	Indotritia	Indotritia_krakatauensis	Pantropical (frecuente) y subtropical.	Others	NCBI	JN585920
MIXONOMATA	Nehypochthonioidea	Nehypochthoniidae	Nehypochthonius	Nehypochthonius_porosus	Sureste de U.S.A., Vietnam y Hawái	Others	NCBI	EF081308
MIXONOMATA	Phthiracaroidea	Phthiracaridae	Phthiracarus	Phthiracarus_boresetosus	Semicosmopolita: Holártica (frecuente en Neártica), Neotropical y Oriental (Himalaya).	Asia	Changbai	OR820205
MIXONOMATA	Phthiracaroidea	Phthiracaridae	Phthiracarus	Phthiracarus_laevigatus	Holártica: Paleártica (menos frecuente en el Norte) y Canadá, Perú y Etiópica (I. Santa Helena e I. Reunión).	Europe	Alps	OR820194
MIXONOMATA	Phthiracaroidea	Phthiracaridae	Phthiracarus	Phthiracarus_longulus	Holártica y Uruguay.	Europe	Alps	OR820195
MIXONOMATA	Euphthiracaroidea	Euphthiracaridae	Rhysotritia	Rhysotritia_duplicata	Paleártica (frecuente), Oriental (Vietnam y Nepal) y Neotropical (Méjico).	Eurasia	NCBI	EF091417
MIXONOMATA	Phthiracaroidea	Phthiracaridae	Steganacarus	Steganacarus_applicatus	Paleártica occidental.	Europe	Alps	GQ864301
MIXONOMATA	Phthiracaroidea	Phthiracaridae	Steganacarus	Steganacarus_magnus	Holártica (Paleártica y U.S.A.) e I. Santa Helena.	Others	NCBI	AF022040
HOLOSOMATA	Crotonioidea	Trhypochthoniidae	Allonothrus	Allonothrus_russeolus	Pantropical.	Others	NCBI	AF022025
HOLOSOMATA	Crotonioidea	Trhypochthoniidae	Archegozetes	Archegozetes_longisetosus	Pantropical (excepto Etiópica): frecuente en Oriental y Neotropical.	Others	NCBI	HQ661379
HOLOSOMATA	Crotonioidea	Crotoniidae	Camisia	Camisia_biurus	Holártica y China suroriental	Eurasia	NCBI	EF081302
HOLOSOMATA	Crotonioidea	Crotoniidae	Camisia	Camisia_biverrucata	Holártica (frecuente en Paleártica) y Nepal.	Others	NCBI	KY922213
HOLOSOMATA	Crotonioidea	Crotoniidae	Camisia	Camisia_horrida	Holártica (frecuente), Norte de Oriental, Etiópica (Etiopía) y Norte de Neotropical.	Others	NCBI	EU432207
HOLOSOMATA	Crotonioidea	Crotoniidae	Camisia	Camisia_invenusta	Paleártica y Norte de Oriental.	Others	NCBI	EU432208
HOLOSOMATA	Crotonioidea	Crotoniidae	Camisia	Camisia_segnis	Semicosmopolita (Holártica: frecuente, Oriental, Neotropical y Antártica).	Others	NCBI	JQ000043
HOLOSOMATA	Crotonioidea	Crotoniidae	Camisia	Camisia_spinifer	Semicosmopolita (Holártica: frecuente, Oriental y Neotropical: Brasil y Panamá).	Others	NCBI	EF091420
HOLOSOMATA	Crotonioidea	Crotoniidae	Crotonia	Crotonia_brachyrostrum	Nueva Zelanda y Argentina	Others	NCBI	EF081303
HOLOSOMATA	Crotonioidea	Crotoniidae	Crotonia	Crotonia_cf_caudata	Polinesia (I. Tonga	Others	NCBI	EF081304
HOLOSOMATA	Crotonioidea	Crotoniidae	Crotonia	Crotonia_reticulata	Nueva Zelanda	Others	NCBI	KR081605
HOLOSOMATA	Crotonioidea	Crotoniidae	Heminothrus	Heminothrus_paolianus	Holártica (Paleártica, U.S.A.: Míchigan, y Groenlandia).	Others	NCBI	EF091423
HOLOSOMATA	Crotonioidea	Crotoniidae	Heminothrus	Heminothrus_targionii	Holártica (frecuente en Paleártica), Oriental (China suroriental y Nepal) y Panamá	Asia	Changbai	OR820201
HOLOSOMATA	Crotonioidea	Trhypochthoniidae	Mainothrus	Mainothrus_badius	Holártica (menos frecuente en el Sur).	Eurasia	NCBI	EF081301
HOLOSOMATA	Crotonioidea	Malaconothridae	Malaconothrus	Malaconothrus_monodactylus	Holártica (frecuente) y Neotropical	Others	NCBI	KR081621
HOLOSOMATA	Crotonioidea	Malaconothridae	Malaconothrus	Malaconothrus_novus	Semicosmopolita (Holártica: frecuente en Paleártica occidental, Neotropical, Etiópica: I. Santa Helena y Sudáfrica, Australiana: Nueva Zelanda e Islas del Pacífico, y subantártica: I. Malvinas [I. Falkland]).	Others	NCBI	KY922215
HOLOSOMATA	Crotonioidea	Nothridae	Malaconothrus	Malaconothrus_pygmaeus	Holártica: Paleártica (excepto Norte) y Neártica (Canadá y U.S.A.: Carolina del Norte), y Oriental (China suroriental y Taiwán [Formosa]).	Asia	Changbai	OR820202
HOLOSOMATA	Crotonioidea	Trhypochthoniidae	Mucronothrus	Mucronothrus_nasalis	Semicosmopolita (Boreoalpina: frecuente, Australiana y Neotropical).	Others	NCBI	EF081299
HOLOSOMATA	Crotonioidea	Nothridae	Nothrus	Nothrus_anauniensis	Cosmopolita (excepto Antártica): frecuente en Paleártica.	Asia	Changbai	OR820203
HOLOSOMATA	Crotonioidea	Nothridae	Nothrus	Nothrus_borussicus	Holártica y Norte de Neotropical	Others	NCBI	KY922216
HOLOSOMATA	Crotonioidea	Nothridae	Nothrus	Nothrus_silvestris	Holártica (frecuente), Nepal, Nueva Zelanda y Méjico	Others	NCBI	EF091425
HOLOSOMATA	Crotonioidea	Nothridae	Nothrus	Nothrus_silvestris_bistilus	Este de U.S.A.	Others	NCBI	EF081305
HOLOSOMATA	Crotonioidea	Nothridae	Nothrus	Nothrus_silvicus	Neártica.	Others	NCBI	EF204473
HOLOSOMATA	Crotonioidea	Nothridae	Nothrus	Nothrus_truncatus	U.S.A.	Others	NCBI	EF081306
HOLOSOMATA	Crotonioidea	Nothridae	Nothrus	Nothrus_willmanni	Neotropical.	Others	NCBI	KR081625
HOLOSOMATA	Crotonioidea	Nothridae	Novonothrus	Novonothrus_flagellatus	Nueva Zelanda	Others	NCBI	EF081307
HOLOSOMATA	Crotonioidea	Crotoniidae	Platynothrus	Platynothrus_castaneus	Neotropical.	Others	NCBI	KR081630
HOLOSOMATA	Crotonioidea	Crotoniidae	Platynothrus	Platynothrus_peltifer	Semicosmopolita (Holártica: frecuente, Oriental, Australiana: Nueva Zelanda, Norte de Neotropical e I. Santa Helena).	Eurasia	Alps and Changbai	EF091422
HOLOSOMATA	Crotonioidea	Trhypochthoniidae	Trhypochthoniellus	Trhypochthoniellus_crassus	Cosmopolita (Holártica, Etiópica: I. Santa Helena y Sudáfrica, Australiana, Neotropical y Oriental: Vietnam).	Others	NCBI	EF081300
HOLOSOMATA	Crotonioidea	Trhypochthoniidae	Trhypochthonius	Trhypochthonius_americanus	U.S.A.	Others	NCBI	JQ000046
HOLOSOMATA	Crotonioidea	Trhypochthoniidae	Trhypochthonius	Trhypochthonius_cladonicola	Alemania	Others	NCBI	JQ000047
HOLOSOMATA	Crotonioidea	Trhypochthoniidae	Trhypochthonius	Trhypochthonius_japonicus	Holártica meridional (Paleártica centromeridional y Sureste de U.S.A.) y Oriental (China suroriental y Vietnam).	Others	NCBI	HQ711366
HOLOSOMATA	Crotonioidea	Trhypochthoniidae	Trhypochthonius	Trhypochthonius_silvestris_europaeus	Europa central	Europe	NCBI	HQ661380
HOLOSOMATA	Crotonioidea	Trhypochthoniidae	Trhypochthonius	Trhypochthonius_tectorum	Semicosmopolita: Holártica (frecuente), Oriental, Etiopía y Neotropical	Others	NCBI	HQ711369
BRACHYPYLINA	Achipteroidea	Achipteriidae	Achipteria	Achipteria_coleoptrata	Holártica (Paleártica: frecuente, y Neártica septentrional), Oriental (India: Sikkim, y Vietnam) e I.Santa Helena.	Europe	Alps	EF091418
BRACHYPYLINA	Galumnoidea	Galumnidae	Acrogalumna	Acrogalumna_longipluma	Semicosmopolita: Holártica, Etiópica, Oriental (India: Kerala, y China suroriental), Australiana (Nueva Zelanda e I. de Pascua [I. Easter]) y Argentina.	Europe	Alps	GQ864304
BRACHYPYLINA	Gustavioidea	Liacaridae	Adoristes	Adoristes_ovatus	Holártica: Paleártica (Paleártica occidental: frecuente, y Asia centrooccidental) y Canadá.	Europe	Alps	GQ864286
BRACHYPYLINA	Ameronothroidea	Fortuyniidae	Alismobates	Alismobates_pseudoreticulatus	Oriental (Península Malaya y Tailandia).	Others	NCBI	MH285696
BRACHYPYLINA	Ameronothroidea	Fortuyniidae	Alismobates	Alismobates_reticulatus	China (Hong-Kong) y Japón	Asia	NCBI	AB818526
BRACHYPYLINA	Hermannielloidea	Hermanniellidae	Ampullobates	Ampullobates_ecuadoriensis	Ecuador.	Others	NCBI	KR081601
BRACHYPYLINA	Otocepheoidea	Dampfiellidae	Beckiella	Beckiella_arcta	Neotropical.	Others	NCBI	KX397628
BRACHYPYLINA	Otocepheoidea	Dampfiellidae	Beckiella	Beckiella_capitulum	Neotropical (Cuba y Ecuador).	Others	NCBI	KR081602
BRACHYPYLINA	Damaeoidea	Damaeidae	Belba	Belba_compta	Paleártica.	Eurasia	Alps and Changbai	OR820197
BRACHYPYLINA	Achipteroidea	Achipteriidae	Campachipteria	Campachipteria_brevisetosa	Ecuador	Others	NCBI	KR081603
BRACHYPYLINA	Carabodoidea	Carabodidae	Carabodes	Carabodes_coriaceus	Paleártica occidental (frecuente) y “U.S.A. (Virginia)”.	Europe	Alps	EF093787
BRACHYPYLINA	Carabodoidea	Carabodidae	Carabodes	Carabodes_labyrinthicus	Holártica (frecuente) y Méjico.	Europe	Alps	KX397629
BRACHYPYLINA	Carabodoidea	Carabodidae	Carabodes	Carabodes_subarcticus	Paleártica (Europa: menos frecuente en el Sur, y Paleártica oriental).	Others	NCBI	EF091429
BRACHYPYLINA	Cepheusoidea	Cepheusidae	Cepheus	Cepheus_latus	Holártica (frecuente en Paleártica) y Oriental (China suroriental y Nepal).	Eurasia	NCBI	EU432206
BRACHYPYLINA	Gustavioidea	Ceratoppiidae	Ceratoppia	Ceratoppia_bipilis	Holártica (frecuente), Norte de Oriental y Norte de Neotropical.	Europe	Alps	EU432204
BRACHYPYLINA	Ceratozetoidea	Chamobatidae	Chamobates	Chamobates_pusillus	Holártica: Paleártica (frecuente) y Canadá	Europe	Alps	EU432188
BRACHYPYLINA	Ceratozetoidea	Chamobatidae	Chamobates	Chamobates_subglobulus	Paleártica (Paleártica occidental: frecuente, Irán y Este de Rusia asiática).	Others	NCBI	EU432190
BRACHYPYLINA	Ceratozetoidea	Chamobatidae	Chamobates	Chamobates_voigtsi	Paleártica (Europa: frecuente, y Paleártica oriental: excepto Este).	Europe	Alps	EU432189
BRACHYPYLINA	Charassobatoidea	Charassobatidae	Charassobates	Charassobates_aff_tuberosus	Neotropical.	Others	NCBI	KY922221
BRACHYPYLINA	Carabodoidea	Carabodidae	Cubabodes	Cubabodes_aff_verrucatus	not found	Others	NCBI	KY922220
BRACHYPYLINA	Cymbaeremaeoidea	Cymbaeremaeidae	Cymbaeremaeus	Cymbaeremaeus_cymba	Paleártica (Paleártica occidental: frecuente), India (Sikkim) y Méjico.	Europe	NCBI	EU432201
BRACHYPYLINA	Nanhermannioidea	Nanhermanniidae	Cyrthermannia	Cyrthermannia_florens	Neotropical.	Others	NCBI	KR081606
BRACHYPYLINA	Damaeoidea	Damaeidae	Damaeobelba	Damaeobelba_minutissima	Paleártica (Paleártica occidental y Este de Rusia asiática).	Eurasia	NCBI	MH198179
BRACHYPYLINA	Damaeoidea	Damaeidae	Damaeus	Damaeus_clavipes	Paleártica occidental (frecuente).	Europe	Alps	KR081607
BRACHYPYLINA	Damaeoidea	Damaeidae	Damaeus	Damaeus_flagelloides	Neotropical.	Others	NCBI	KR081608
BRACHYPYLINA	Damaeoidea	Damaeidae	Damaeus	Damaeus_sp1	(Genus level) Holártica, Paleotropical y Neotropical.	Asia	Changbai	OR820198
BRACHYPYLINA	Damaeoidea	Damaeidae	Damaeus	Damaeus_sp2	(Genus level) Holártica, Paleotropical y Neotropical.	Asia	Changbai	OR820199
BRACHYPYLINA	Damaeoidea	Damaeidae	Damaeus	Damaeus_sp4	(Genus level) Holártica, Paleotropical y Neotropical.	Asia	Changbai	OR820200
BRACHYPYLINA	Oppioidea	Oppiidae	Dissorhina	Dissorhina_ornata	Holártica y África oriental	Eurasia	NCBI	MH198181
BRACHYPYLINA	Otocepheoidea	Tetracondylidae	Dolicheremaeus	Dolicheremaeus_dorni	Europa centromeridional.	Europe	NCBI	MG719344
BRACHYPYLINA	Ceratozetoidea	Ceratozetidae	Edwardzetes	Edwardzetes_edwardsi	Boreoalpina: Euroatlántica (frecuente), Cáucaso y Groenlandia	Europe	Alps	MH198178
BRACHYPYLINA	Gustavioidea	Anderemaeidae	Epieremulus	Epieremulus_granulatus	Neotropical.	Others	NCBI	KR081610
BRACHYPYLINA	Eremaeoidea	Eremaeidae	Eueremaeus	Eueremaeus_oblongus	Holártica (frecuente) y China suroriental	Eurasia	NCBI	GQ864287
BRACHYPYLINA	Phenopelopoidea	Phenopelopidae	Eupelops	Eupelops_acromios	Semicosmopolita: Paleártica, Paleotropical y Neotropical	Others	NCBI	EU432192
BRACHYPYLINA	Phenopelopoidea	Phenopelopidae	Eupelops	Eupelops_hirtus	Holártica (Europa centromeridional, Paquistán y Neártica septentrional).	Europe	NCBI	EF093783
BRACHYPYLINA	Phenopelopoidea	Phenopelopidae	Eupelops	Eupelops_plicatus	Holártica (Paleártica: frecuente, y U.S.A.: Alaska y Virginia).	Europe	Alps	EF091419
BRACHYPYLINA	Cepheusoidea	Cepheusidae	Eupterotegaeus	Eupterotegaeus_dentatus	Neotropical (Bolivia y Ecuador).	Others	NCBI	KR081611
BRACHYPYLINA	Cepheusoidea	Eutegaeidae	Eutegaeus	Eutegaeus_curviseta	Nueva Zelanda y Antártica (I. Campbell).	Others	NCBI	EF081297
BRACHYPYLINA	Ameronothroidea	Fortuyniidae	Fortuynia	Fortuynia_longiseta	Oriental (I. Maldivas y Tailandia) y Paquistán	Others	NCBI	MH285693
BRACHYPYLINA	Ameronothroidea	Fortuyniidae	Fortuynia	Fortuynia_rotunda	Mozambique y Japón	Asia	NCBI	AB818525
BRACHYPYLINA	Ameronothroidea	Fortuyniidae	Fortuynia	Fortuynia_smiti	Nueva Caledonia y Oriental (Península Malaya y Tailandia).	Others	NCBI	MH285694
BRACHYPYLINA	Galumnoidea	Galumnidae	Galumna	Galumna_lanceata	Paleártica (frecuente) y Vietnam	Europe	Alps	KX397630
BRACHYPYLINA	Oppioidea	Oppiidae	Gittella	Gittella_variabilis	Neotropical (Ecuador y Perú).	Others	NCBI	KR081612
BRACHYPYLINA	Oppioidea	Oppiidae	Globoppia	Globoppia_maior	Neotropical austral y subantártica: I. Malvinas [I. Falkland].	Others	NCBI	KR081613
BRACHYPYLINA	Gymnodamaeoidea	Gymnodamaeidae	Gymnodamaeus	Gymnodamaeus_bicostatus	Holártica y Tanzania.	Eurasia	NCBI	KR081614
BRACHYPYLINA	Oripodoidea	Hemileiidae	Hemileius	Hemileius_initialis	Semicosmopolita (Paleártica: frecuente, U.S.A.: Nuevo Méjico, Oriental: Bali, y Neotropical).	Europe	Alps	OR820193
BRACHYPYLINA	Oripodoidea	Hemileiidae	Hemileius	Hemileius_microclava	Neotropical	Others	NCBI	KR081616
BRACHYPYLINA	Oripodoidea	Hemileiidae	Hemileius	Hemileius_singularis	Oriental, Este de Paleártica oriental y Hawái.	Others	NCBI	AB818531
BRACHYPYLINA	Hermannioidea	Hermanniidae	Hermannia	Hermannia_gibba	Holártica e I. Seychelles.	Europe	Alps	EF091426
BRACHYPYLINA	Hermannielloidea	Hermanniellidae	Hermannobates	Hermannobates_monstruosus	eotropical.	Others	NCBI	KR081617
BRACHYPYLINA	Ceratozetoidea	Humerobatidae	Humerobates	Humerobates_rostrolamellatus	Semicosmopolita (Holártica: excepto Paleártica oriental, Etiópica, Islas del Pacífico y Méjico).	Eurasia	NCBI	EU432196
BRACHYPYLINA	Hydrozetoidea	Hydrozetidae	Hydrozetes	Hydrozetes_confervae	Holártica e India (Uttar Pradesh).	Others	NCBI	AB818523
BRACHYPYLINA	Hydrozetoidea	Hydrozetidae	Hydrozetes	Hydrozetes_lacustris	Holártica (Paleártica occidental, Siberia centrooccidenal, Japón y Canadá).	Eurasia	NCBI	KX397631
BRACHYPYLINA	Hydrozetoidea	Hydrozetidae	Hydrozetes	Hydrozetes_lemnae	Semicosmopolita: Paleártica occidental (frecuente), Paleártica oriental (Irán), Neártica (U.S.A.: Nueva York), Etiópica (Yemen y Malgache: I. Comores), Oriental (Bali), Australiana (frecuente) y Neotropical (frecuente).	Others	NCBI	KX397632
BRACHYPYLINA	Hydrozetoidea	Hydrozetidae	Hydrozetes	Hydrozetes_thienemanni	Holártica: Paleártica occidental (menos frecuente en el Sur), Irán y Alaska, y Vietnam.	Others	NCBI	KX397633
BRACHYPYLINA	Ameronothroidea	Selenoribatidae	Indopacifica	Indopacifica_pantai	Oriental (Península Malaya y Tailandia).	Others	NCBI	MH285691
BRACHYPYLINA	Ceratozetoidea	Ceratozetidae	Lepidozetes	Lepidozetes_singularis	Holártica (Paleártica y Neártica septentrional): frecuente, y Sudáfrica	Eurasia	Alps and Changbai	EU432193
BRACHYPYLINA	Gustavioidea	Liacaridae	Liacarus	Liacarus_coracinus	Paleártica, Etiópica (I. Santa Helena y Etiopía) y Oriental (Nepal).	Europe	Alps	KR081619
BRACHYPYLINA	Oripodoidea	Liebstadiidae	Liebstadia	Liebstadia_humerata	Holártica (Paleártica occidental: frecuente, Asia centooccidental y Neártica) y Oriental (Vietnam y Nepal).	Eurasia	NCBI	KR081620
BRACHYPYLINA	Ceratozetoidea	Limnozetidae	Limnozetes	Limnozetes_foveolatus	Holártica y Norte de Neotropical	Others	NCBI	KX397634
BRACHYPYLINA	Ceratozetoidea	Limnozetidae	Limnozetes	Limnozetes_onondaga	Holártica (Neártica septentrional y España).	Others	NCBI	KX397635
BRACHYPYLINA	Ceratozetoidea	Limnozetidae	Limnozetes	Limnozetes_rugosus	Paleártica: Europa (menos frecuente en el Sur) y Japón.	Eurasia	NCBI	KX397636
BRACHYPYLINA	Ameronothroidea	Fortuyniidae	Litoribates	Litoribates_bonairensis	Pequeñas Antillas	Others	NCBI	MF997502
BRACHYPYLINA	Ameronothroidea	Fortuyniidae	Litoribates	Litoribates_floridae	U.S.A. (Florida).	Others	NCBI	MK035021
BRACHYPYLINA	Oripodoidea	Liebstadiidae	Maculobates	Maculobates_bruneiensis	Oriental (Borneo) y Japón.	Asia	NCBI	AB818522
BRACHYPYLINA	Damaeoidea	Damaeidae	Metabelba	Metabelba_papillipes	Holártica (Paleártica occidental: menos frecuente en el Norte, Oeste de Siberia y U.S.A.) y Etiópica (Sudáfrica).	Eurasia	NCBI	MH198180
BRACHYPYLINA	Charassobatoidea	Microtegeidae	Microtegeus	Microtegeus_similis	Neotropical y U.S.A.: Carolina del Norte	Others	NCBI	KR081622
BRACHYPYLINA	Ceratozetoidea	Punctoribatidae	Mycobates	Mycobates_parmeliae	Holártica (Europa: frecuente, Paleártica oriental y Canadá) y Méjico.	Europe	NCBI	EU432191
BRACHYPYLINA	Nanhermannioidea	Nanhermanniidae	Nanhermannia	Nanhermannia_coronata	Holártica, Neotropical y China suroriental.	Others	NCBI	KY922218
BRACHYPYLINA	Nanhermannioidea	Nanhermanniidae	Nanhermannia	Nanhermannia_elegantissima	Neotropical y subantártica: I. Malvinas [I. Falkland].	Others	NCBI	KR081623
BRACHYPYLINA	Nanhermannioidea	Nanhermanniidae	Nanhermannia	Nanhermannia_nana	Cosmopolita (Holártica: frecuente, Neotropical, Norte de Oriental, Nueva Zelanda, Etiópica: I. Santa Helena y Sudáfrica, y Antártica).	Eurasia	Alps and Changbai	KR081624
BRACHYPYLINA	Carabodoidea	Carabodidae	Odontocepheus	Odontocepheus_elongatus	Holártica (Paleártica occidental: menos frecuente en el Norte, y Neártica oriental).	Europe	NCBI	EU432200
BRACHYPYLINA	Carabodoidea	Carabodidae	Odontocepheus	Odontocepheus_oblongus	U.S.A. (Nueva York).	Others	NCBI	KY922219
BRACHYPYLINA	Oppioidea	Oppiidae	Oppiella	Oppiella_nova	Cosmopolita (frecuente).	Eurasia	Alps and Changbai	KR081626
BRACHYPYLINA	Oripodoidea	Oribatulidae	Oribatula	Oribatula_sakamorii	Este de Paleártica oriental.	Others	NCBI	AB818530
BRACHYPYLINA	Oripodoidea	Oribatulidae	Oribatula	Oribatula_tibialis	Holártica (Paleártica: Mediterránea e Irán, y Neártica).	Europe	NCBI	EU433990
BRACHYPYLINA	Ceratozetoidea	Ceratozetidae	Oromurcia	Oromurcia_sudetica	Boreal: Paleártica occidental (frecuente en Norte de Europa), Noroeste de Siberia y Groenlandia.	Eurasia	NCBI	EU432194
BRACHYPYLINA	Damaeoidea	Damaeidae	Parabelbella	Parabelbella_meridiana	Neotropical (Chile y Ecuador).	Others	NCBI	KR081627
BRACHYPYLINA	Oribatelloidea	Oribatellidae	Paralamellobates	Paralamellobates_misella	Pantropical: frecuente, y Paleártica meridional	Others	NCBI	KT781157
BRACHYPYLINA	Gustavioidea	Ceratoppiidae	Parapyroppia	Parapyroppia_cornuta	Mediterránea.	Asia	Changbai	OR820204
BRACHYPYLINA	Oripodoidea	Haplozetidae	Peloribates	Peloribates_acutus	Tailandia	Others	NCBI	AB818529
BRACHYPYLINA	Oripodoidea	Oribatulidae	Phauloppia	Phauloppia_lucorum	Holártica (frecuente en Paleártica occidental) y Nepal	Europe	NCBI	EU432198
BRACHYPYLINA	Otocepheoidea	Tetracondylidae	Plenotocepheus	Plenotocepheus_neotropicus	Ecuador.	Others	NCBI	KR081631
BRACHYPYLINA	Damaeoidea	Damaeidae	Porobelba	Porobelba_spinosa	Paleártica (frecuente).	Asia	Changbai	OR820206
BRACHYPYLINA	Neoliodoidea	Neoliodidae	Poroliodes	Poroliodes_farinosus	Holártica: Paleártica (frecuente en Paleártica occidental) y Neártica (Canadá), y Nepal.	Europe	NCBI	EF203779
BRACHYPYLINA	Oripodoidea	Protoribatidae	Protoribates	Protoribates_hakonensis	Paleártica (Japón e Ibérica) y Vietnam.	Asia	NCBI	AB818528
BRACHYPYLINA	Otocepheoidea	Tetracondylidae	Pseudotocepheus	Pseudotocepheus_amonstruosus	Tropical: Etiópica (Sudáfrica y Malgache), Ceilán [Sri Lanka] y Neotropical.	Others	NCBI	HM070341
BRACHYPYLINA	Ceratozetoidea	Punctoribatidae	Punctoribates	Punctoribates_punctum	Semicosmopolita (Paleártica: frecuente, Este de U.S.A., Oriental y Nueva Zelanda).	Asia	Changbai	MH198175
BRACHYPYLINA	Trizetoidea	Rhynchoribatidae	Rhynchoribates	Rhynchoribates_mirus	Neotropical (Perú y Ecuador).	Others	NCBI	KR081632
BRACHYPYLINA	Oripodoidea	Haplozetidae	Rostrozetes	Rostrozetes_nebulosus	(Guinea Ecuatorial: I. Bioko [Fernando Poo], y Madagascar), Neotropical, Melanesia (I. Fiji) y Corea.	Others	NCBI	KR081633
BRACHYPYLINA	Oripodoidea	Haplozetidae	Rostrozetes	Rostrozetes_ovulum	Pantropical y subtropical	Others	NCBI	HM070342
BRACHYPYLINA	Cymbaeremaeoidea	Cymbaeremaeidae	Scapheremaeus	Scapheremaeus_nakanoshimensis	Japón	Asia	NCBI	LC367334
BRACHYPYLINA	Cymbaeremaeoidea	Cymbaeremaeidae	Scapheremaeus	Scapheremaeus_palustris	Holártica (Paleártica occidental, Mongolia y Neártica), I. Santa Helena y Méjico	Eurasia	NCBI	EU433989
BRACHYPYLINA	Oripodoidea	Scheloribatidae	Scheloribates	Scheloribates_ascendens	Europea.	Europe	NCBI	EU432199
BRACHYPYLINA	Oripodoidea	Scheloribatidae	Scheloribates	Scheloribates_pallidulus	Cosmopolita (excepto Antártica).	Others	NCBI	AB818527
BRACHYPYLINA	Ameronothroidea	Selenoribatidae	Schusteria	Schusteria_littorea	Neotropical (Brasil e I. Galápagos).	Others	NCBI	HM070345
BRACHYPYLINA	Licneremaeoidea	Scutoverticidae	Scutovertex	Scutovertex_sculptus	Paleártica (menos frecuente en el Norte) y Nueva Zelanda.	Eurasia	NCBI	GQ864305
BRACHYPYLINA	Hermannielloidea	Plasmobatidae	Solenozetes	Solenozetes_carinatus	Neotropical.	Others	NCBI	KR081634
BRACHYPYLINA	Oppioidea	Arceremaeidae	Tecteremaeus	Tecteremaeus_incompletus	Oriental (Borneo y Vietnam) y Ecuador	Others	NCBI	KR081635
BRACHYPYLINA	Tectocepheoidea	Tectocepheidae	Tectocepheus	Tectocepheus_minor	Semicosmopolita: Paleártica (Paleártica occidental: menos frecuente en el Norte, Irán y Japón), Neártica, Oriental, Neotropical (Ecuador e I. Galápagos), Nueva Zelanda y Etiopía.	Europe	Alps	EF093778
BRACHYPYLINA	Tectocepheoidea	Tectocepheidae	Tectocepheus	Tectocepheus_sarekensis	Cosmopolita (frecuente).	Europe	Alps	EF093776
BRACHYPYLINA	Tectocepheoidea	Tectocepheidae	Tectocepheus	Tectocepheus_velatus	Cosmopolita (frecuente).	Asia	Changbai	EF093781
BRACHYPYLINA	Tectocepheoidea	Tectocepheidae	Tectocepheus	Tectocepheus_velatus_sarekensis	Cosmopolita (frecuente).	Others	NCBI	KX397637
BRACHYPYLINA	Ameronothroidea	Selenoribatidae	Thalassozetes	Thalassozetes_balboa	Norte de Neotropical	Others	NCBI	MK035018
BRACHYPYLINA	Ameronothroidea	Selenoribatidae	Thalassozetes	Thalassozetes_barbara	Pequeñas Antillas.	Others	NCBI	MK035020
BRACHYPYLINA	Ameronothroidea	Selenoribatidae	Thalassozetes	Thalassozetes_dushi	Antillas	Others	NCBI	MZ220318
BRACHYPYLINA	Ameronothroidea	Selenoribatidae	Thalassozetes	Thalassozetes_grenadensis	Pequeñas Antillas.	Others	NCBI	MZ220311
BRACHYPYLINA	Ameronothroidea	Selenoribatidae	Thalassozetes	Thalassozetes_guadeloupensis	Pequeñas Antillas	Others	NCBI	MZ220290
BRACHYPYLINA	Ameronothroidea	Selenoribatidae	Thalassozetes	Thalassozetes_martiniquensis	Pequeñas Antillas	Others	NCBI	MZ220285
BRACHYPYLINA	Ameronothroidea	Selenoribatidae	Thalassozetes	Thalassozetes_paradisi	Bahamas	Others	NCBI	MZ220280
BRACHYPYLINA	Ameronothroidea	Selenoribatidae	Thalassozetes	Thalassozetes_samanae	La Española (República Dominicana	Others	NCBI	MZ220312
BRACHYPYLINA	Ameronothroidea	Selenoribatidae	Thalassozetes	Thalassozetes_shimojanai	Japón	Asia	NCBI	AB818524
BRACHYPYLINA	Ameronothroidea	Selenoribatidae	Thasecazetes	Thasecazetes_falcidactylus	Pequeñas Antillas	Others	NCBI	MF997501
BRACHYPYLINA	Ceratozetoidea	Ceratozetidae	Trichoribates	Trichoribates_trimaculatus	not found	Others	NCBI	EU432195
BRACHYPYLINA	Oripodoidea	Mochlozetidae	Unguizetes	Unguizetes_incertus	Neotropical.	Others	NCBI	KR081636
BRACHYPYLINA	Gustavioidea	Xenillidae	Xenillus	Xenillus_discrepans	Paleártica meridional: Mediterránea y Asia centrooccidental	Others	NCBI	EU432203
BRACHYPYLINA	Gustavioidea	Xenillidae	Xenillus	Xenillus_tegeocranus	Paleártica (frecuente) y Oriental (China suroriental y Taiwán [Formosa]).	Eurasia	NCBI	KR081637

## Sheet: Dataset5_83_18S_Eurasia
TableS3_Dataset5
Infraorder	Superfamily	Family	Genus	Species	Geographic regions	Geographic regions in Asia/Europe/Eurasia	Sequence from Alps/Changbai/NCBI	Accession number
PALAEOSOMATA	Palaeacaroidea	Palaeacaridae	Palaeacarus	Palaeacarus_hystricinus	Holártica y China suroriental	Asia	NCBI	EF204472
ENARTHRONOTA	Mesoplophoroidea	Mesoplophoridae	Archoplophora	Archoplophora_rostralis	Semicosmopolita: Holártica (Neártica: menos frecuente en el Sur, Paleártica oriental meridional y Cáucaso), Oriental, Norte de Neotropical y Etiópica (Madagascar).	Eurasia	NCBI	JN585918
ENARTHRONOTA	Atopochthonioidea	Atopochthoniidae	Atopochthonius	Atopochthonius_artiodactylus	Holártica y China suroriental	Eurasia	NCBI	EU432216
ENARTHRONOTA	Cosmochthonioidea	Cosmochthoniidae	Cosmochthonius	Cosmochthonius_lanatus	Cosmopolita (excepto Australiana y Antártica).	Eurasia	NCBI	JN585919
ENARTHRONOTA	Hypochthonioidea	Eniochthoniidae	Eniochthonius	Eniochthonius_minutissimus	Cosmopolita (excepto Antártica).	Asia	Changbai	KR081609
ENARTHRONOTA	Heterochthonioidea	Trichthoniidae	Gozmanyina	Gozmanyina_majesta	Boreal y Neotropical austral	Eurasia	NCBI	EU433993
ENARTHRONOTA	Hypochthonioidea	Hypochthoniidae	Hypochthonius	Hypochthonius_rufulus	Semicosmopolita: Holártica (frecuente), Oriental, I. Seychelles y Méjico.	Eurasia	Alps and Changbai	EF093784
ENARTHRONOTA	Lohmannioidea	Lohmanniidae	Nesiacarus	Nesiacarus_granulatus	Polinesia (Tahití), Japón y Norte de Neotropical.	Asia	NCBI	JN585914
ENARTHRONOTA	Atopochthonioidea	Atopochthoniidae	Pterochthonius	Pterochthonius_angelus	Semicosmopolita: Holártica, Oriental (China suroriental y Noreste de India), Méjico y Hawái.	Eurasia	NCBI	EU432214
ENARTHRONOTA	Brachychthonioidea	Brachychthoniidae	Sellnickochthonius	Sellnickochthonius_zelawaiensis	Holártica (frecuente) y Brasil	Eurasia	NCBI	MH198174
MIXONOMATA	Euphthiracaroidea	Euphthiracaridae	Acrotritia	Acrotritia_ardua	Cosmopolita (frecuente).	Eurasia	Alps and Changbai	OR820196
MIXONOMATA	Phthiracaroidea	Phthiracaridae	Atropacarus	Atropacarus_striculus	Semicosmopolita (Holártica: frecuente, Oriental, Norte de Neotropical Australiana y Madagascar).	Eurasia	Alps and Changbai	EF091416
MIXONOMATA	Perlohmannioidea	Collohmanniidae	Collohmannia	Collohmannia_gigantea	Paleártica meridional (Europa centrooriental y Asia centrooccidental).	Eurasia	NCBI	KR081604
MIXONOMATA	Eulohmannioidea	Eulohmanniidae	Eulohmannia	Eulohmannia_ribagai	Holártica y Oriental.	Eurasia	NCBI	EU432211
MIXONOMATA	Phthiracaroidea	Phthiracaridae	Phthiracarus	Phthiracarus_boresetosus	Semicosmopolita: Holártica (frecuente en Neártica), Neotropical y Oriental (Himalaya).	Asia	Changbai	OR820205
MIXONOMATA	Phthiracaroidea	Phthiracaridae	Phthiracarus	Phthiracarus_laevigatus	Holártica: Paleártica (menos frecuente en el Norte) y Canadá, Perú y Etiópica (I. Santa Helena e I. Reunión).	Europe	Alps	OR820194
MIXONOMATA	Phthiracaroidea	Phthiracaridae	Phthiracarus	Phthiracarus_longulus	Holártica y Uruguay.	Europe	Alps	OR820195
MIXONOMATA	Euphthiracaroidea	Euphthiracaridae	Rhysotritia	Rhysotritia_duplicata	Paleártica (frecuente), Oriental (Vietnam y Nepal) y Neotropical (Méjico).	Eurasia	NCBI	EF091417
MIXONOMATA	Phthiracaroidea	Phthiracaridae	Steganacarus	Steganacarus_applicatus	Paleártica occidental.	Europe	Alps	GQ864301
HOLOSOMATA	Crotonioidea	Crotoniidae	Camisia	Camisia_biurus	Holártica y China suroriental	Eurasia	NCBI	EF081302
HOLOSOMATA	Crotonioidea	Crotoniidae	Heminothrus	Heminothrus_targionii	Holártica (frecuente en Paleártica), Oriental (China suroriental y Nepal) y Panamá	Asia	Changbai	OR820201
HOLOSOMATA	Crotonioidea	Trhypochthoniidae	Mainothrus	Mainothrus_badius	Holártica (menos frecuente en el Sur).	Eurasia	NCBI	EF081301
HOLOSOMATA	Crotonioidea	Nothridae	Malaconothrus	Malaconothrus_pygmaeus	Holártica: Paleártica (excepto Norte) y Neártica (Canadá y U.S.A.: Carolina del Norte), y Oriental (China suroriental y Taiwán [Formosa]).	Asia	Changbai	OR820202
HOLOSOMATA	Crotonioidea	Nothridae	Nothrus	Nothrus_anauniensis	Cosmopolita (excepto Antártica): frecuente en Paleártica.	Asia	Changbai	OR820203
HOLOSOMATA	Crotonioidea	Crotoniidae	Platynothrus	Platynothrus_peltifer	Semicosmopolita (Holártica: frecuente, Oriental, Australiana: Nueva Zelanda, Norte de Neotropical e I. Santa Helena).	Eurasia	Alps and Changbai	EF091422
HOLOSOMATA	Crotonioidea	Trhypochthoniidae	Trhypochthonius	Trhypochthonius_silvestris_europaeus	Europa central	Europe	NCBI	HQ661380
BRACHYPYLINA	Achipteroidea	Achipteriidae	Achipteria	Achipteria_coleoptrata	Holártica (Paleártica: frecuente, y Neártica septentrional), Oriental (India: Sikkim, y Vietnam) e I.Santa Helena.	Europe	Alps	EF091418
BRACHYPYLINA	Galumnoidea	Galumnidae	Acrogalumna	Acrogalumna_longipluma	Semicosmopolita: Holártica, Etiópica, Oriental (India: Kerala, y China suroriental), Australiana (Nueva Zelanda e I. de Pascua [I. Easter]) y Argentina.	Europe	Alps	GQ864304
BRACHYPYLINA	Gustavioidea	Liacaridae	Adoristes	Adoristes_ovatus	Holártica: Paleártica (Paleártica occidental: frecuente, y Asia centrooccidental) y Canadá.	Europe	Alps	GQ864286
BRACHYPYLINA	Ameronothroidea	Fortuyniidae	Alismobates	Alismobates_reticulatus	China (Hong-Kong) y Japón	Asia	NCBI	AB818526
BRACHYPYLINA	Damaeoidea	Damaeidae	Belba	Belba_compta	Paleártica.	Eurasia	Alps and Changbai	OR820197
BRACHYPYLINA	Carabodoidea	Carabodidae	Carabodes	Carabodes_coriaceus	Paleártica occidental (frecuente) y “U.S.A. (Virginia)”.	Europe	Alps	EF093787
BRACHYPYLINA	Carabodoidea	Carabodidae	Carabodes	Carabodes_labyrinthicus	Holártica (frecuente) y Méjico.	Europe	Alps	KX397629
BRACHYPYLINA	Cepheusoidea	Cepheusidae	Cepheus	Cepheus_latus	Holártica (frecuente en Paleártica) y Oriental (China suroriental y Nepal).	Eurasia	NCBI	EU432206
BRACHYPYLINA	Gustavioidea	Ceratoppiidae	Ceratoppia	Ceratoppia_bipilis	Holártica (frecuente), Norte de Oriental y Norte de Neotropical.	Europe	Alps	EU432204
BRACHYPYLINA	Ceratozetoidea	Chamobatidae	Chamobates	Chamobates_pusillus	Holártica: Paleártica (frecuente) y Canadá	Europe	Alps	EU432188
BRACHYPYLINA	Ceratozetoidea	Chamobatidae	Chamobates	Chamobates_voigtsi	Paleártica (Europa: frecuente, y Paleártica oriental: excepto Este).	Europe	Alps	EU432189
BRACHYPYLINA	Cymbaeremaeoidea	Cymbaeremaeidae	Cymbaeremaeus	Cymbaeremaeus_cymba	Paleártica (Paleártica occidental: frecuente), India (Sikkim) y Méjico.	Europe	NCBI	EU432201
BRACHYPYLINA	Damaeoidea	Damaeidae	Damaeobelba	Damaeobelba_minutissima	Paleártica (Paleártica occidental y Este de Rusia asiática).	Eurasia	NCBI	MH198179
BRACHYPYLINA	Damaeoidea	Damaeidae	Damaeus	Damaeus_clavipes	Paleártica occidental (frecuente).	Europe	Alps	KR081607
BRACHYPYLINA	Damaeoidea	Damaeidae	Damaeus	Damaeus_sp1	(Genus level) Holártica, Paleotropical y Neotropical.	Asia	Changbai	OR820198
BRACHYPYLINA	Damaeoidea	Damaeidae	Damaeus	Damaeus_sp2	(Genus level) Holártica, Paleotropical y Neotropical.	Asia	Changbai	OR820199
BRACHYPYLINA	Damaeoidea	Damaeidae	Damaeus	Damaeus_sp4	(Genus level) Holártica, Paleotropical y Neotropical.	Asia	Changbai	OR820200
BRACHYPYLINA	Oppioidea	Oppiidae	Dissorhina	Dissorhina_ornata	Holártica y África oriental	Eurasia	NCBI	MH198181
BRACHYPYLINA	Otocepheoidea	Tetracondylidae	Dolicheremaeus	Dolicheremaeus_dorni	Europa centromeridional.	Europe	NCBI	MG719344
BRACHYPYLINA	Ceratozetoidea	Ceratozetidae	Edwardzetes	Edwardzetes_edwardsi	Boreoalpina: Euroatlántica (frecuente), Cáucaso y Groenlandia	Europe	Alps	MH198178
BRACHYPYLINA	Eremaeoidea	Eremaeidae	Eueremaeus	Eueremaeus_oblongus	Holártica (frecuente) y China suroriental	Eurasia	NCBI	GQ864287
BRACHYPYLINA	Phenopelopoidea	Phenopelopidae	Eupelops	Eupelops_hirtus	Holártica (Europa centromeridional, Paquistán y Neártica septentrional).	Europe	NCBI	EF093783
BRACHYPYLINA	Phenopelopoidea	Phenopelopidae	Eupelops	Eupelops_plicatus	Holártica (Paleártica: frecuente, y U.S.A.: Alaska y Virginia).	Europe	Alps	EF091419
BRACHYPYLINA	Ameronothroidea	Fortuyniidae	Fortuynia	Fortuynia_rotunda	Mozambique y Japón	Asia	NCBI	AB818525
BRACHYPYLINA	Galumnoidea	Galumnidae	Galumna	Galumna_lanceata	Paleártica (frecuente) y Vietnam	Europe	Alps	KX397630
BRACHYPYLINA	Gymnodamaeoidea	Gymnodamaeidae	Gymnodamaeus	Gymnodamaeus_bicostatus	Holártica y Tanzania.	Eurasia	NCBI	KR081614
BRACHYPYLINA	Oripodoidea	Hemileiidae	Hemileius	Hemileius_initialis	Semicosmopolita (Paleártica: frecuente, U.S.A.: Nuevo Méjico, Oriental: Bali, y Neotropical).	Europe	Alps	OR820193
BRACHYPYLINA	Hermannioidea	Hermanniidae	Hermannia	Hermannia_gibba	Holártica e I. Seychelles.	Europe	Alps	EF091426
BRACHYPYLINA	Ceratozetoidea	Humerobatidae	Humerobates	Humerobates_rostrolamellatus	Semicosmopolita (Holártica: excepto Paleártica oriental, Etiópica, Islas del Pacífico y Méjico).	Eurasia	NCBI	EU432196
BRACHYPYLINA	Hydrozetoidea	Hydrozetidae	Hydrozetes	Hydrozetes_lacustris	Holártica (Paleártica occidental, Siberia centrooccidenal, Japón y Canadá).	Eurasia	NCBI	KX397631
BRACHYPYLINA	Ceratozetoidea	Ceratozetidae	Lepidozetes	Lepidozetes_singularis	Holártica (Paleártica y Neártica septentrional): frecuente, y Sudáfrica	Eurasia	Alps and Changbai	EU432193
BRACHYPYLINA	Gustavioidea	Liacaridae	Liacarus	Liacarus_coracinus	Paleártica, Etiópica (I. Santa Helena y Etiopía) y Oriental (Nepal).	Europe	Alps	KR081619
BRACHYPYLINA	Oripodoidea	Liebstadiidae	Liebstadia	Liebstadia_humerata	Holártica (Paleártica occidental: frecuente, Asia centooccidental y Neártica) y Oriental (Vietnam y Nepal).	Eurasia	NCBI	KR081620
BRACHYPYLINA	Ceratozetoidea	Limnozetidae	Limnozetes	Limnozetes_rugosus	Paleártica: Europa (menos frecuente en el Sur) y Japón.	Eurasia	NCBI	KX397636
BRACHYPYLINA	Oripodoidea	Liebstadiidae	Maculobates	Maculobates_bruneiensis	Oriental (Borneo) y Japón.	Asia	NCBI	AB818522
BRACHYPYLINA	Damaeoidea	Damaeidae	Metabelba	Metabelba_papillipes	Holártica (Paleártica occidental: menos frecuente en el Norte, Oeste de Siberia y U.S.A.) y Etiópica (Sudáfrica).	Eurasia	NCBI	MH198180
BRACHYPYLINA	Ceratozetoidea	Punctoribatidae	Mycobates	Mycobates_parmeliae	Holártica (Europa: frecuente, Paleártica oriental y Canadá) y Méjico.	Europe	NCBI	EU432191
BRACHYPYLINA	Nanhermannioidea	Nanhermanniidae	Nanhermannia	Nanhermannia_nana	Cosmopolita (Holártica: frecuente, Neotropical, Norte de Oriental, Nueva Zelanda, Etiópica: I. Santa Helena y Sudáfrica, y Antártica).	Eurasia	Alps and Changbai	KR081624
BRACHYPYLINA	Carabodoidea	Carabodidae	Odontocepheus	Odontocepheus_elongatus	Holártica (Paleártica occidental: menos frecuente en el Norte, y Neártica oriental).	Europe	NCBI	EU432200
BRACHYPYLINA	Oppioidea	Oppiidae	Oppiella	Oppiella_nova	Cosmopolita (frecuente).	Eurasia	Alps and Changbai	KR081626
BRACHYPYLINA	Oripodoidea	Oribatulidae	Oribatula	Oribatula_tibialis	Holártica (Paleártica: Mediterránea e Irán, y Neártica).	Europe	NCBI	EU433990
BRACHYPYLINA	Ceratozetoidea	Ceratozetidae	Oromurcia	Oromurcia_sudetica	Boreal: Paleártica occidental (frecuente en Norte de Europa), Noroeste de Siberia y Groenlandia.	Eurasia	NCBI	EU432194
BRACHYPYLINA	Gustavioidea	Ceratoppiidae	Parapyroppia	Parapyroppia_cornuta	Mediterránea.	Asia	Changbai	OR820204
BRACHYPYLINA	Oripodoidea	Oribatulidae	Phauloppia	Phauloppia_lucorum	Holártica (frecuente en Paleártica occidental) y Nepal	Europe	NCBI	EU432198
BRACHYPYLINA	Damaeoidea	Damaeidae	Porobelba	Porobelba_spinosa	Paleártica (frecuente).	Asia	Changbai	OR820206
BRACHYPYLINA	Neoliodoidea	Neoliodidae	Poroliodes	Poroliodes_farinosus	Holártica: Paleártica (frecuente en Paleártica occidental) y Neártica (Canadá), y Nepal.	Europe	NCBI	EF203779
BRACHYPYLINA	Oripodoidea	Protoribatidae	Protoribates	Protoribates_hakonensis	Paleártica (Japón e Ibérica) y Vietnam.	Asia	NCBI	AB818528
BRACHYPYLINA	Ceratozetoidea	Punctoribatidae	Punctoribates	Punctoribates_punctum	Semicosmopolita (Paleártica: frecuente, Este de U.S.A., Oriental y Nueva Zelanda).	Asia	Changbai	MH198175
BRACHYPYLINA	Cymbaeremaeoidea	Cymbaeremaeidae	Scapheremaeus	Scapheremaeus_nakanoshimensis	Japón	Asia	NCBI	LC367334
BRACHYPYLINA	Cymbaeremaeoidea	Cymbaeremaeidae	Scapheremaeus	Scapheremaeus_palustris	Holártica (Paleártica occidental, Mongolia y Neártica), I. Santa Helena y Méjico	Eurasia	NCBI	EU433989
BRACHYPYLINA	Oripodoidea	Scheloribatidae	Scheloribates	Scheloribates_ascendens	Europea.	Europe	NCBI	EU432199
BRACHYPYLINA	Licneremaeoidea	Scutoverticidae	Scutovertex	Scutovertex_sculptus	Paleártica (menos frecuente en el Norte) y Nueva Zelanda.	Eurasia	NCBI	GQ864305
BRACHYPYLINA	Tectocepheoidea	Tectocepheidae	Tectocepheus	Tectocepheus_minor	Semicosmopolita: Paleártica (Paleártica occidental: menos frecuente en el Norte, Irán y Japón), Neártica, Oriental, Neotropical (Ecuador e I. Galápagos), Nueva Zelanda y Etiopía.	Europe	Alps	EF093778
BRACHYPYLINA	Tectocepheoidea	Tectocepheidae	Tectocepheus	Tectocepheus_sarekensis	Cosmopolita (frecuente).	Europe	Alps	EF093776
BRACHYPYLINA	Tectocepheoidea	Tectocepheidae	Tectocepheus	Tectocepheus_velatus	Cosmopolita (frecuente).	Asia	Changbai	EF093781
BRACHYPYLINA	Ameronothroidea	Selenoribatidae	Thalassozetes	Thalassozetes_shimojanai	Japón	Asia	NCBI	AB818524
BRACHYPYLINA	Gustavioidea	Xenillidae	Xenillus	Xenillus_tegeocranus	Paleártica (frecuente) y Oriental (China suroriental y Taiwán [Formosa]).	Eurasia	NCBI	KR081637

## Sheet: Dataset6_78_18S_Eurasia
TableS3_Dataset6
Infraorder	Superfamily	Family	Genus	Species	Geographic regions in Asia/Europe/Eurasia	Sequence from Alps/Changbai/NCBI	Accession number
PALAEOSOMATA	Palaeacaroidea	Palaeacaridae	Palaeacarus	Palaeacarus_hystricinus	Asia	NCBI	EF204472
ENARTHRONOTA	Mesoplophoroidea	Mesoplophoridae	Archoplophora	Archoplophora_rostralis	Eurasia	NCBI	JN585918
ENARTHRONOTA	Atopochthonioidea	Atopochthoniidae	Atopochthonius	Atopochthonius_artiodactylus	Eurasia	NCBI	EU432216
ENARTHRONOTA	Cosmochthonioidea	Cosmochthoniidae	Cosmochthonius	Cosmochthonius_lanatus	Eurasia	NCBI	JN585919
ENARTHRONOTA	Hypochthonioidea	Eniochthoniidae	Eniochthonius	Eniochthonius_minutissimus	Asia	Changbai	KR081609
ENARTHRONOTA	Heterochthonioidea	Trichthoniidae	Gozmanyina	Gozmanyina_majesta	Eurasia	NCBI	EU433993
ENARTHRONOTA	Hypochthonioidea	Hypochthoniidae	Hypochthonius	Hypochthonius_rufulus	Eurasia	Alps and Changbai	EF093784
ENARTHRONOTA	Lohmannioidea	Lohmanniidae	Nesiacarus	Nesiacarus_granulatus	Asia	NCBI	JN585914
ENARTHRONOTA	Atopochthonioidea	Atopochthoniidae	Pterochthonius	Pterochthonius_angelus	Eurasia	NCBI	EU432214
ENARTHRONOTA	Brachychthonioidea	Brachychthoniidae	Sellnickochthonius	Sellnickochthonius_zelawaiensis	Eurasia	NCBI	MH198174
MIXONOMATA	Euphthiracaroidea	Euphthiracaridae	Acrotritia	Acrotritia_ardua	Eurasia	Alps and Changbai	OR820196
MIXONOMATA	Phthiracaroidea	Phthiracaridae	Atropacarus	Atropacarus_striculus	Eurasia	Alps and Changbai	EF091416
MIXONOMATA	Perlohmannioidea	Collohmanniidae	Collohmannia	Collohmannia_gigantea	Eurasia	NCBI	KR081604
MIXONOMATA	Eulohmannioidea	Eulohmanniidae	Eulohmannia	Eulohmannia_ribagai	Eurasia	NCBI	EU432211
MIXONOMATA	Phthiracaroidea	Phthiracaridae	Phthiracarus	Phthiracarus_boresetosus	Asia	Changbai	OR820205
MIXONOMATA	Phthiracaroidea	Phthiracaridae	Phthiracarus	Phthiracarus_laevigatus	Europe	Alps	OR820194
MIXONOMATA	Phthiracaroidea	Phthiracaridae	Phthiracarus	Phthiracarus_longulus	Europe	Alps	OR820195
MIXONOMATA	Euphthiracaroidea	Euphthiracaridae	Rhysotritia	Rhysotritia_duplicata	Eurasia	NCBI	EF091417
MIXONOMATA	Phthiracaroidea	Phthiracaridae	Steganacarus	Steganacarus_applicatus	Europe	Alps	GQ864301
HOLOSOMATA	Crotonioidea	Crotoniidae	Camisia	Camisia_biurus	Eurasia	NCBI	EF081302
HOLOSOMATA	Crotonioidea	Crotoniidae	Heminothrus	Heminothrus_targionii	Asia	Changbai	OR820201
HOLOSOMATA	Crotonioidea	Trhypochthoniidae	Mainothrus	Mainothrus_badius	Eurasia	NCBI	EF081301
HOLOSOMATA	Crotonioidea	Nothridae	Malaconothrus	Malaconothrus_pygmaeus	Asia	Changbai	OR820202
HOLOSOMATA	Crotonioidea	Nothridae	Nothrus	Nothrus_anauniensis	Asia	Changbai	OR820203
HOLOSOMATA	Crotonioidea	Crotoniidae	Platynothrus	Platynothrus_peltifer	Eurasia	Alps and Changbai	EF091422
HOLOSOMATA	Crotonioidea	Trhypochthoniidae	Trhypochthonius	Trhypochthonius_silvestris_europaeus	Europe	NCBI	HQ661380
BRACHYPYLINA	Achipteroidea	Achipteriidae	Achipteria	Achipteria_coleoptrata	Europe	Alps	EF091418
BRACHYPYLINA	Galumnoidea	Galumnidae	Acrogalumna	Acrogalumna_longipluma	Europe	Alps	GQ864304
BRACHYPYLINA	Gustavioidea	Liacaridae	Adoristes	Adoristes_ovatus	Europe	Alps	GQ864286
BRACHYPYLINA	Damaeoidea	Damaeidae	Belba	Belba_compta	Eurasia	Alps and Changbai	OR820197
BRACHYPYLINA	Carabodoidea	Carabodidae	Carabodes	Carabodes_coriaceus	Europe	Alps	EF093787
BRACHYPYLINA	Carabodoidea	Carabodidae	Carabodes	Carabodes_labyrinthicus	Europe	Alps	KX397629
BRACHYPYLINA	Cepheusoidea	Cepheusidae	Cepheus	Cepheus_latus	Eurasia	NCBI	EU432206
BRACHYPYLINA	Gustavioidea	Ceratoppiidae	Ceratoppia	Ceratoppia_bipilis	Europe	Alps	EU432204
BRACHYPYLINA	Ceratozetoidea	Chamobatidae	Chamobates	Chamobates_pusillus	Europe	Alps	EU432188
BRACHYPYLINA	Ceratozetoidea	Chamobatidae	Chamobates	Chamobates_voigtsi	Europe	Alps	EU432189
BRACHYPYLINA	Cymbaeremaeoidea	Cymbaeremaeidae	Cymbaeremaeus	Cymbaeremaeus_cymba	Europe	NCBI	EU432201
BRACHYPYLINA	Damaeoidea	Damaeidae	Damaeobelba	Damaeobelba_minutissima	Eurasia	NCBI	MH198179
BRACHYPYLINA	Damaeoidea	Damaeidae	Damaeus	Damaeus_clavipes	Europe	Alps	KR081607
BRACHYPYLINA	Damaeoidea	Damaeidae	Damaeus	Damaeus_sp1	Asia	Changbai	OR820198
BRACHYPYLINA	Damaeoidea	Damaeidae	Damaeus	Damaeus_sp2	Asia	Changbai	OR820199
BRACHYPYLINA	Damaeoidea	Damaeidae	Damaeus	Damaeus_sp4	Asia	Changbai	OR820200
BRACHYPYLINA	Oppioidea	Oppiidae	Dissorhina	Dissorhina_ornata	Eurasia	NCBI	MH198181
BRACHYPYLINA	Otocepheoidea	Tetracondylidae	Dolicheremaeus	Dolicheremaeus_dorni	Europe	NCBI	MG719344
BRACHYPYLINA	Ceratozetoidea	Ceratozetidae	Edwardzetes	Edwardzetes_edwardsi	Europe	Alps	MH198178
BRACHYPYLINA	Eremaeoidea	Eremaeidae	Eueremaeus	Eueremaeus_oblongus	Eurasia	NCBI	GQ864287
BRACHYPYLINA	Phenopelopoidea	Phenopelopidae	Eupelops	Eupelops_hirtus	Europe	NCBI	EF093783
BRACHYPYLINA	Phenopelopoidea	Phenopelopidae	Eupelops	Eupelops_plicatus	Europe	Alps	EF091419
BRACHYPYLINA	Galumnoidea	Galumnidae	Galumna	Galumna_lanceata	Europe	Alps	KX397630
BRACHYPYLINA	Gymnodamaeoidea	Gymnodamaeidae	Gymnodamaeus	Gymnodamaeus_bicostatus	Eurasia	NCBI	KR081614
BRACHYPYLINA	Oripodoidea	Hemileiidae	Hemileius	Hemileius_initialis	Europe	Alps	OR820193
BRACHYPYLINA	Hermannioidea	Hermanniidae	Hermannia	Hermannia_gibba	Europe	Alps	EF091426
BRACHYPYLINA	Ceratozetoidea	Humerobatidae	Humerobates	Humerobates_rostrolamellatus	Eurasia	NCBI	EU432196
BRACHYPYLINA	Ceratozetoidea	Ceratozetidae	Lepidozetes	Lepidozetes_singularis	Eurasia	Alps and Changbai	EU432193
BRACHYPYLINA	Gustavioidea	Liacaridae	Liacarus	Liacarus_coracinus	Europe	Alps	KR081619
BRACHYPYLINA	Oripodoidea	Liebstadiidae	Liebstadia	Liebstadia_humerata	Eurasia	NCBI	KR081620
BRACHYPYLINA	Oripodoidea	Liebstadiidae	Maculobates	Maculobates_bruneiensis	Asia	NCBI	AB818522
BRACHYPYLINA	Damaeoidea	Damaeidae	Metabelba	Metabelba_papillipes	Eurasia	NCBI	MH198180
BRACHYPYLINA	Ceratozetoidea	Punctoribatidae	Mycobates	Mycobates_parmeliae	Europe	NCBI	EU432191
BRACHYPYLINA	Nanhermannioidea	Nanhermanniidae	Nanhermannia	Nanhermannia_nana	Eurasia	Alps and Changbai	KR081624
BRACHYPYLINA	Carabodoidea	Carabodidae	Odontocepheus	Odontocepheus_elongatus	Europe	NCBI	EU432200
BRACHYPYLINA	Oppioidea	Oppiidae	Oppiella	Oppiella_nova	Eurasia	Alps and Changbai	KR081626
BRACHYPYLINA	Oripodoidea	Oribatulidae	Oribatula	Oribatula_tibialis	Europe	NCBI	EU433990
BRACHYPYLINA	Ceratozetoidea	Ceratozetidae	Oromurcia	Oromurcia_sudetica	Eurasia	NCBI	EU432194
BRACHYPYLINA	Gustavioidea	Ceratoppiidae	Parapyroppia	Parapyroppia_cornuta	Asia	Changbai	OR820204
BRACHYPYLINA	Oripodoidea	Oribatulidae	Phauloppia	Phauloppia_lucorum	Europe	NCBI	EU432198
BRACHYPYLINA	Damaeoidea	Damaeidae	Porobelba	Porobelba_spinosa	Asia	Changbai	OR820206
BRACHYPYLINA	Neoliodoidea	Neoliodidae	Poroliodes	Poroliodes_farinosus	Europe	NCBI	EF203779
BRACHYPYLINA	Oripodoidea	Protoribatidae	Protoribates	Protoribates_hakonensis	Asia	NCBI	AB818528
BRACHYPYLINA	Ceratozetoidea	Punctoribatidae	Punctoribates	Punctoribates_punctum	Asia	Changbai	MH198175
BRACHYPYLINA	Cymbaeremaeoidea	Cymbaeremaeidae	Scapheremaeus	Scapheremaeus_nakanoshimensis	Asia	NCBI	LC367334
BRACHYPYLINA	Cymbaeremaeoidea	Cymbaeremaeidae	Scapheremaeus	Scapheremaeus_palustris	Eurasia	NCBI	EU433989
BRACHYPYLINA	Oripodoidea	Scheloribatidae	Scheloribates	Scheloribates_ascendens	Europe	NCBI	EU432199
BRACHYPYLINA	Licneremaeoidea	Scutoverticidae	Scutovertex	Scutovertex_sculptus	Eurasia	NCBI	GQ864305
BRACHYPYLINA	Tectocepheoidea	Tectocepheidae	Tectocepheus	Tectocepheus_minor	Europe	Alps	EF093778
BRACHYPYLINA	Tectocepheoidea	Tectocepheidae	Tectocepheus	Tectocepheus_sarekensis	Europe	Alps	EF093776
BRACHYPYLINA	Tectocepheoidea	Tectocepheidae	Tectocepheus	Tectocepheus_velatus	Asia	Changbai	EF093781
BRACHYPYLINA	Gustavioidea	Xenillidae	Xenillus	Xenillus_tegeocranus	Eurasia	NCBI	KR081637

## Sheet: Dataset7_77_18S_Eurasia
TableS3_Dataset7
Infraorder	Superfamily	Family	Genus	Species	Geographic regions in Asia/Europe/Eurasia	Sequence from Alps/Changbai/NCBI	Accession number
PALAEOSOMATA	Palaeacaroidea	Palaeacaridae	Palaeacarus	Palaeacarus_hystricinus	Asia	NCBI	EF204472
ENARTHRONOTA	Mesoplophoroidea	Mesoplophoridae	Archoplophora	Archoplophora_rostralis	Eurasia	NCBI	JN585918
ENARTHRONOTA	Atopochthonioidea	Atopochthoniidae	Atopochthonius	Atopochthonius_artiodactylus	Eurasia	NCBI	EU432216
ENARTHRONOTA	Cosmochthonioidea	Cosmochthoniidae	Cosmochthonius	Cosmochthonius_lanatus	Eurasia	NCBI	JN585919
ENARTHRONOTA	Hypochthonioidea	Eniochthoniidae	Eniochthonius	Eniochthonius_minutissimus	Asia	Changbai	KR081609
ENARTHRONOTA	Heterochthonioidea	Trichthoniidae	Gozmanyina	Gozmanyina_majesta	Eurasia	NCBI	EU433993
ENARTHRONOTA	Hypochthonioidea	Hypochthoniidae	Hypochthonius	Hypochthonius_rufulus	Eurasia	Alps and Changbai	EF093784
ENARTHRONOTA	Lohmannioidea	Lohmanniidae	Nesiacarus	Nesiacarus_granulatus	Asia	NCBI	JN585914
ENARTHRONOTA	Atopochthonioidea	Atopochthoniidae	Pterochthonius	Pterochthonius_angelus	Eurasia	NCBI	EU432214
ENARTHRONOTA	Brachychthonioidea	Brachychthoniidae	Sellnickochthonius	Sellnickochthonius_zelawaiensis	Eurasia	NCBI	MH198174
MIXONOMATA	Euphthiracaroidea	Euphthiracaridae	Acrotritia	Acrotritia_ardua	Eurasia	Alps and Changbai	OR820196
MIXONOMATA	Phthiracaroidea	Phthiracaridae	Atropacarus	Atropacarus_striculus	Eurasia	Alps and Changbai	EF091416
MIXONOMATA	Eulohmannioidea	Eulohmanniidae	Eulohmannia	Eulohmannia_ribagai	Eurasia	NCBI	EU432211
MIXONOMATA	Phthiracaroidea	Phthiracaridae	Phthiracarus	Phthiracarus_boresetosus	Asia	Changbai	OR820205
MIXONOMATA	Phthiracaroidea	Phthiracaridae	Phthiracarus	Phthiracarus_laevigatus	Europe	Alps	OR820194
MIXONOMATA	Phthiracaroidea	Phthiracaridae	Phthiracarus	Phthiracarus_longulus	Europe	Alps	OR820195
MIXONOMATA	Euphthiracaroidea	Euphthiracaridae	Rhysotritia	Rhysotritia_duplicata	Eurasia	NCBI	EF091417
MIXONOMATA	Phthiracaroidea	Phthiracaridae	Steganacarus	Steganacarus_applicatus	Europe	Alps	GQ864301
HOLOSOMATA	Crotonioidea	Crotoniidae	Camisia	Camisia_biurus	Eurasia	NCBI	EF081302
HOLOSOMATA	Crotonioidea	Crotoniidae	Heminothrus	Heminothrus_targionii	Asia	Changbai	OR820201
HOLOSOMATA	Crotonioidea	Trhypochthoniidae	Mainothrus	Mainothrus_badius	Eurasia	NCBI	EF081301
HOLOSOMATA	Crotonioidea	Nothridae	Malaconothrus	Malaconothrus_pygmaeus	Asia	Changbai	OR820202
HOLOSOMATA	Crotonioidea	Nothridae	Nothrus	Nothrus_anauniensis	Asia	Changbai	OR820203
HOLOSOMATA	Crotonioidea	Crotoniidae	Platynothrus	Platynothrus_peltifer	Eurasia	Alps and Changbai	EF091422
HOLOSOMATA	Crotonioidea	Trhypochthoniidae	Trhypochthonius	Trhypochthonius_silvestris_europaeus	Europe	NCBI	HQ661380
BRACHYPYLINA	Achipteroidea	Achipteriidae	Achipteria	Achipteria_coleoptrata	Europe	Alps	EF091418
BRACHYPYLINA	Galumnoidea	Galumnidae	Acrogalumna	Acrogalumna_longipluma	Europe	Alps	GQ864304
BRACHYPYLINA	Gustavioidea	Liacaridae	Adoristes	Adoristes_ovatus	Europe	Alps	GQ864286
BRACHYPYLINA	Damaeoidea	Damaeidae	Belba	Belba_compta	Eurasia	Alps and Changbai	OR820197
BRACHYPYLINA	Carabodoidea	Carabodidae	Carabodes	Carabodes_coriaceus	Europe	Alps	EF093787
BRACHYPYLINA	Carabodoidea	Carabodidae	Carabodes	Carabodes_labyrinthicus	Europe	Alps	KX397629
BRACHYPYLINA	Cepheusoidea	Cepheusidae	Cepheus	Cepheus_latus	Eurasia	NCBI	EU432206
BRACHYPYLINA	Gustavioidea	Ceratoppiidae	Ceratoppia	Ceratoppia_bipilis	Europe	Alps	EU432204
BRACHYPYLINA	Ceratozetoidea	Chamobatidae	Chamobates	Chamobates_pusillus	Europe	Alps	EU432188
BRACHYPYLINA	Ceratozetoidea	Chamobatidae	Chamobates	Chamobates_voigtsi	Europe	Alps	EU432189
BRACHYPYLINA	Cymbaeremaeoidea	Cymbaeremaeidae	Cymbaeremaeus	Cymbaeremaeus_cymba	Europe	NCBI	EU432201
BRACHYPYLINA	Damaeoidea	Damaeidae	Damaeobelba	Damaeobelba_minutissima	Eurasia	NCBI	MH198179
BRACHYPYLINA	Damaeoidea	Damaeidae	Damaeus	Damaeus_clavipes	Europe	Alps	KR081607
BRACHYPYLINA	Damaeoidea	Damaeidae	Damaeus	Damaeus_sp1	Asia	Changbai	OR820198
BRACHYPYLINA	Damaeoidea	Damaeidae	Damaeus	Damaeus_sp2	Asia	Changbai	OR820199
BRACHYPYLINA	Damaeoidea	Damaeidae	Damaeus	Damaeus_sp4	Asia	Changbai	OR820200
BRACHYPYLINA	Oppioidea	Oppiidae	Dissorhina	Dissorhina_ornata	Eurasia	NCBI	MH198181
BRACHYPYLINA	Otocepheoidea	Tetracondylidae	Dolicheremaeus	Dolicheremaeus_dorni	Europe	NCBI	MG719344
BRACHYPYLINA	Ceratozetoidea	Ceratozetidae	Edwardzetes	Edwardzetes_edwardsi	Europe	Alps	MH198178
BRACHYPYLINA	Eremaeoidea	Eremaeidae	Eueremaeus	Eueremaeus_oblongus	Eurasia	NCBI	GQ864287
BRACHYPYLINA	Phenopelopoidea	Phenopelopidae	Eupelops	Eupelops_hirtus	Europe	NCBI	EF093783
BRACHYPYLINA	Phenopelopoidea	Phenopelopidae	Eupelops	Eupelops_plicatus	Europe	Alps	EF091419
BRACHYPYLINA	Galumnoidea	Galumnidae	Galumna	Galumna_lanceata	Europe	Alps	KX397630
BRACHYPYLINA	Gymnodamaeoidea	Gymnodamaeidae	Gymnodamaeus	Gymnodamaeus_bicostatus	Eurasia	NCBI	KR081614
BRACHYPYLINA	Oripodoidea	Hemileiidae	Hemileius	Hemileius_initialis	Europe	Alps	OR820193
BRACHYPYLINA	Hermannioidea	Hermanniidae	Hermannia	Hermannia_gibba	Europe	Alps	EF091426
BRACHYPYLINA	Ceratozetoidea	Humerobatidae	Humerobates	Humerobates_rostrolamellatus	Eurasia	NCBI	EU432196
BRACHYPYLINA	Ceratozetoidea	Ceratozetidae	Lepidozetes	Lepidozetes_singularis	Eurasia	Alps and Changbai	EU432193
BRACHYPYLINA	Gustavioidea	Liacaridae	Liacarus	Liacarus_coracinus	Europe	Alps	KR081619
BRACHYPYLINA	Oripodoidea	Liebstadiidae	Liebstadia	Liebstadia_humerata	Eurasia	NCBI	KR081620
BRACHYPYLINA	Oripodoidea	Liebstadiidae	Maculobates	Maculobates_bruneiensis	Asia	NCBI	AB818522
BRACHYPYLINA	Damaeoidea	Damaeidae	Metabelba	Metabelba_papillipes	Eurasia	NCBI	MH198180
BRACHYPYLINA	Ceratozetoidea	Punctoribatidae	Mycobates	Mycobates_parmeliae	Europe	NCBI	EU432191
BRACHYPYLINA	Nanhermannioidea	Nanhermanniidae	Nanhermannia	Nanhermannia_nana	Eurasia	Alps and Changbai	KR081624
BRACHYPYLINA	Carabodoidea	Carabodidae	Odontocepheus	Odontocepheus_elongatus	Europe	NCBI	EU432200
BRACHYPYLINA	Oppioidea	Oppiidae	Oppiella	Oppiella_nova	Eurasia	Alps and Changbai	KR081626
BRACHYPYLINA	Oripodoidea	Oribatulidae	Oribatula	Oribatula_tibialis	Europe	NCBI	EU433990
BRACHYPYLINA	Ceratozetoidea	Ceratozetidae	Oromurcia	Oromurcia_sudetica	Eurasia	NCBI	EU432194
BRACHYPYLINA	Gustavioidea	Ceratoppiidae	Parapyroppia	Parapyroppia_cornuta	Asia	Changbai	OR820204
BRACHYPYLINA	Oripodoidea	Oribatulidae	Phauloppia	Phauloppia_lucorum	Europe	NCBI	EU432198
BRACHYPYLINA	Damaeoidea	Damaeidae	Porobelba	Porobelba_spinosa	Asia	Changbai	OR820206
BRACHYPYLINA	Neoliodoidea	Neoliodidae	Poroliodes	Poroliodes_farinosus	Europe	NCBI	EF203779
BRACHYPYLINA	Oripodoidea	Protoribatidae	Protoribates	Protoribates_hakonensis	Asia	NCBI	AB818528
BRACHYPYLINA	Ceratozetoidea	Punctoribatidae	Punctoribates	Punctoribates_punctum	Asia	Changbai	MH198175
BRACHYPYLINA	Cymbaeremaeoidea	Cymbaeremaeidae	Scapheremaeus	Scapheremaeus_nakanoshimensis	Asia	NCBI	LC367334
BRACHYPYLINA	Cymbaeremaeoidea	Cymbaeremaeidae	Scapheremaeus	Scapheremaeus_palustris	Eurasia	NCBI	EU433989
BRACHYPYLINA	Oripodoidea	Scheloribatidae	Scheloribates	Scheloribates_ascendens	Europe	NCBI	EU432199
BRACHYPYLINA	Licneremaeoidea	Scutoverticidae	Scutovertex	Scutovertex_sculptus	Eurasia	NCBI	GQ864305
BRACHYPYLINA	Tectocepheoidea	Tectocepheidae	Tectocepheus	Tectocepheus_minor	Europe	Alps	EF093778
BRACHYPYLINA	Tectocepheoidea	Tectocepheidae	Tectocepheus	Tectocepheus_sarekensis	Europe	Alps	EF093776
BRACHYPYLINA	Tectocepheoidea	Tectocepheidae	Tectocepheus	Tectocepheus_velatus	Asia	Changbai	EF093781
BRACHYPYLINA	Gustavioidea	Xenillidae	Xenillus	Xenillus_tegeocranus	Eurasia	NCBI	KR081637

## Sheet: Dataset8_76_18S_Eurasia
TableS3_Dataset8
Infraorder	Superfamily	Family	Genus	Species	Geographic regions in Asia/Europe/Eurasia	Sequence from Alps/Changbai/NCBI	Accession number
ENARTHRONOTA	Mesoplophoroidea	Mesoplophoridae	Archoplophora	Archoplophora_rostralis	Eurasia	NCBI	JN585918
ENARTHRONOTA	Atopochthonioidea	Atopochthoniidae	Atopochthonius	Atopochthonius_artiodactylus	Eurasia	NCBI	EU432216
ENARTHRONOTA	Cosmochthonioidea	Cosmochthoniidae	Cosmochthonius	Cosmochthonius_lanatus	Eurasia	NCBI	JN585919
ENARTHRONOTA	Hypochthonioidea	Eniochthoniidae	Eniochthonius	Eniochthonius_minutissimus	Asia	Changbai	KR081609
ENARTHRONOTA	Heterochthonioidea	Trichthoniidae	Gozmanyina	Gozmanyina_majesta	Eurasia	NCBI	EU433993
ENARTHRONOTA	Hypochthonioidea	Hypochthoniidae	Hypochthonius	Hypochthonius_rufulus	Eurasia	Alps and Changbai	EF093784
ENARTHRONOTA	Lohmannioidea	Lohmanniidae	Nesiacarus	Nesiacarus_granulatus	Asia	NCBI	JN585914
ENARTHRONOTA	Atopochthonioidea	Atopochthoniidae	Pterochthonius	Pterochthonius_angelus	Eurasia	NCBI	EU432214
ENARTHRONOTA	Brachychthonioidea	Brachychthoniidae	Sellnickochthonius	Sellnickochthonius_zelawaiensis	Eurasia	NCBI	MH198174
MIXONOMATA	Euphthiracaroidea	Euphthiracaridae	Acrotritia	Acrotritia_ardua	Eurasia	Alps and Changbai	OR820196
MIXONOMATA	Phthiracaroidea	Phthiracaridae	Atropacarus	Atropacarus_striculus	Eurasia	Alps and Changbai	EF091416
MIXONOMATA	Eulohmannioidea	Eulohmanniidae	Eulohmannia	Eulohmannia_ribagai	Eurasia	NCBI	EU432211
MIXONOMATA	Phthiracaroidea	Phthiracaridae	Phthiracarus	Phthiracarus_boresetosus	Asia	Changbai	OR820205
MIXONOMATA	Phthiracaroidea	Phthiracaridae	Phthiracarus	Phthiracarus_laevigatus	Europe	Alps	OR820194
MIXONOMATA	Phthiracaroidea	Phthiracaridae	Phthiracarus	Phthiracarus_longulus	Europe	Alps	OR820195
MIXONOMATA	Euphthiracaroidea	Euphthiracaridae	Rhysotritia	Rhysotritia_duplicata	Eurasia	NCBI	EF091417
MIXONOMATA	Phthiracaroidea	Phthiracaridae	Steganacarus	Steganacarus_applicatus	Europe	Alps	GQ864301
HOLOSOMATA	Crotonioidea	Crotoniidae	Camisia	Camisia_biurus	Eurasia	NCBI	EF081302
HOLOSOMATA	Crotonioidea	Crotoniidae	Heminothrus	Heminothrus_targionii	Asia	Changbai	OR820201
HOLOSOMATA	Crotonioidea	Trhypochthoniidae	Mainothrus	Mainothrus_badius	Eurasia	NCBI	EF081301
HOLOSOMATA	Crotonioidea	Nothridae	Malaconothrus	Malaconothrus_pygmaeus	Asia	Changbai	OR820202
HOLOSOMATA	Crotonioidea	Nothridae	Nothrus	Nothrus_anauniensis	Asia	Changbai	OR820203
HOLOSOMATA	Crotonioidea	Crotoniidae	Platynothrus	Platynothrus_peltifer	Eurasia	Alps and Changbai	EF091422
HOLOSOMATA	Crotonioidea	Trhypochthoniidae	Trhypochthonius	Trhypochthonius_silvestris_europaeus	Europe	NCBI	HQ661380
BRACHYPYLINA	Achipteroidea	Achipteriidae	Achipteria	Achipteria_coleoptrata	Europe	Alps	EF091418
BRACHYPYLINA	Galumnoidea	Galumnidae	Acrogalumna	Acrogalumna_longipluma	Europe	Alps	GQ864304
BRACHYPYLINA	Gustavioidea	Liacaridae	Adoristes	Adoristes_ovatus	Europe	Alps	GQ864286
BRACHYPYLINA	Damaeoidea	Damaeidae	Belba	Belba_compta	Eurasia	Alps and Changbai	OR820197
BRACHYPYLINA	Carabodoidea	Carabodidae	Carabodes	Carabodes_coriaceus	Europe	Alps	EF093787
BRACHYPYLINA	Carabodoidea	Carabodidae	Carabodes	Carabodes_labyrinthicus	Europe	Alps	KX397629
BRACHYPYLINA	Cepheusoidea	Cepheusidae	Cepheus	Cepheus_latus	Eurasia	NCBI	EU432206
BRACHYPYLINA	Gustavioidea	Ceratoppiidae	Ceratoppia	Ceratoppia_bipilis	Europe	Alps	EU432204
BRACHYPYLINA	Ceratozetoidea	Chamobatidae	Chamobates	Chamobates_pusillus	Europe	Alps	EU432188
BRACHYPYLINA	Ceratozetoidea	Chamobatidae	Chamobates	Chamobates_voigtsi	Europe	Alps	EU432189
BRACHYPYLINA	Cymbaeremaeoidea	Cymbaeremaeidae	Cymbaeremaeus	Cymbaeremaeus_cymba	Europe	NCBI	EU432201
BRACHYPYLINA	Damaeoidea	Damaeidae	Damaeobelba	Damaeobelba_minutissima	Eurasia	NCBI	MH198179
BRACHYPYLINA	Damaeoidea	Damaeidae	Damaeus	Damaeus_clavipes	Europe	Alps	KR081607
BRACHYPYLINA	Damaeoidea	Damaeidae	Damaeus	Damaeus_sp1	Asia	Changbai	OR820198
BRACHYPYLINA	Damaeoidea	Damaeidae	Damaeus	Damaeus_sp2	Asia	Changbai	OR820199
BRACHYPYLINA	Damaeoidea	Damaeidae	Damaeus	Damaeus_sp4	Asia	Changbai	OR820200
BRACHYPYLINA	Oppioidea	Oppiidae	Dissorhina	Dissorhina_ornata	Eurasia	NCBI	MH198181
BRACHYPYLINA	Otocepheoidea	Tetracondylidae	Dolicheremaeus	Dolicheremaeus_dorni	Europe	NCBI	MG719344
BRACHYPYLINA	Ceratozetoidea	Ceratozetidae	Edwardzetes	Edwardzetes_edwardsi	Europe	Alps	MH198178
BRACHYPYLINA	Eremaeoidea	Eremaeidae	Eueremaeus	Eueremaeus_oblongus	Eurasia	NCBI	GQ864287
BRACHYPYLINA	Phenopelopoidea	Phenopelopidae	Eupelops	Eupelops_hirtus	Europe	NCBI	EF093783
BRACHYPYLINA	Phenopelopoidea	Phenopelopidae	Eupelops	Eupelops_plicatus	Europe	Alps	EF091419
BRACHYPYLINA	Galumnoidea	Galumnidae	Galumna	Galumna_lanceata	Europe	Alps	KX397630
BRACHYPYLINA	Gymnodamaeoidea	Gymnodamaeidae	Gymnodamaeus	Gymnodamaeus_bicostatus	Eurasia	NCBI	KR081614
BRACHYPYLINA	Oripodoidea	Hemileiidae	Hemileius	Hemileius_initialis	Europe	Alps	OR820193
BRACHYPYLINA	Hermannioidea	Hermanniidae	Hermannia	Hermannia_gibba	Europe	Alps	EF091426
BRACHYPYLINA	Ceratozetoidea	Humerobatidae	Humerobates	Humerobates_rostrolamellatus	Eurasia	NCBI	EU432196
BRACHYPYLINA	Ceratozetoidea	Ceratozetidae	Lepidozetes	Lepidozetes_singularis	Eurasia	Alps and Changbai	EU432193
BRACHYPYLINA	Gustavioidea	Liacaridae	Liacarus	Liacarus_coracinus	Europe	Alps	KR081619
BRACHYPYLINA	Oripodoidea	Liebstadiidae	Liebstadia	Liebstadia_humerata	Eurasia	NCBI	KR081620
BRACHYPYLINA	Oripodoidea	Liebstadiidae	Maculobates	Maculobates_bruneiensis	Asia	NCBI	AB818522
BRACHYPYLINA	Damaeoidea	Damaeidae	Metabelba	Metabelba_papillipes	Eurasia	NCBI	MH198180
BRACHYPYLINA	Ceratozetoidea	Punctoribatidae	Mycobates	Mycobates_parmeliae	Europe	NCBI	EU432191
BRACHYPYLINA	Nanhermannioidea	Nanhermanniidae	Nanhermannia	Nanhermannia_nana	Eurasia	Alps and Changbai	KR081624
BRACHYPYLINA	Carabodoidea	Carabodidae	Odontocepheus	Odontocepheus_elongatus	Europe	NCBI	EU432200
BRACHYPYLINA	Oppioidea	Oppiidae	Oppiella	Oppiella_nova	Eurasia	Alps and Changbai	KR081626
BRACHYPYLINA	Oripodoidea	Oribatulidae	Oribatula	Oribatula_tibialis	Europe	NCBI	EU433990
BRACHYPYLINA	Ceratozetoidea	Ceratozetidae	Oromurcia	Oromurcia_sudetica	Eurasia	NCBI	EU432194
BRACHYPYLINA	Gustavioidea	Ceratoppiidae	Parapyroppia	Parapyroppia_cornuta	Asia	Changbai	OR820204
BRACHYPYLINA	Oripodoidea	Oribatulidae	Phauloppia	Phauloppia_lucorum	Europe	NCBI	EU432198
BRACHYPYLINA	Damaeoidea	Damaeidae	Porobelba	Porobelba_spinosa	Asia	Changbai	OR820206
BRACHYPYLINA	Neoliodoidea	Neoliodidae	Poroliodes	Poroliodes_farinosus	Europe	NCBI	EF203779
BRACHYPYLINA	Oripodoidea	Protoribatidae	Protoribates	Protoribates_hakonensis	Asia	NCBI	AB818528
BRACHYPYLINA	Ceratozetoidea	Punctoribatidae	Punctoribates	Punctoribates_punctum	Asia	Changbai	MH198175
BRACHYPYLINA	Cymbaeremaeoidea	Cymbaeremaeidae	Scapheremaeus	Scapheremaeus_nakanoshimensis	Asia	NCBI	LC367334
BRACHYPYLINA	Cymbaeremaeoidea	Cymbaeremaeidae	Scapheremaeus	Scapheremaeus_palustris	Eurasia	NCBI	EU433989
BRACHYPYLINA	Oripodoidea	Scheloribatidae	Scheloribates	Scheloribates_ascendens	Europe	NCBI	EU432199
BRACHYPYLINA	Licneremaeoidea	Scutoverticidae	Scutovertex	Scutovertex_sculptus	Eurasia	NCBI	GQ864305
BRACHYPYLINA	Tectocepheoidea	Tectocepheidae	Tectocepheus	Tectocepheus_minor	Europe	Alps	EF093778
BRACHYPYLINA	Tectocepheoidea	Tectocepheidae	Tectocepheus	Tectocepheus_sarekensis	Europe	Alps	EF093776
BRACHYPYLINA	Tectocepheoidea	Tectocepheidae	Tectocepheus	Tectocepheus_velatus	Asia	Changbai	EF093781
BRACHYPYLINA	Gustavioidea	Xenillidae	Xenillus	Xenillus_tegeocranus	Eurasia	NCBI	KR081637

## Sheet: Dataset9_76and3_18S_Eurasia
TableS3_Dataset9
Infraorder	Superfamily	Family	Genus	Species	Geographic regions in Asia/Europe/Eurasia	Sequence from Alps/Changbai/NCBI	Accession number
ENARTHRONOTA	Mesoplophoroidea	Mesoplophoridae	Archoplophora	Archoplophora_rostralis	Eurasia	NCBI	JN585918
ENARTHRONOTA	Atopochthonioidea	Atopochthoniidae	Atopochthonius	Atopochthonius_artiodactylus	Eurasia	NCBI	EU432216
ENARTHRONOTA	Cosmochthonioidea	Cosmochthoniidae	Cosmochthonius	Cosmochthonius_lanatus	Eurasia	NCBI	JN585919
ENARTHRONOTA	Hypochthonioidea	Eniochthoniidae	Eniochthonius	Eniochthonius_minutissimus	Asia	Changbai	KR081609
ENARTHRONOTA	Heterochthonioidea	Trichthoniidae	Gozmanyina	Gozmanyina_majesta	Eurasia	NCBI	EU433993
ENARTHRONOTA	Hypochthonioidea	Hypochthoniidae	Hypochthonius	Hypochthonius_rufulus	Eurasia	Alps and Changbai	EF093784
ENARTHRONOTA	Lohmannioidea	Lohmanniidae	Nesiacarus	Nesiacarus_granulatus	Asia	NCBI	JN585914
ENARTHRONOTA	Atopochthonioidea	Atopochthoniidae	Pterochthonius	Pterochthonius_angelus	Eurasia	NCBI	EU432214
ENARTHRONOTA	Brachychthonioidea	Brachychthoniidae	Sellnickochthonius	Sellnickochthonius_zelawaiensis	Eurasia	NCBI	MH198174
MIXONOMATA	Euphthiracaroidea	Euphthiracaridae	Acrotritia	Acrotritia_ardua	Eurasia	Alps and Changbai	OR820196
MIXONOMATA	Phthiracaroidea	Phthiracaridae	Atropacarus	Atropacarus_striculus	Eurasia	Alps and Changbai	EF091416
MIXONOMATA	Eulohmannioidea	Eulohmanniidae	Eulohmannia	Eulohmannia_ribagai	Eurasia	NCBI	EU432211
MIXONOMATA	Phthiracaroidea	Phthiracaridae	Phthiracarus	Phthiracarus_boresetosus	Asia	Changbai	OR820205
MIXONOMATA	Phthiracaroidea	Phthiracaridae	Phthiracarus	Phthiracarus_laevigatus	Europe	Alps	OR820194
MIXONOMATA	Phthiracaroidea	Phthiracaridae	Phthiracarus	Phthiracarus_longulus	Europe	Alps	OR820195
MIXONOMATA	Euphthiracaroidea	Euphthiracaridae	Rhysotritia	Rhysotritia_duplicata	Eurasia	NCBI	EF091417
MIXONOMATA	Phthiracaroidea	Phthiracaridae	Steganacarus	Steganacarus_applicatus	Europe	Alps	GQ864301
HOLOSOMATA	Crotonioidea	Crotoniidae	Camisia	Camisia_biurus	Eurasia	NCBI	EF081302
HOLOSOMATA	Crotonioidea	Crotoniidae	Heminothrus	Heminothrus_targionii	Asia	Changbai	OR820201
HOLOSOMATA	Crotonioidea	Trhypochthoniidae	Mainothrus	Mainothrus_badius	Eurasia	NCBI	EF081301
HOLOSOMATA	Crotonioidea	Nothridae	Malaconothrus	Malaconothrus_pygmaeus	Asia	Changbai	OR820202
HOLOSOMATA	Crotonioidea	Nothridae	Nothrus	Nothrus_anauniensis	Asia	Changbai	OR820203
HOLOSOMATA	Crotonioidea	Crotoniidae	Platynothrus	Platynothrus_peltifer	Eurasia	Alps and Changbai	EF091422
HOLOSOMATA	Crotonioidea	Trhypochthoniidae	Trhypochthonius	Trhypochthonius_silvestris_europaeus	Europe	NCBI	HQ661380
BRACHYPYLINA	Achipteroidea	Achipteriidae	Achipteria	Achipteria_coleoptrata	Europe	Alps	EF091418
BRACHYPYLINA	Galumnoidea	Galumnidae	Acrogalumna	Acrogalumna_longipluma	Europe	Alps	GQ864304
BRACHYPYLINA	Gustavioidea	Liacaridae	Adoristes	Adoristes_ovatus	Europe	Alps	GQ864286
BRACHYPYLINA	Damaeoidea	Damaeidae	Belba	Belba_compta	Eurasia	Alps and Changbai	OR820197
BRACHYPYLINA	Carabodoidea	Carabodidae	Carabodes	Carabodes_coriaceus	Europe	Alps	EF093787
BRACHYPYLINA	Carabodoidea	Carabodidae	Carabodes	Carabodes_labyrinthicus	Europe	Alps	KX397629
BRACHYPYLINA	Cepheusoidea	Cepheusidae	Cepheus	Cepheus_latus	Eurasia	NCBI	EU432206
BRACHYPYLINA	Gustavioidea	Ceratoppiidae	Ceratoppia	Ceratoppia_bipilis	Europe	Alps	EU432204
BRACHYPYLINA	Ceratozetoidea	Chamobatidae	Chamobates	Chamobates_pusillus	Europe	Alps	EU432188
BRACHYPYLINA	Ceratozetoidea	Chamobatidae	Chamobates	Chamobates_voigtsi	Europe	Alps	EU432189
BRACHYPYLINA	Cymbaeremaeoidea	Cymbaeremaeidae	Cymbaeremaeus	Cymbaeremaeus_cymba	Europe	NCBI	EU432201
BRACHYPYLINA	Damaeoidea	Damaeidae	Damaeobelba	Damaeobelba_minutissima	Eurasia	NCBI	MH198179
BRACHYPYLINA	Damaeoidea	Damaeidae	Damaeus	Damaeus_clavipes	Europe	Alps	KR081607
BRACHYPYLINA	Damaeoidea	Damaeidae	Damaeus	Damaeus_sp1	Asia	Changbai	OR820198
BRACHYPYLINA	Damaeoidea	Damaeidae	Damaeus	Damaeus_sp2	Asia	Changbai	OR820199
BRACHYPYLINA	Damaeoidea	Damaeidae	Damaeus	Damaeus_sp4	Asia	Changbai	OR820200
BRACHYPYLINA	Oppioidea	Oppiidae	Dissorhina	Dissorhina_ornata	Eurasia	NCBI	MH198181
BRACHYPYLINA	Otocepheoidea	Tetracondylidae	Dolicheremaeus	Dolicheremaeus_dorni	Europe	NCBI	MG719344
BRACHYPYLINA	Ceratozetoidea	Ceratozetidae	Edwardzetes	Edwardzetes_edwardsi	Europe	Alps	MH198178
BRACHYPYLINA	Eremaeoidea	Eremaeidae	Eueremaeus	Eueremaeus_oblongus	Eurasia	NCBI	GQ864287
BRACHYPYLINA	Phenopelopoidea	Phenopelopidae	Eupelops	Eupelops_hirtus	Europe	NCBI	EF093783
BRACHYPYLINA	Phenopelopoidea	Phenopelopidae	Eupelops	Eupelops_plicatus	Europe	Alps	EF091419
BRACHYPYLINA	Galumnoidea	Galumnidae	Galumna	Galumna_lanceata	Europe	Alps	KX397630
BRACHYPYLINA	Gymnodamaeoidea	Gymnodamaeidae	Gymnodamaeus	Gymnodamaeus_bicostatus	Eurasia	NCBI	KR081614
BRACHYPYLINA	Oripodoidea	Hemileiidae	Hemileius	Hemileius_initialis	Europe	Alps	OR820193
BRACHYPYLINA	Hermannioidea	Hermanniidae	Hermannia	Hermannia_gibba	Europe	Alps	EF091426
BRACHYPYLINA	Ceratozetoidea	Humerobatidae	Humerobates	Humerobates_rostrolamellatus	Eurasia	NCBI	EU432196
BRACHYPYLINA	Ceratozetoidea	Ceratozetidae	Lepidozetes	Lepidozetes_singularis	Eurasia	Alps and Changbai	EU432193
BRACHYPYLINA	Gustavioidea	Liacaridae	Liacarus	Liacarus_coracinus	Europe	Alps	KR081619
BRACHYPYLINA	Oripodoidea	Liebstadiidae	Liebstadia	Liebstadia_humerata	Eurasia	NCBI	KR081620
BRACHYPYLINA	Oripodoidea	Liebstadiidae	Maculobates	Maculobates_bruneiensis	Asia	NCBI	AB818522
BRACHYPYLINA	Damaeoidea	Damaeidae	Metabelba	Metabelba_papillipes	Eurasia	NCBI	MH198180
BRACHYPYLINA	Ceratozetoidea	Punctoribatidae	Mycobates	Mycobates_parmeliae	Europe	NCBI	EU432191
BRACHYPYLINA	Nanhermannioidea	Nanhermanniidae	Nanhermannia	Nanhermannia_nana	Eurasia	Alps and Changbai	KR081624
BRACHYPYLINA	Carabodoidea	Carabodidae	Odontocepheus	Odontocepheus_elongatus	Europe	NCBI	EU432200
BRACHYPYLINA	Oppioidea	Oppiidae	Oppiella	Oppiella_nova	Eurasia	Alps and Changbai	KR081626
BRACHYPYLINA	Oripodoidea	Oribatulidae	Oribatula	Oribatula_tibialis	Europe	NCBI	EU433990
BRACHYPYLINA	Ceratozetoidea	Ceratozetidae	Oromurcia	Oromurcia_sudetica	Eurasia	NCBI	EU432194
BRACHYPYLINA	Gustavioidea	Ceratoppiidae	Parapyroppia	Parapyroppia_cornuta	Asia	Changbai	OR820204
BRACHYPYLINA	Oripodoidea	Oribatulidae	Phauloppia	Phauloppia_lucorum	Europe	NCBI	EU432198
BRACHYPYLINA	Damaeoidea	Damaeidae	Porobelba	Porobelba_spinosa	Asia	Changbai	OR820206
BRACHYPYLINA	Neoliodoidea	Neoliodidae	Poroliodes	Poroliodes_farinosus	Europe	NCBI	EF203779
BRACHYPYLINA	Oripodoidea	Protoribatidae	Protoribates	Protoribates_hakonensis	Asia	NCBI	AB818528
BRACHYPYLINA	Ceratozetoidea	Punctoribatidae	Punctoribates	Punctoribates_punctum	Asia	Changbai	MH198175
BRACHYPYLINA	Cymbaeremaeoidea	Cymbaeremaeidae	Scapheremaeus	Scapheremaeus_nakanoshimensis	Asia	NCBI	LC367334
BRACHYPYLINA	Cymbaeremaeoidea	Cymbaeremaeidae	Scapheremaeus	Scapheremaeus_palustris	Eurasia	NCBI	EU433989
BRACHYPYLINA	Oripodoidea	Scheloribatidae	Scheloribates	Scheloribates_ascendens	Europe	NCBI	EU432199
BRACHYPYLINA	Licneremaeoidea	Scutoverticidae	Scutovertex	Scutovertex_sculptus	Eurasia	NCBI	GQ864305
BRACHYPYLINA	Tectocepheoidea	Tectocepheidae	Tectocepheus	Tectocepheus_minor	Europe	Alps	EF093778
BRACHYPYLINA	Tectocepheoidea	Tectocepheidae	Tectocepheus	Tectocepheus_sarekensis	Europe	Alps	EF093776
BRACHYPYLINA	Tectocepheoidea	Tectocepheidae	Tectocepheus	Tectocepheus_velatus	Asia	Changbai	EF093781
BRACHYPYLINA	Gustavioidea	Xenillidae	Xenillus	Xenillus_tegeocranus	Eurasia	NCBI	KR081637
	outgroups_Holothyroidea	outgroups_Allothyridae	outgroups_Allothyrus	Allothyrus_sp	outgroups	NCBI	outgroups_AF018655
	outgroups_Ixodoidea	outgroups_Ixodidae	outgroups_Amblyomma	Amblyomma_boeroi	outgroups	NCBI	outgroups_FJ464420
	outgroups_Opilioacaroidea	outgroups_Opilioacaridae	outgroups_Opilioacarus	Opilioacarus_texanus	outgroups	NCBI	outgroups_AF115375
