# Supplementary material for: Older Lineages of Oribatid Mites in Mountain Ranges Have Broader Geographic Ranges and Exhibit More Generalistic Traits
Source: Ecol Evol. 2025 Feb 28;15(3):e71046. doi: 10.1002/ece3.71046 (PMC11871110; doi:10.1002/ece3.71046)
Supplement: Supplementary file 7 — Table S4. [file ECE3-15-e71046-s001.xlsx]

## Sheet: species age and mountian stages
TableS4. The node age of each species extracted from the ultrametric tree generated by BEAST (Figure S4) and different mountain uplift stages at the Alps and Changbai Mountain, respectively.
Species names in bold imply that they occurred at both of the two mountains.
Mountain	Species	Species_age_from_time _calibriation_tree	Mountain_uplift _start_time	Species_older_than _mountain_uplift_start_time	Mountain_uplift _mid_time	Species_older_than _mountain_uplift_mid_time	Mountain_uplift _end_time	Species_older_than _mountain_uplift_ens_time
Alps	Achipteria_coleoptrata	161.52	99.6	Yes	61.315	Yes	22.03	Yes
Alps	Acrogalumna_longipluma	34.23	99.6	No	61.315	No	22.03	Yes
Alps	Acrotritia_ardua	235.47	99.6	Yes	61.315	Yes	22.03	Yes
Alps	Adoristes_ovatus	10.37	99.6	No	61.315	No	22.03	No
Alps	Atropacarus_striculus	11.36	99.6	No	61.315	No	22.03	No
Alps	Belba_compta	129.25	99.6	Yes	61.315	Yes	22.03	Yes
Alps	Carabodes_coriaceus	23.47	99.6	No	61.315	No	22.03	Yes
Alps	Carabodes_labyrinthicus	23.47	99.6	No	61.315	No	22.03	Yes
Alps	Ceratoppia_bipilis	218.48	99.6	Yes	61.315	Yes	22.03	Yes
Alps	Chamobates_pusillus	22.13	99.6	No	61.315	No	22.03	Yes
Alps	Chamobates_voigtsi	22.13	99.6	No	61.315	No	22.03	Yes
Alps	Damaeus_clavipes	51.62	99.6	No	61.315	No	22.03	Yes
Alps	Edwardzetes_edwardsi	104.97	99.6	Yes	61.315	Yes	22.03	Yes
Alps	Eupelops_plicatus	30.23	99.6	No	61.315	No	22.03	Yes
Alps	Galumna_lanceata	34.23	99.6	No	61.315	No	22.03	Yes
Alps	Hemileius_initialis	46.16	99.6	No	61.315	No	22.03	Yes
Alps	Hermannia_gibba	297.98	99.6	Yes	61.315	Yes	22.03	Yes
Alps	Hypochthonius_rufulus	329.72	99.6	Yes	61.315	Yes	22.03	Yes
Alps	Lepidozetes_singularis	26.87	99.6	No	61.315	No	22.03	Yes
Alps	Liacarus_coracinus	64.56	99.6	No	61.315	Yes	22.03	Yes
Alps	Nanhermannia_nana	101.27	99.6	Yes	61.315	Yes	22.03	Yes
Alps	Oppiella_nova	24.7	99.6	No	61.315	No	22.03	Yes
Alps	Phthiracarus_laevigatus	11.36	99.6	No	61.315	No	22.03	No
Alps	Phthiracarus_longulus	6.83	99.6	No	61.315	No	22.03	No
Alps	Platynothrus_peltifer	146.22	99.6	Yes	61.315	Yes	22.03	Yes
Alps	Steganacarus_applicatus	58.38	99.6	No	61.315	No	22.03	Yes
Alps	Tectocepheus_minor	9.27	99.6	No	61.315	No	22.03	No
Alps	Tectocepheus_sarekensis	71.88	99.6	No	61.315	Yes	22.03	Yes
Changbai	Acrotritia_ardua	235.47	22.6	Yes	11.815	Yes	0.01	Yes
Changbai	Atropacarus_striculus	11.36	22.6	No	11.815	No	0.01	Yes
Changbai	Belba_compta	129.25	22.6	Yes	11.815	Yes	0.01	Yes
Changbai	Damaeus_sp.1	51.62	22.6	Yes	11.815	Yes	0.01	Yes
Changbai	Damaeus_sp.2	78.78	22.6	Yes	11.815	Yes	0.01	Yes
Changbai	Damaeus_sp.4	124.77	22.6	Yes	11.815	Yes	0.01	Yes
Changbai	Eniochthonius_minutissimus	329.95	22.6	Yes	11.815	Yes	0.01	Yes
Changbai	Heminothrus_targionii	146.22	22.6	Yes	11.815	Yes	0.01	Yes
Changbai	Hypochthonius_rufulus	329.72	22.6	Yes	11.815	Yes	0.01	Yes
Changbai	Lepidozetes_singularis	26.87	22.6	Yes	11.815	Yes	0.01	Yes
Changbai	Malaconothrus_pygmaeus	22.11	22.6	No	11.815	Yes	0.01	Yes
Changbai	Nanhermannia_nana	101.27	22.6	Yes	11.815	Yes	0.01	Yes
Changbai	Nothrus_anauniensis	22.11	22.6	No	11.815	Yes	0.01	Yes
Changbai	Oppiella_nova	24.7	22.6	Yes	11.815	Yes	0.01	Yes
Changbai	Parapyroppia_cornuta	100.59	22.6	Yes	11.815	Yes	0.01	Yes
Changbai	Phthiracarus_boresetosus	6.83	22.6	No	11.815	No	0.01	Yes
Changbai	Platynothrus_peltifer	146.22	22.6	Yes	11.815	Yes	0.01	Yes
Changbai	Porobelba_spinosa	105.16	22.6	Yes	11.815	Yes	0.01	Yes
Changbai	Punctoribates_punctum	67.06	22.6	Yes	11.815	Yes	0.01	Yes
Changbai	Tectocepheus_velatus	9.27	22.6	No	11.815	No	0.01	Yes

## Sheet: Sum
	older than start-uplift (%)			older than mid-uplift (%)			older than end-uplift (%)
	yes	total	%	yes	total	%	yes	total	%
Alps	9	28	0.321429	11	28	0.392857	23	28	0.821429
Changbai	15	20	0.75	17	20	0.85	20	20	1
