# Supplementary material for: Older Lineages of Oribatid Mites in Mountain Ranges Have Broader Geographic Ranges and Exhibit More Generalistic Traits
Source: Ecol Evol. 2025 Feb 28;15(3):e71046. doi: 10.1002/ece3.71046 (PMC11871110; doi:10.1002/ece3.71046)
Supplement: Supplementary file 8 — Table S5. [file ECE3-15-e71046-s004.xlsx]

## Sheet: Geographical_range_size_Data
TableS5. Oribatid mites from the Alps and Changbai Mountain with their geographical regions and geographical range size (km²).
Species names in bold imply that they occurred at both of the two mountains.
Mountain	Species	Geographical regions	Geographical_range_size(km²)
Alps	Achipteria_coleoptrata	Holártica (Paleártica: frecuente, y Neártica septentrional), Oriental (India: Sikkim, y Vietnam) e I.Santa Helena.	66143121
Alps	Acrogalumna_longipluma	Semicosmopolita: Holártica, Etiópica, Oriental (India: Kerala, y China suroriental), Australiana (Nueva Zelanda e I. de Pascua [I. Easter]) y Argentina.	1.03977e+08
Alps	Acrotritia_ardua	Cosmopolita (frecuente).	148940000
Alps	Adoristes_ovatus	Holártica: Paleártica (Paleártica occidental: frecuente, y Asia centrooccidental) y Canadá.	28461324
Alps	Atropacarus_striculus	Semicosmopolita (Holártica: frecuente, Oriental, Norte de Neotropical Australiana y Madagascar).	93686940
Alps	Belba_compta	Paleártica.	54100000
Alps	Carabodes_coriaceus	Paleártica occidental (frecuente) y “U.S.A. (Virginia)”.	18144118
Alps	Carabodes_labyrinthicus	Holártica (frecuente) y Méjico.	78972550
Alps	Ceratoppia_bipilis	Holártica (frecuente), Norte de Oriental y Norte de Neotropical.	81975556
Alps	Chamobates_pusillus	Holártica: Paleártica (frecuente) y Canadá	63193507
Alps	Chamobates_voigtsi	Paleártica (Europa: frecuente, y Paleártica oriental: excepto Este).	22202222
Alps	Damaeus_clavipes	Paleártica occidental (frecuente).	18033333
Alps	Edwardzetes_edwardsi	Boreoalpina: Euroatlántica (frecuente), Cáucaso y Groenlandia	2951293
Alps	Eupelops_plicatus	Holártica (Paleártica: frecuente, y U.S.A.: Alaska y Virginia).	55928639
Alps	Galumna_lanceata	Paleártica (frecuente) y Vietnam	54431212
Alps	Hemileius_initialis	Semicosmopolita (Paleártica: frecuente, U.S.A.: Nuevo Méjico, Oriental: Bali, y Neotropical).	73420695
Alps	Hermannia_gibba	Holártica e I. Seychelles.	77000455
Alps	Hypochthonius_rufulus	Semicosmopolita: Holártica (frecuente), Oriental, I. Seychelles y Méjico.	86473005
Alps	Lepidozetes_singularis	Holártica (Paleártica y Neártica septentrional): frecuente, y Sudáfrica	67019160
Alps	Liacarus_coracinus	Paleártica, Etiópica (I. Santa Helena y Etiopía) y Oriental (Nepal).	55247639
Alps	Nanhermannia_nana	Cosmopolita (Holártica: frecuente, Neotropical, Norte de Oriental, Nueva Zelanda, Etiópica: I. Santa Helena y Sudáfrica, y Antártica).	115549286
Alps	Oppiella_nova	Cosmopolita (frecuente).	148940000
Alps	Phthiracarus_laevigatus	Holártica: Paleártica (menos frecuente en el Norte) y Canadá, Perú y Etiópica (I. Santa Helena e I. Reunión).	64476130
Alps	Phthiracarus_longulus	Holártica y Uruguay.	77176215
Alps	Platynothrus_peltifer	Semicosmopolita (Holártica: frecuente, Oriental, Australiana: Nueva Zelanda, Norte de Neotropical e I. Santa Helena).	85670060
Alps	Steganacarus_applicatus	Paleártica occidental.	18033333
Alps	Tectocepheus_minor	Semicosmopolita: Paleártica (Paleártica occidental: menos frecuente en el Norte, Irán y Japón), Neártica, Oriental, Neotropical (Ecuador e I. Galápagos), Nueva Zelanda y Etiopía.	51899011
Alps	Tectocepheus_sarekensis	Cosmopolita (frecuente).	148940000
Changbai	Acrotritia_ardua	Cosmopolita (frecuente).	148940000
Changbai	Atropacarus_striculus	Semicosmopolita (Holártica: frecuente, Oriental, Norte de Neotropical Australiana y Madagascar).	93686940
Changbai	Belba_compta	Paleártica.	54100000
Changbai	Damaeus_sp.1	(Genus level) Holártica, Paleotropical y Neotropical.	136050433
Changbai	Damaeus_sp.2	(Genus level) Holártica, Paleotropical y Neotropical.	136050433
Changbai	Damaeus_sp.4	(Genus level) Holártica, Paleotropical y Neotropical.	136050433
Changbai	Eniochthonius_minutissimus	Cosmopolita (excepto Antártica).	134940000
Changbai	Heminothrus_targionii	Holártica (frecuente en Paleártica), Oriental (China suroriental y Nepal) y Panamá	79060041
Changbai	Hypochthonius_rufulus	Semicosmopolita: Holártica (frecuente), Oriental, I. Seychelles y Méjico.	86473005
Changbai	Lepidozetes_singularis	Holártica (Paleártica y Neártica septentrional): frecuente, y Sudáfrica	67019160
Changbai	Malaconothrus_pygmaeus	Holártica: Paleártica (excepto Norte) y Neártica (Canadá y U.S.A.: Carolina del Norte), y Oriental (China suroriental y Taiwán [Formosa]).	47172869
Changbai	Nanhermannia_nana	Cosmopolita (Holártica: frecuente, Neotropical, Norte de Oriental, Nueva Zelanda, Etiópica: I. Santa Helena y Sudáfrica, y Antártica).	115549286
Changbai	Nothrus_anauniensis	Cosmopolita (excepto Antártica): frecuente en Paleártica.	134940000
Changbai	Oppiella_nova	Cosmopolita (frecuente).	148940000
Changbai	Parapyroppia_cornuta	Mediterránea.	2085292
Changbai	Phthiracarus_boresetosus	Semicosmopolita: Holártica (frecuente en Neártica), Neotropical y Oriental (Himalaya).	96600000
Changbai	Platynothrus_peltifer	Semicosmopolita (Holártica: frecuente, Oriental, Australiana: Nueva Zelanda, Norte de Neotropical e I. Santa Helena).	85670060
Changbai	Porobelba_spinosa	Paleártica (frecuente).	54100000
Changbai	Punctoribates_punctum	Semicosmopolita (Paleártica: frecuente, Este de U.S.A., Oriental y Nueva Zelanda).	63656245
Changbai	Tectocepheus_velatus	Cosmopolita (frecuente).	148940000
